# Supplementary material for: UPP1 promotes lung adenocarcinoma progression through the induction of an immunosuppressive microenvironment
Source: Nat Commun. 2024 Feb 8;15:1200. doi: 10.1038/s41467-024-45340-w (PMC10853547; doi:10.1038/s41467-024-45340-w)
Supplement: Supplementary file 4 — Supplementary Data 1 [file 41467_2024_45340_MOESM4_ESM.xlsx]

## Sheet: Sheet1
Supplementary Table 1. Transcriptomic and proteomic resources included in this study.
scRNA-seq data	Database	Accession number	Number of samples	Number of cells	Reference	Usage
scCohort 1	Genome Sequence Archive (https://ngdc.cncb.ac.cn/gsa/)	CRA001963	10	95118	He D, Wang D, Lu P, Yang N, Xue Z, Zhu X, et al. Single-cell RNA sequencing reveals heterogeneous tumor and immune cell populations in early-stage lung adenocarcinomas harboring EGFR mutations. Oncogene. 2021;40(2):355-68.
scCohort 2	Gene Expression Omnibus (https://www.ncbi.nlm.nih.gov/geo/)	GSE131907	56	187889	Kim N, Kim HK, Lee K, Hong Y, Cho JH, Choi JW, et al. Single-cell RNA sequencing demonstrates the molecular and cellular reprogramming of metastatic lung adenocarcinoma. Nat Commun. 2020;11(1):2285.
scCohort 3	Gene Expression Omnibus (https://www.ncbi.nlm.nih.gov/geo/)	GSE123904	17	30994	Laughney AM, Hu J, Campbell NR, Bakhoum SF, Setty M, Lavallee VP, et al. Regenerative lineages and immune-mediated pruning in lung cancer metastasis. Nat Med. 2020;26(2):259-69.	Five single-cell datasets were integrated into A meta-single-cell dataset, followed by the identification of cell subpopulations.
scCohort 4	Gene Expression Omnibus (https://www.ncbi.nlm.nih.gov/geo/)	GSE148071	18	14022	Wu F, Fan J, He Y, Xiong A, Yu J, Li Y, et al. Single-cell profiling of tumor heterogeneity and the microenvironment in advanced non-small cell lung cancer. Nat Commun. 2021;12(1):2540.
scCohort 5	Genome Sequence Archive (https://ngdc.cncb.ac.cn/gsa/)	HRA000154	16	68596	Xing X, Yang F, Huang Q, Guo H, Li J, Qiu M, et al. Decoding the multicellular ecosystem of lung adenocarcinoma manifested as pulmonary subsolid nodules by single-cell RNA sequencing. Sci Adv. 2021;7(5)
Bulk Transcriptomic data	Database	Platform	Accession number	Number of samples	Reference (PMID)	Usage
Bulk Cohort 1 (bCohort1)	Gene Expression Omnibus (https://www.ncbi.nlm.nih.gov/geo/)	Affymetrix Human Genome U133 Plus 2.0 Array	GSE19188/GSE30219/GSE31210/GSE37745/GSE50081	559	20421987/23698379/23028479/23032747/24305008
Bulk Cohort 2 (bCohort2)	Gene Expression Omnibus (https://www.ncbi.nlm.nih.gov/geo/)	Affymetrix 2.0 microarray	GSE72094	398	26477306	Estimate the prognostic association of each cell subpopulation identified from single-cell data / Drug screening
Bulk Cohort 3 (bCohort3)	Xena database (https://xenabrowser.net/datapages/)	Illumina HiSeq	TCGA-LUAD	572	\
Proteomic data	Database	Platform	Accession number	Number of samples	Reference (PMID)	Usage
Proteomic data	\	\	\	103	Xu JY, Zhang C, Wang X, Zhai L, Ma Y, Mao Y, et al. Integrative Proteomic Characterization of Human Lung Adenocarcinoma. Cell. 2020;182(1):245-61.e17.	Confirmation of the prognostic significance of UPP1 at the protein level.
