# Supplementary material for: UPP1 promotes lung adenocarcinoma progression through the induction of an immunosuppressive microenvironment
Source: Nat Commun. 2024 Feb 8;15:1200. doi: 10.1038/s41467-024-45340-w (PMC10853547; doi:10.1038/s41467-024-45340-w)
Supplement: Supplementary file 5 — Supplementary Data 2 [file 41467_2024_45340_MOESM5_ESM.xlsx]

## Sheet: Description
Supplementary Table 2: Differential marker genes of each cell cluster (Statistical analysis was conducted using Wilcoxon Rank Sum Test with Bonferroni correction).
Sheet1: T and NK cells
Sheet2: Myeloid cells
Sheet3: B cells
Sheet4: Stromal cells
Sheet5: Tumor cells
Sheet6: The number and types of samples each cluster is present in

## Sheet: Myeloid cells
	p_val	avg_log2FC	pct.1	pct.2	p_val_adj	cluster	gene
FABP4	0	2.80577	0.939	0.194	0	0	FABP4
MCEMP1	0	2.17287	0.966	0.25	0	0	MCEMP1
CRIP1	0	1.96439	0.965	0.536	0	0	CRIP1
MARCO	0	1.84966	0.974	0.376	0	0	MARCO
CES1	0	1.81246	0.785	0.156	0	0	CES1
INHBA	0	1.78335	0.808	0.139	0	0	INHBA
PDLIM1	0	1.62985	0.836	0.159	0	0	PDLIM1
SERPING1	0	1.61366	0.907	0.336	0	0	SERPING1
CD52	0	1.60516	0.991	0.685	0	0	CD52
GCHFR	0	1.5537	0.969	0.437	0	0	GCHFR
FBP1	0	1.52688	0.974	0.493	0	0	FBP1
RETN	0	1.51509	0.839	0.242	0	0	RETN
IGFBP2	0	1.49503	0.481	0.082	0	0	IGFBP2
ALDH2	0	1.45966	0.972	0.523	0	0	ALDH2
TREM1	0	1.44466	0.947	0.359	0	0	TREM1
RBP4	0	1.44444	0.586	0.107	0	0	RBP4
SERPINA1	0	1.39677	0.988	0.638	0	0	SERPINA1
FN1	0	1.35005	0.908	0.384	0	0	FN1
FOLR3	0	1.34144	0.471	0.103	0	0	FOLR3
STXBP2	0	1.23965	0.891	0.476	0	0	STXBP2
CYP27A1	0	1.22348	0.9	0.281	0	0	CYP27A1
ACP5	0	1.21836	0.992	0.533	0	0	ACP5
TSPO	0	1.18148	0.996	0.828	0	0	TSPO
S100A13	0	1.17876	0.81	0.246	0	0	S100A13
MGST3	0	1.17494	0.973	0.611	0	0	MGST3
LGALS3	0	1.1732	0.995	0.781	0	0	LGALS3
PHLDA3	0	1.16691	0.729	0.119	0	0	PHLDA3
RND3	0	1.16687	0.422	0.071	0	0	RND3
GLRX	0	1.14819	0.971	0.594	0	0	GLRX
RGCC	0	1.14603	0.95	0.441	0	0	RGCC
MSR1	0	1.14286	0.941	0.437	0	0	MSR1
PLAAT3	0	1.11064	0.545	0.115	0	0	PLAAT3
LTA4H	0	1.09747	0.934	0.428	0	0	LTA4H
C1QB	0	1.09482	0.994	0.693	0	0	C1QB
C1QA	0	1.09066	0.996	0.72	0	0	C1QA
AC026369.3	0	1.0818	0.477	0.078	0	0	AC026369.3
PPARG	0	1.07564	0.746	0.169	0	0	PPARG
PCOLCE2	0	1.04704	0.604	0.087	0	0	PCOLCE2
VMO1	0	1.04408	0.72	0.212	0	0	VMO1
CAMP	0	1.02858	0.347	0.048	0	0	CAMP
GPD1	0	1.02465	0.551	0.045	0	0	GPD1
TGM2	0	1.00086	0.625	0.203	0	0	TGM2
ABHD5	0	0.995618	0.732	0.214	0	0	ABHD5
LPL	0	0.995184	0.657	0.15	0	0	LPL
GLIPR2	0	0.978378	0.924	0.449	0	0	GLIPR2
PPIC	0	0.978235	0.657	0.122	0	0	PPIC
SMIM25	0	0.976212	0.604	0.207	0	0	SMIM25
LGALS3BP	0	0.974201	0.853	0.362	0	0	LGALS3BP
ELOB	0	0.962002	0.65	0.392	0	0	ELOB
PNPLA6	0	0.951741	0.748	0.234	0	0	PNPLA6
GRN	0	0.946797	0.995	0.798	0	0	GRN
SCD	0	0.944851	0.717	0.231	0	0	SCD
TFRC	0	0.939445	0.759	0.285	0	0	TFRC
GYPC	0	0.913136	0.877	0.349	0	0	GYPC
PTPMT1	0	0.90104	0.785	0.28	0	0	PTPMT1
MS4A7	0	0.900833	0.983	0.61	0	0	MS4A7
SVIL	0	0.885561	0.623	0.121	0	0	SVIL
CXCL16	0	0.878885	0.96	0.562	0	0	CXCL16
FTH1	0	0.874283	1	0.999	0	0	FTH1
AQP3	0	0.864606	0.575	0.133	0	0	AQP3
S100A4	0	0.857559	0.998	0.917	0	0	S100A4
TNNI2	0	0.855792	0.611	0.146	0	0	TNNI2
MRC1	0	0.85156	0.93	0.415	0	0	MRC1
VSIG4	0	0.83775	0.921	0.446	0	0	VSIG4
S100A6	0	0.83677	1	0.968	0	0	S100A6
NOP10	0	0.836592	0.984	0.732	0	0	NOP10
NUPR1	0	0.830658	0.945	0.459	0	0	NUPR1
AGRP	0	0.822466	0.504	0.09	0	0	AGRP
PARAL1	0	0.822125	0.417	0.06	0	0	PARAL1
C9orf16	0	0.798424	0.916	0.544	0	0	C9orf16
LY6E	0	0.793714	0.972	0.619	0	0	LY6E
IFI27	0	0.79086	0.58	0.381	0	0	IFI27
MME	0	0.787155	0.457	0.046	0	0	MME
PLBD1	0	0.786778	0.774	0.349	0	0	PLBD1
TCF7L2	0	0.785874	0.645	0.156	0	0	TCF7L2
IFI30	0	0.784118	0.901	0.644	0	0	IFI30
NMB	0	0.783263	0.465	0.113	0	0	NMB
CITED2	0	0.774468	0.803	0.375	0	0	CITED2
EVL	0	0.77218	0.786	0.327	0	0	EVL
FHL1	0	0.770638	0.508	0.074	0	0	FHL1
S100A11	0	0.764324	1	0.96	0	0	S100A11
FAM89A	0	0.763964	0.518	0.084	0	0	FAM89A
DOK2	0	0.757502	0.852	0.4	0	0	DOK2
FABP5	0	0.750273	0.98	0.589	0	0	FABP5
OLR1	0	0.745739	0.94	0.449	0	0	OLR1
LYAR	0	0.744401	0.6	0.216	0	0	LYAR
ALOX5	0	0.735361	0.893	0.461	0	0	ALOX5
COMT	0	0.723764	0.902	0.515	0	0	COMT
ACOT7	0	0.721987	0.655	0.2	0	0	ACOT7
RNASEK	0	0.71724	0.718	0.45	0	0	RNASEK
RMDN3	0	0.71641	0.628	0.207	0	0	RMDN3
RHBDD2	0	0.715923	0.731	0.266	0	0	RHBDD2
DEFB1	0	0.715885	0.384	0.064	0	0	DEFB1
AKR1C3	0	0.715426	0.419	0.068	0	0	AKR1C3
ATP6V0C	0	0.714574	0.645	0.34	0	0	ATP6V0C
ALOX5AP	0	0.711135	0.99	0.714	0	0	ALOX5AP
C1orf162	0	0.707905	0.959	0.647	0	0	C1orf162
CD68	0	0.699668	0.99	0.737	0	0	CD68
HDDC2	0	0.695091	0.697	0.244	0	0	HDDC2
CD9	0	0.690201	0.945	0.574	0	0	CD9
UBB	0	0.688942	0.996	0.901	0	0	UBB
GNG10	0	0.687784	0.622	0.265	0	0	GNG10
SNX10	0	0.677591	0.919	0.521	0	0	SNX10
ANXA2	0	0.672427	0.992	0.796	0	0	ANXA2
MGST1	0	0.664103	0.602	0.224	0	0	MGST1
C20orf27	0	0.663765	0.723	0.283	0	0	C20orf27
S100A10	0	0.66117	0.998	0.888	0	0	S100A10
SEPTIN11	0	0.659632	0.414	0.094	0	0	SEPTIN11
ABCG1	0	0.654297	0.595	0.212	0	0	ABCG1
RP11-598F7.3	0	0.647822	0.254	0.05	0	0	RP11-598F7.3
BHLHE41	0	0.645813	0.594	0.191	0	0	BHLHE41
APOC1	0	0.645321	1	0.747	0	0	APOC1
LRPAP1	0	0.640573	0.877	0.484	0	0	LRPAP1
FFAR4	0	0.640441	0.509	0.111	0	0	FFAR4
HLA-C	0	0.638287	0.997	0.923	0	0	HLA-C
OASL	0	0.631918	0.495	0.12	0	0	OASL
MYL6	0	0.626485	0.999	0.964	0	0	MYL6
FTL	0	0.607315	1	0.999	0	0	FTL
RNF149	0	0.603757	0.837	0.416	0	0	RNF149
CD151	0	0.601175	0.788	0.381	0	0	CD151
ATP1B1	0	0.599225	0.677	0.266	0	0	ATP1B1
SPN	0	0.597647	0.699	0.266	0	0	SPN
BRI3	0	0.59586	0.975	0.695	0	0	BRI3
KAT8	0	0.593409	0.542	0.158	0	0	KAT8
BSG	0	0.590761	0.853	0.502	0	0	BSG
PTMS	0	0.587923	0.875	0.469	0	0	PTMS
HCAR2	0	0.585299	0.463	0.101	0	0	HCAR2
USP30-AS1	0	0.584191	0.444	0.089	0	0	USP30-AS1
TXNIP	0	0.584082	0.965	0.66	0	0	TXNIP
ADAMTSL4	0	0.583683	0.576	0.18	0	0	ADAMTSL4
CYB5A	0	0.575789	0.78	0.347	0	0	CYB5A
TNFSF13	0	0.574037	0.522	0.199	0	0	TNFSF13
ZBTB8OS	0	0.571534	0.69	0.276	0	0	ZBTB8OS
ACO1	0	0.565364	0.428	0.089	0	0	ACO1
ETHE1	0	0.561048	0.732	0.337	0	0	ETHE1
DECR1	0	0.552026	0.751	0.353	0	0	DECR1
CSTB	0	0.551298	0.998	0.859	0	0	CSTB
AGPAT2	0	0.549263	0.724	0.323	0	0	AGPAT2
TXN	0	0.548253	0.986	0.762	0	0	TXN
TAGLN2	0	0.546122	0.956	0.711	0	0	TAGLN2
CLDN7	0	0.541045	0.48	0.116	0	0	CLDN7
OSCAR	0	0.540998	0.622	0.243	0	0	OSCAR
TOMM5	0	0.539964	0.659	0.282	0	0	TOMM5
GLDN	0	0.537341	0.435	0.097	0	0	GLDN
AVPI1	0	0.534525	0.615	0.222	0	0	AVPI1
CPE	0	0.533006	0.331	0.037	0	0	CPE
POLD4	0	0.529944	0.662	0.296	0	0	POLD4
CARD16	0	0.528528	0.892	0.525	0	0	CARD16
APIP	0	0.528236	0.606	0.232	0	0	APIP
ATP5MC3	0	0.52778	0.623	0.34	0	0	ATP5MC3
SNHG29	0	0.525866	0.621	0.32	0	0	SNHG29
TMSB4X	0	0.524561	1	0.999	0	0	TMSB4X
GSTO1	0	0.52301	0.964	0.71	0	0	GSTO1
CSTA	0	0.51949	0.946	0.587	0	0	CSTA
LAMTOR1	0	0.519196	0.928	0.621	0	0	LAMTOR1
GPCPD1	0	0.512535	0.754	0.336	0	0	GPCPD1
PCED1B-AS1	0	0.511995	0.431	0.14	0	0	PCED1B-AS1
SLC11A1	0	0.511603	0.844	0.39	0	0	SLC11A1
FCGRT	0	0.510205	0.974	0.708	0	0	FCGRT
PYCARD	0	0.508824	0.97	0.709	0	0	PYCARD
TRPV2	0	0.508053	0.576	0.217	0	0	TRPV2
HLA-DRB5	0	0.502955	0.772	0.537	0	0	HLA-DRB5
RAB13	0	0.50184	0.797	0.39	0	0	RAB13
MICOS13	0	0.499731	0.532	0.219	0	0	MICOS13
PSMA6	0	0.499162	0.661	0.326	0	0	PSMA6
FLNA	0	0.496701	0.816	0.414	0	0	FLNA
NME2	0	0.495984	0.689	0.425	0	0	NME2
RHOB	0	0.494588	0.77	0.394	0	0	RHOB
HEXB	0	0.492348	0.849	0.512	0	0	HEXB
RAB5IF	0	0.487283	0.521	0.211	0	0	RAB5IF
EGR2	0	0.481015	0.514	0.203	0	0	EGR2
AMIGO2	0	0.480538	0.372	0.073	0	0	AMIGO2
JPT1	0	0.480144	0.57	0.262	0	0	JPT1
ADAM17	0	0.479604	0.63	0.261	0	0	ADAM17
TRIR	0	0.478834	0.585	0.283	0	0	TRIR
SMIM30	0	0.478121	0.5	0.203	0	0	SMIM30
SELENOH	0	0.477358	0.603	0.305	0	0	SELENOH
ADTRP	0	0.476259	0.337	0.057	0	0	ADTRP
LRP1	0	0.475626	0.719	0.312	0	0	LRP1
C18orf32	0	0.473401	0.609	0.26	0	0	C18orf32
SPI1	0	0.470523	0.961	0.695	0	0	SPI1
TOMM6	0	0.465308	0.596	0.288	0	0	TOMM6
TYROBP	0	0.46479	1	0.964	0	0	TYROBP
CA2	0	0.463976	0.339	0.123	0	0	CA2
MICOS10	0	0.463532	0.601	0.294	0	0	MICOS10
LSM6	0	0.461664	0.799	0.409	0	0	LSM6
ANXA5	0	0.458965	0.962	0.734	0	0	ANXA5
ARRDC4	0	0.458049	0.41	0.123	0	0	ARRDC4
TMEM53	0	0.457644	0.416	0.104	0	0	TMEM53
CFD	0	0.457618	0.891	0.502	0	0	CFD
PILRA	0	0.454969	0.739	0.351	0	0	PILRA
PECAM1	0	0.454506	0.702	0.31	0	0	PECAM1
FDFT1	0	0.453161	0.505	0.182	0	0	FDFT1
PLA2G16	0	0.452087	0.303	0.143	0	0	PLA2G16
MAP4K3-DT	0	0.449455	0.324	0.08	0	0	MAP4K3-DT
BSCL2	0	0.444448	0.348	0.093	0	0	BSCL2
SLC7A7	0	0.442337	0.81	0.431	0	0	SLC7A7
CD81	0	0.440492	0.924	0.55	0	0	CD81
OAZ1	0	0.440207	0.999	0.969	0	0	OAZ1
MYL12A	0	0.439997	0.982	0.832	0	0	MYL12A
SORT1	0	0.439408	0.514	0.182	0	0	SORT1
VAT1	0	0.43804	0.669	0.279	0	0	VAT1
RTN4	0	0.437652	0.946	0.691	0	0	RTN4
RAP1B	0	0.437256	0.796	0.428	0	0	RAP1B
ENPP4	0	0.432586	0.382	0.092	0	0	ENPP4
POR	0	0.430047	0.499	0.182	0	0	POR
STAC	0	0.428574	0.345	0.068	0	0	STAC
EML4	0	0.428103	0.746	0.36	0	0	EML4
S1PR4	0	0.425201	0.417	0.124	0	0	S1PR4
CCL23	0	0.423277	0.317	0.094	0	0	CCL23
GPX4	0	0.420583	0.992	0.861	0	0	GPX4
UBASH3B	0	0.418895	0.388	0.105	0	0	UBASH3B
APOC2	0	0.416338	0.314	0.189	0	0	APOC2
TBC1D10C	0	0.415751	0.421	0.117	0	0	TBC1D10C
ARL4A	0	0.411298	0.699	0.349	0	0	ARL4A
MIR3945HG	0	0.410823	0.39	0.128	0	0	MIR3945HG
TMEM35B	0	0.409971	0.392	0.134	0	0	TMEM35B
SPG21	0	0.40595	0.845	0.49	0	0	SPG21
GGA2	0	0.40576	0.553	0.223	0	0	GGA2
GAA	0	0.404971	0.667	0.317	0	0	GAA
LIMA1	0	0.404713	0.398	0.114	0	0	LIMA1
SMIM14	0	0.402376	0.617	0.258	0	0	SMIM14
BCAP31	0	0.400867	0.858	0.53	0	0	BCAP31
AL035446.1	0	0.400717	0.255	0.047	0	0	AL035446.1
ECSCR	0	0.400468	0.27	0.03	0	0	ECSCR
NCEH1	0	0.399211	0.493	0.186	0	0	NCEH1
TSPAN3	0	0.396699	0.491	0.186	0	0	TSPAN3
TGOLN2	0	0.39497	0.786	0.432	0	0	TGOLN2
NDUFA7	0	0.394678	0.56	0.238	0	0	NDUFA7
ZNF706	0	0.390908	0.897	0.565	0	0	ZNF706
MAN1A1	0	0.387716	0.507	0.193	0	0	MAN1A1
PEBP1	0	0.385533	0.932	0.622	0	0	PEBP1
VAMP8	0	0.385309	0.99	0.845	0	0	VAMP8
DMAC1	0	0.385229	0.396	0.141	0	0	DMAC1
ISCU	0	0.383377	0.858	0.504	0	0	ISCU
FDX1	0	0.383175	0.677	0.345	0	0	FDX1
SLC27A3	0	0.382738	0.431	0.137	0	0	SLC27A3
MTPN	0	0.381867	0.825	0.478	0	0	MTPN
HNMT	0	0.381296	0.836	0.458	0	0	HNMT
RAB11FIP1	0	0.379738	0.608	0.262	0	0	RAB11FIP1
TMED5	0	0.379455	0.629	0.293	0	0	TMED5
TMBIM4	0	0.37757	0.859	0.555	0	0	TMBIM4
SCCPDH	0	0.374153	0.551	0.234	0	0	SCCPDH
CYBA	0	0.373546	0.997	0.923	0	0	CYBA
SGMS2	0	0.372776	0.362	0.096	0	0	SGMS2
SLFN11	0	0.372502	0.467	0.164	0	0	SLFN11
CORO1C	0	0.371436	0.703	0.351	0	0	CORO1C
MCOLN1	0	0.371005	0.58	0.253	0	0	MCOLN1
ACVRL1	0	0.368852	0.333	0.079	0	0	ACVRL1
SPARC	0	0.368431	0.327	0.109	0	0	SPARC
GAPLINC	0	0.366407	0.328	0.087	0	0	GAPLINC
EIF4EBP3	0	0.365189	0.299	0.08	0	0	EIF4EBP3
TFPT	0	0.365066	0.656	0.318	0	0	TFPT
SNX2	0	0.364265	0.749	0.437	0	0	SNX2
CYB5R3	0	0.363716	0.63	0.294	0	0	CYB5R3
MACC1	0	0.359396	0.285	0.063	0	0	MACC1
STX12	0	0.358823	0.577	0.257	0	0	STX12
PGD	0	0.355924	0.717	0.367	0	0	PGD
RASAL2	0	0.352876	0.336	0.098	0	0	RASAL2
CORO2A	0	0.352809	0.283	0.054	0	0	CORO2A
MOB3B	0	0.352375	0.421	0.151	0	0	MOB3B
GMFG	0	0.351949	0.96	0.72	0	0	GMFG
FAM174C	0	0.350699	0.402	0.151	0	0	FAM174C
MMP24OS	0	0.348357	0.348	0.119	0	0	MMP24OS
CAT	0	0.347083	0.644	0.312	0	0	CAT
C1QC	0	0.34683	0.972	0.617	0	0	C1QC
LAMP2	0	0.34435	0.738	0.412	0	0	LAMP2
FCGR1A	0	0.34302	0.758	0.381	0	0	FCGR1A
NBDY	0	0.342574	0.429	0.175	0	0	NBDY
FUOM	0	0.341641	0.715	0.382	0	0	FUOM
PRR13	0	0.340656	0.929	0.656	0	0	PRR13
MINK1	0	0.340468	0.359	0.112	0	0	MINK1
LPXN	0	0.335746	0.677	0.332	0	0	LPXN
TKT	0	0.335327	0.858	0.532	0	0	TKT
LDHB	0	0.334786	0.819	0.516	0	0	LDHB
ECH1	0	0.332802	0.746	0.414	0	0	ECH1
MRPS15	0	0.331842	0.704	0.374	0	0	MRPS15
CTSC	0	0.331453	0.974	0.711	0	0	CTSC
SMCO4	0	0.331307	0.795	0.429	0	0	SMCO4
MMP19	0	0.330514	0.362	0.133	0	0	MMP19
B2M	0	0.329504	1	0.997	0	0	B2M
SELPLG	0	0.329021	0.566	0.252	0	0	SELPLG
COLEC12	0	0.328871	0.441	0.151	0	0	COLEC12
ATP5MG	0	0.328267	0.647	0.427	0	0	ATP5MG
GABARAP	0	0.326521	0.786	0.532	0	0	GABARAP
CIAO2B	0	0.325574	0.492	0.217	0	0	CIAO2B
SH3BGRL	0	0.324121	0.942	0.696	0	0	SH3BGRL
SLC15A3	0	0.323447	0.601	0.289	0	0	SLC15A3
OSBPL11	0	0.322507	0.445	0.165	0	0	OSBPL11
MDH1	0	0.321608	0.688	0.391	0	0	MDH1
CTSD	0	0.320596	0.999	0.838	0	0	CTSD
BLVRA	0	0.318709	0.748	0.409	0	0	BLVRA
ATP5MF	0	0.318212	0.621	0.371	0	0	ATP5MF
ATP6V1E1	0	0.31636	0.724	0.4	0	0	ATP6V1E1
BAX	0	0.315405	0.852	0.542	0	0	BAX
YBX1	0	0.314596	0.995	0.92	0	0	YBX1
DBNDD2	0	0.314402	0.363	0.132	0	0	DBNDD2
CNIH4	0	0.313517	0.678	0.337	0	0	CNIH4
ATP6V0D1	0	0.311161	0.851	0.541	0	0	ATP6V0D1
UBE2E2	0	0.310769	0.583	0.271	0	0	UBE2E2
CXCL3	0	0.310269	0.806	0.381	0	0	CXCL3
TMBIM1	0	0.310071	0.589	0.288	0	0	TMBIM1
ANAPC15	0	0.309494	0.514	0.218	0	0	ANAPC15
SEC11A	0	0.30938	0.92	0.651	0	0	SEC11A
TNFSF12	0	0.308825	0.622	0.3	0	0	TNFSF12
BLOC1S2	0	0.308434	0.699	0.384	0	0	BLOC1S2
ALAS1	0	0.308245	0.465	0.18	0	0	ALAS1
ACOT4	0	0.306874	0.286	0.068	0	0	ACOT4
OPN3	0	0.305368	0.428	0.178	0	0	OPN3
B3GNT7	0	0.304376	0.299	0.091	0	0	B3GNT7
REEP5	0	0.303293	0.836	0.541	0	0	REEP5
CHCHD10	0	0.302024	0.904	0.598	0	0	CHCHD10
SCP2	0	0.301502	0.815	0.498	0	0	SCP2
DST	0	0.298878	0.449	0.165	0	0	DST
PNPLA2	0	0.298526	0.395	0.145	0	0	PNPLA2
SELENOT	0	0.298288	0.479	0.221	0	0	SELENOT
SPATS2L	0	0.298173	0.679	0.327	0	0	SPATS2L
REX1BD	0	0.296458	0.507	0.243	0	0	REX1BD
NCF2	0	0.296119	0.859	0.5	0	0	NCF2
CIB1	0	0.296026	0.904	0.606	0	0	CIB1
HAGH	0	0.295971	0.555	0.254	0	0	HAGH
PTPN12	0	0.295818	0.598	0.29	0	0	PTPN12
ACER3	0	0.294942	0.557	0.255	0	0	ACER3
B3GNT5	0	0.294671	0.451	0.198	0	0	B3GNT5
IRS2	0	0.294646	0.501	0.202	0	0	IRS2
SERF2	0	0.293765	0.999	0.977	0	0	SERF2
ATP5PF	0	0.293395	0.598	0.331	0	0	ATP5PF
LEPROT	0	0.292554	0.68	0.36	0	0	LEPROT
SLC31A1	0	0.292389	0.536	0.242	0	0	SLC31A1
CLEC12A	0	0.291054	0.598	0.252	0	0	CLEC12A
PSMA7	0	0.290274	0.979	0.805	0	0	PSMA7
POLR2K	0	0.289617	0.751	0.41	0	0	POLR2K
NENF	0	0.288154	0.81	0.471	0	0	NENF
CD300LF	0	0.288104	0.481	0.204	0	0	CD300LF
HTATIP2	0	0.286141	0.563	0.266	0	0	HTATIP2
MFSD14B	0	0.285047	0.412	0.169	0	0	MFSD14B
NDUFS5	0	0.28494	0.951	0.72	0	0	NDUFS5
SQOR	0	0.284161	0.396	0.169	0	0	SQOR
TMEM230	0	0.284036	0.804	0.487	0	0	TMEM230
NPTN	0	0.281502	0.45	0.185	0	0	NPTN
ATP5MC2	0	0.280749	0.64	0.4	0	0	ATP5MC2
APOL6	0	0.280204	0.534	0.24	0	0	APOL6
ICAM2	0	0.279926	0.408	0.142	0	0	ICAM2
IL3RA	0	0.279732	0.306	0.11	0	0	IL3RA
MLPH	0	0.279729	0.37	0.092	0	0	MLPH
RARA-AS1	0	0.279526	0.269	0.068	0	0	RARA-AS1
ATP6V1F	0	0.276575	0.983	0.814	0	0	ATP6V1F
RASGRP2	0	0.276546	0.382	0.128	0	0	RASGRP2
ACOT2	0	0.275816	0.276	0.077	0	0	ACOT2
HMOX2	0	0.27571	0.451	0.187	0	0	HMOX2
CDCP1	0	0.275421	0.338	0.112	0	0	CDCP1
TMEM219	0	0.27524	0.89	0.591	0	0	TMEM219
HBEGF	0	0.274246	0.654	0.316	0	0	HBEGF
2023-09-11	0	0.271737	0.269	0.13	0	0	2023-09-11
ALDH3A2	0	0.269039	0.387	0.144	0	0	ALDH3A2
HIPK2	0	0.268746	0.391	0.151	0	0	HIPK2
EVI2B	0	0.268437	0.851	0.53	0	0	EVI2B
FIG4	0	0.265612	0.31	0.099	0	0	FIG4
DENND5A	0	0.265264	0.415	0.163	0	0	DENND5A
MMD	0	0.264789	0.374	0.146	0	0	MMD
COX17	0	0.264637	0.874	0.561	0	0	COX17
SNX3	0	0.263745	0.963	0.746	0	0	SNX3
ELOC	0	0.263659	0.483	0.227	0	0	ELOC
ARPC1B	0	0.263638	0.981	0.808	0	0	ARPC1B
GNB2	0	0.263343	0.823	0.515	0	0	GNB2
CD164	0	0.263237	0.86	0.547	0	0	CD164
TAGLN	0	0.263093	0.269	0.074	0	0	TAGLN
TIMP2	0	0.262803	0.758	0.411	0	0	TIMP2
ROGDI	0	0.262647	0.405	0.166	0	0	ROGDI
GRINA	0	0.261822	0.8	0.494	0	0	GRINA
QSOX1	0	0.261449	0.487	0.232	0	0	QSOX1
NUCB1	0	0.261107	0.701	0.413	0	0	NUCB1
ARL6IP1	0	0.260892	0.888	0.576	0	0	ARL6IP1
ZDHHC3	0	0.260706	0.428	0.182	0	0	ZDHHC3
MYDGF	0	0.260268	0.816	0.508	0	0	MYDGF
FCER1G	0	0.260083	0.998	0.934	0	0	FCER1G
RAC1	0	0.259057	0.987	0.858	0	0	RAC1
TMED10	0	0.257911	0.811	0.506	0	0	TMED10
DNASE2	0	0.257479	0.653	0.33	0	0	DNASE2
TMEM14A	0	0.256034	0.346	0.106	0	0	TMEM14A
TMEM173	0	0.25523	0.507	0.226	0	0	TMEM173
ITPK1	0	0.254498	0.366	0.141	0	0	ITPK1
SELENOM	0	0.253768	0.252	0.073	0	0	SELENOM
PIGP	0	0.253729	0.51	0.242	0	0	PIGP
GCA	0	0.253561	0.682	0.366	0	0	GCA
MTLN	0	0.252282	0.326	0.121	0	0	MTLN
SLC31A2	0	0.250607	0.651	0.35	0	0	SLC31A2
ACTN1	0	0.250437	0.614	0.312	0	0	ACTN1
TMEM251	0	0.250074	0.497	0.23	0	0	TMEM251
CCL18	0	2.58698	0.691	0.447	0	1	CCL18
SELENOP	0	2.46219	0.336	0.032	0	1	SELENOP
APOE	0	2.27937	0.95	0.738	0	1	APOE
SLC40A1	0	2.22844	0.441	0.056	0	1	SLC40A1
LGMN	0	2.21319	0.757	0.26	0	1	LGMN
CCL13	0	1.97557	0.281	0.049	0	1	CCL13
RNASE1	0	1.94815	0.577	0.213	0	1	RNASE1
FOLR2	0	1.90135	0.524	0.123	0	1	FOLR2
PLTP	0	1.80599	0.562	0.157	0	1	PLTP
GPNMB	0	1.78525	0.893	0.6	0	1	GPNMB
A2M	0	1.48752	0.61	0.188	0	1	A2M
PLD3	0	1.46898	0.844	0.555	0	1	PLD3
CTSZ	0	1.41803	0.916	0.752	0	1	CTSZ
LIPA	0	1.40963	0.765	0.513	0	1	LIPA
CTSB	0	1.4019	0.97	0.835	0	1	CTSB
APOC11	0	1.39976	0.952	0.799	0	1	APOC1
MARCKS	0	1.26493	0.695	0.3	0	1	MARCKS
FUCA1	0	1.24238	0.515	0.258	0	1	FUCA1
PLA2G7	0	1.17026	0.433	0.108	0	1	PLA2G7
DAB2	0	1.15041	0.783	0.54	0	1	DAB2
PSAP	0	1.14397	0.98	0.915	0	1	PSAP
HMOX1	0	1.09622	0.574	0.397	0	1	HMOX1
NPL	0	1.07452	0.555	0.239	0	1	NPL
TREM2	0	1.04715	0.745	0.478	0	1	TREM2
MAF	0	1.01124	0.441	0.179	0	1	MAF
OTOA	0	0.991338	0.391	0.1	0	1	OTOA
RARRES1	0	0.98122	0.283	0.054	0	1	RARRES1
CTSD1	0	0.96663	0.976	0.87	0	1	CTSD
CPM	0	0.936731	0.55	0.323	0	1	CPM
MS4A6A	0	0.93246	0.843	0.638	0	1	MS4A6A
TMEM176B	0	0.928184	0.669	0.372	0	1	TMEM176B
MS4A4A	0	0.922021	0.73	0.542	0	1	MS4A4A
CREG1	0	0.908278	0.706	0.523	0	1	CREG1
CTSL	0	0.90655	0.795	0.588	0	1	CTSL
STAB1	0	0.903411	0.281	0.094	0	1	STAB1
NUPR11	0	0.902531	0.815	0.566	0	1	NUPR1
CFD1	0	0.898091	0.769	0.59	0	1	CFD
IFI271	0	0.895667	0.592	0.413	0	1	IFI27
CD59	0	0.889743	0.727	0.572	0	1	CD59
KCNMA1	0	0.88368	0.454	0.205	0	1	KCNMA1
CD163	0	0.883348	0.576	0.399	0	1	CD163
CCL2	0	0.865631	0.328	0.173	0	1	CCL2
TMEM176A	0	0.859997	0.576	0.277	0	1	TMEM176A
ABCA1	0	0.853648	0.443	0.166	0	1	ABCA1
CD14	0	0.851752	0.757	0.54	0	1	CD14
CD84	0	0.841787	0.508	0.256	0	1	CD84
AKR1B1	0	0.840463	0.648	0.484	0	1	AKR1B1
C1QC1	0	0.830749	0.923	0.687	0	1	C1QC
SLCO2B1	0	0.822005	0.581	0.403	0	1	SLCO2B1
GM2A	0	0.820964	0.573	0.367	0	1	GM2A
FPR3	0	0.811499	0.509	0.27	0	1	FPR3
CHCHD6	0	0.799214	0.262	0.075	0	1	CHCHD6
FTL1	0	0.799144	1	0.999	0	1	FTL
LILRB4	0	0.780186	0.537	0.288	0	1	LILRB4
IGSF6	0	0.778659	0.712	0.595	0	1	IGSF6
MAFB	0	0.770603	0.678	0.44	0	1	MAFB
SDC3	0	0.769222	0.273	0.063	0	1	SDC3
BLVRB	0	0.762445	0.679	0.533	0	1	BLVRB
NPC2	0	0.742057	0.985	0.939	0	1	NPC2
RASSF4	0	0.740203	0.5	0.314	0	1	RASSF4
TSPAN4	0	0.73231	0.504	0.288	0	1	TSPAN4
ALDH1A1	0	0.725877	0.509	0.335	0	1	ALDH1A1
PMP22	0	0.720424	0.463	0.256	0	1	PMP22
MFSD1	0	0.714808	0.642	0.478	0	1	MFSD1
LY96	0	0.705986	0.759	0.638	0	1	LY96
IDH1	0	0.704208	0.48	0.296	0	1	IDH1
RAP2B	0	0.699287	0.485	0.279	0	1	RAP2B
CTSC1	0	0.690302	0.895	0.77	0	1	CTSC
TIMP21	0	0.684053	0.661	0.488	0	1	TIMP2
ACP51	0	0.676251	0.82	0.642	0	1	ACP5
C2	0	0.670774	0.428	0.255	0	1	C2
TCN2	0	0.668818	0.368	0.184	0	1	TCN2
CD811	0	0.660969	0.804	0.636	0	1	CD81
TMEM37	0	0.659181	0.261	0.041	0	1	TMEM37
HLA-DMB	0	0.657424	0.824	0.699	0	1	HLA-DMB
GPR34	0	0.63542	0.35	0.183	0	1	GPR34
SMPDL3A	0	0.635009	0.274	0.072	0	1	SMPDL3A
MMP14	0	0.6296	0.344	0.166	0	1	MMP14
EPHX1	0	0.614206	0.32	0.167	0	1	EPHX1
GPX3	0	0.613529	0.371	0.225	0	1	GPX3
RAB42	0	0.609182	0.267	0.097	0	1	RAB42
AP1B1	0	0.607102	0.371	0.215	0	1	AP1B1
ADAP2	0	0.605968	0.433	0.287	0	1	ADAP2
CTSA	0	0.599449	0.63	0.498	0	1	CTSA
SERPINF1	0	0.596698	0.367	0.187	0	1	SERPINF1
FCHO2	0	0.594033	0.313	0.149	0	1	FCHO2
ASAH1	0	0.589995	0.874	0.775	0	1	ASAH1
MGLL	0	0.580116	0.353	0.214	0	1	MGLL
TTYH3	0	0.568207	0.3	0.14	0	1	TTYH3
ZFP36L1	0	0.557057	0.675	0.479	0	1	ZFP36L1
C1QB1	0	0.554431	0.97	0.749	0	1	C1QB
GADD45G	0	0.552209	0.259	0.134	0	1	GADD45G
LHFPL2	0	0.551674	0.337	0.167	0	1	LHFPL2
ATOX1	0	0.551067	0.769	0.685	0	1	ATOX1
AP2A2	0	0.544047	0.299	0.163	0	1	AP2A2
FABP3	0	0.533637	0.319	0.13	0	1	FABP3
LAMP1	0	0.532869	0.695	0.576	0	1	LAMP1
CSTB1	0	0.527517	0.933	0.895	0	1	CSTB
C1orf54	0	0.52689	0.374	0.198	0	1	C1orf54
SLC1A3	0	0.520155	0.267	0.1	0	1	SLC1A3
NRP2	0	0.51858	0.328	0.156	0	1	NRP2
SPP1	0	0.51653	0.441	0.224	0	1	SPP1
CTSS	0	0.504756	0.938	0.852	0	1	CTSS
ACP2	0	0.503251	0.364	0.212	0	1	ACP2
IQGAP2	0	0.500513	0.414	0.28	0	1	IQGAP2
GLUL	0	0.496296	0.898	0.827	0	1	GLUL
CD63	0	0.495043	0.965	0.921	0	1	CD63
GNS	0	0.489901	0.51	0.377	0	1	GNS
C1QA1	0	0.486527	0.972	0.772	0	1	C1QA
TPP1	0	0.486207	0.682	0.599	0	1	TPP1
CYFIP1	0	0.482183	0.354	0.221	0	1	CYFIP1
FCGRT1	0	0.472492	0.872	0.772	0	1	FCGRT
SLC38A6	0	0.46466	0.325	0.183	0	1	SLC38A6
NR1H3	0	0.461153	0.308	0.166	0	1	NR1H3
BMP2K	0	0.456652	0.326	0.186	0	1	BMP2K
RNASE6	0	0.452766	0.544	0.381	0	1	RNASE6
ARL4C	0	0.447593	0.327	0.187	0	1	ARL4C
APLP2	0	0.43589	0.793	0.704	0	1	APLP2
PRCP	0	0.429643	0.375	0.223	0	1	PRCP
FCGR2B	0	0.42542	0.363	0.199	0	1	FCGR2B
GLMP	0	0.421963	0.322	0.194	0	1	GLMP
SGK1	0	0.416792	0.657	0.485	0	1	SGK1
LGALS1	0	0.399672	0.971	0.95	0	1	LGALS1
PRDX1	0	0.364827	0.899	0.846	0	1	PRDX1
CCL3	0	0.349448	0.683	0.473	0	1	CCL3
SOAT1	5.50427e-305	0.480269	0.416	0.287	2.06548e-300	1	SOAT1
C3AR1	3.61078e-304	0.519048	0.416	0.279	1.35495e-299	1	C3AR1
FYB1	1.67171e-296	0.541092	0.363	0.232	6.27309e-292	1	FYB1
SIGLEC1	1.38082e-292	0.476949	0.32	0.197	5.18154e-288	1	SIGLEC1
CD681	2.38368e-292	0.355474	0.894	0.798	8.94475e-288	1	CD68
DNASE21	4.66003e-290	0.528958	0.523	0.409	1.74868e-285	1	DNASE2
ADAM9	3.36565e-288	0.408057	0.285	0.167	1.26296e-283	1	ADAM9
HLA-DMA	1.02747e-287	0.363356	0.906	0.808	3.85558e-283	1	HLA-DMA
SMS	2.80287e-287	0.466354	0.581	0.477	1.05178e-282	1	SMS
DNPH1	5.55632e-280	0.415005	0.407	0.274	2.08501e-275	1	DNPH1
KCTD12	5.75713e-277	0.528231	0.56	0.445	2.16036e-272	1	KCTD12
HEXA	1.19727e-276	0.492336	0.567	0.459	4.49276e-272	1	HEXA
RNF130	3.54913e-272	0.377748	0.724	0.654	1.33181e-267	1	RNF130
PLXND1	8.68023e-266	0.419661	0.274	0.161	3.25726e-261	1	PLXND1
CEBPA	7.07564e-264	0.460694	0.311	0.196	2.65513e-259	1	CEBPA
NINJ1	7.31147e-260	0.318	0.487	0.337	2.74363e-255	1	NINJ1
FRMD4B	3.18172e-256	0.424474	0.305	0.188	1.19394e-251	1	FRMD4B
ITM2B	1.0554e-254	0.388998	0.954	0.915	3.96038e-250	1	ITM2B
GNB4	2.48698e-246	0.408408	0.376	0.257	9.33238e-242	1	GNB4
TNS3	5.50471e-246	0.404526	0.305	0.194	2.06564e-241	1	TNS3
FCGR2A	2.51129e-245	0.584791	0.676	0.586	9.42362e-241	1	FCGR2A
BRI31	5.33389e-240	0.326218	0.844	0.766	2.00154e-235	1	BRI3
PLAU	2.19012e-235	0.544518	0.311	0.202	8.21842e-231	1	PLAU
ABHD12	6.78144e-234	0.421146	0.409	0.296	2.54474e-229	1	ABHD12
SLAMF8	1.43278e-221	0.380025	0.324	0.213	5.3765e-217	1	SLAMF8
CD4	5.03275e-220	0.477377	0.5	0.4	1.88854e-215	1	CD4
GNPDA1	3.65272e-215	0.391109	0.295	0.191	1.37068e-210	1	GNPDA1
MGAT4A	4.09012e-213	0.411277	0.343	0.234	1.53482e-208	1	MGAT4A
LAMP21	2.28527e-211	0.413814	0.59	0.494	8.57549e-207	1	LAMP2
TMBIM6	1.04702e-206	0.317193	0.846	0.808	3.92894e-202	1	TMBIM6
CCR1	5.66753e-206	0.404036	0.341	0.233	2.12674e-201	1	CCR1
SCPEP1	9.47067e-204	0.420757	0.552	0.464	3.55387e-199	1	SCPEP1
MPP1	1.98176e-192	0.381032	0.435	0.335	7.43656e-188	1	MPP1
CALM3	6.82858e-189	0.483678	0.65	0.597	2.56243e-184	1	CALM3
HLA-DOA	8.04567e-189	0.412848	0.34	0.241	3.01914e-184	1	HLA-DOA
FCGR3A	1.09133e-187	0.346773	0.732	0.62	4.0952e-183	1	FCGR3A
ADA2	1.45544e-185	0.500781	0.308	0.214	5.46152e-181	1	ADA2
CAPG	1.01923e-183	0.275334	0.894	0.854	3.82466e-179	1	CAPG
BCAT1	7.60888e-182	0.29682	0.264	0.166	2.85523e-177	1	BCAT1
APOC21	1.50653e-181	1.30881	0.306	0.212	5.65324e-177	1	APOC2
TDP2	3.16668e-176	0.297565	0.281	0.186	1.1883e-171	1	TDP2
SNX6	1.11078e-175	0.43365	0.524	0.44	4.16818e-171	1	SNX6
SCARB2	1.35638e-173	0.393111	0.446	0.353	5.08983e-169	1	SCARB2
CLTC	8.35338e-171	0.422392	0.453	0.362	3.13461e-166	1	CLTC
LAIR1	1.37051e-169	0.391349	0.582	0.496	5.14285e-165	1	LAIR1
NCOA4	3.73106e-167	0.375769	0.489	0.401	1.40008e-162	1	NCOA4
NENF1	3.72866e-163	0.353241	0.622	0.562	1.39918e-158	1	NENF
RNASET2	9.57073e-163	0.256615	0.79	0.749	3.59142e-158	1	RNASET2
PLA2G15	9.88747e-163	0.369499	0.291	0.202	3.71027e-158	1	PLA2G15
PRNP	5.57503e-161	0.31904	0.468	0.373	2.09203e-156	1	PRNP
CD99	5.72704e-161	0.313244	0.64	0.568	2.14907e-156	1	CD99
TMEM51	3.70722e-157	0.329305	0.257	0.169	1.39114e-152	1	TMEM51
DBI	3.90702e-156	0.274815	0.863	0.848	1.46611e-151	1	DBI
HSD17B14	6.58677e-156	0.298158	0.274	0.185	2.47168e-151	1	HSD17B14
IGKC	2.25986e-155	0.383295	0.514	0.408	8.48013e-151	1	IGKC
KIAA0930	5.48466e-155	0.315373	0.291	0.202	2.05812e-150	1	KIAA0930
NRP1	2.27177e-149	0.434722	0.27	0.188	8.52483e-145	1	NRP1
SPRED1	2.44727e-141	0.442168	0.285	0.204	9.18338e-137	1	SPRED1
CALU	5.4979e-141	0.345067	0.354	0.268	2.06309e-136	1	CALU
VAT11	4.25167e-139	0.321129	0.471	0.381	1.59544e-134	1	VAT1
CREBL2	8.48891e-138	0.307202	0.297	0.211	3.18546e-133	1	CREBL2
NTAN1	2.80379e-133	0.319128	0.341	0.257	1.05212e-128	1	NTAN1
GNAS	1.15145e-129	0.307246	0.718	0.672	4.32082e-125	1	GNAS
ATP6AP2	2.96678e-129	0.325665	0.631	0.583	1.11328e-124	1	ATP6AP2
MCOLN11	1.08562e-128	0.36341	0.415	0.338	4.07379e-124	1	MCOLN1
CSF1R	1.44565e-128	0.410147	0.415	0.329	5.42479e-124	1	CSF1R
NAGK	2.61035e-128	0.335562	0.477	0.403	9.79533e-124	1	NAGK
RNF13	6.03654e-128	0.335814	0.59	0.531	2.26521e-123	1	RNF13
RB1	6.25683e-123	0.380952	0.282	0.204	2.34787e-118	1	RB1
UGCG	9.79738e-116	0.274066	0.252	0.177	3.67647e-111	1	UGCG
PLEKHO2	3.40054e-114	0.321071	0.298	0.221	1.27605e-109	1	PLEKHO2
CRYL1	4.64847e-110	0.260058	0.254	0.181	1.74434e-105	1	CRYL1
ATP6V1B2	1.14766e-108	0.308104	0.541	0.476	4.30658e-104	1	ATP6V1B2
B3GNT2	8.82803e-105	0.263723	0.259	0.188	3.31272e-100	1	B3GNT2
UCP2	3.6382e-99	0.258672	0.592	0.538	1.36524e-94	1	UCP2
SLC35F6	2.38512e-98	0.263876	0.257	0.189	8.95018e-94	1	SLC35F6
DHRS3	2.4302e-98	0.271904	0.305	0.232	9.11933e-94	1	DHRS3
ME2	3.06398e-98	0.306492	0.297	0.227	1.14976e-93	1	ME2
MFSD12	1.18886e-96	0.26374	0.253	0.185	4.46118e-92	1	MFSD12
GBA	7.56246e-96	0.260932	0.257	0.189	2.83781e-91	1	GBA
ACOT13	1.63499e-95	0.263681	0.345	0.276	6.13532e-91	1	ACOT13
HEXB1	2.5743e-94	0.27678	0.647	0.605	9.66008e-90	1	HEXB
MRC11	1.98124e-92	0.444336	0.636	0.555	7.43461e-88	1	MRC1
SCD1	4.32334e-92	0.312885	0.439	0.364	1.62233e-87	1	SCD
NDFIP1	1.635e-91	0.29005	0.493	0.436	6.13534e-87	1	NDFIP1
GPR137B	2.32723e-90	0.275575	0.38	0.313	8.73292e-86	1	GPR137B
TLR4	3.46005e-90	0.279371	0.306	0.238	1.29838e-85	1	TLR4
USF2	5.86052e-90	0.259841	0.386	0.318	2.19916e-85	1	USF2
SLC15A31	2.86877e-89	0.316564	0.435	0.372	1.07651e-84	1	SLC15A3
HM13	3.69956e-89	0.253837	0.374	0.302	1.38826e-84	1	HM13
ATP6AP1	9.55436e-86	0.270413	0.588	0.541	3.58527e-81	1	ATP6AP1
DPP7	1.28446e-83	0.274139	0.581	0.551	4.81994e-79	1	DPP7
ATP6V0C1	5.81407e-81	0.368807	0.472	0.423	2.18173e-76	1	ATP6V0C
PTAFR	2.97058e-77	0.274434	0.398	0.336	1.11471e-72	1	PTAFR
DRAM2	2.55986e-75	0.285616	0.471	0.421	9.60589e-71	1	DRAM2
ATP6V1A	7.34156e-74	0.257959	0.363	0.303	2.75492e-69	1	ATP6V1A
STAT1	8.15965e-72	0.266622	0.474	0.416	3.06191e-67	1	STAT1
LRP11	1.01436e-67	0.266309	0.481	0.424	3.80637e-63	1	LRP1
RBM47	8.35481e-65	0.258137	0.429	0.375	3.13514e-60	1	RBM47
QKI	2.13383e-62	0.261869	0.43	0.377	8.00721e-58	1	QKI
CYP27A11	2.84016e-59	0.267303	0.516	0.455	1.06577e-54	1	CYP27A1
ALCAM	1.20075e-58	0.318243	0.346	0.296	4.5058e-54	1	ALCAM
GOLIM4	4.58885e-53	0.276921	0.281	0.233	1.72196e-48	1	GOLIM4
COLEC121	8.23724e-51	0.360725	0.271	0.23	3.09103e-46	1	COLEC12
ZFHX3	1.40363e-49	0.25309	0.256	0.208	5.26712e-45	1	ZFHX3
IGLC2	2.90884e-49	0.337006	0.279	0.223	1.09154e-44	1	IGLC2
IGHA1	6.64728e-48	0.376327	0.265	0.212	2.49439e-43	1	IGHA1
COLGALT1	1.20589e-40	0.2626	0.323	0.285	4.52509e-36	1	COLGALT1
GPX1	5.7659e-32	0.357601	0.473	0.48	2.16365e-27	1	GPX1
SCGB3A2	2.81092e-31	0.394601	0.291	0.264	1.0548e-26	1	SCGB3A2
PTTG1IP	3.19161e-24	0.299202	0.444	0.425	1.19765e-19	1	PTTG1IP
SCGB3A1	5.93259e-23	0.300133	0.417	0.405	2.2262e-18	1	SCGB3A1
CIR1	0.000404048	0.394011	0.314	0.315	1	1	CIR1
S100A8	0	3.52046	0.801	0.561	0	2	S100A8
S100A12	0	3.39543	0.434	0.017	0	2	S100A12
FCN1	0	3.32715	0.792	0.098	0	2	FCN1
S100A9	0	3.30253	0.926	0.756	0	2	S100A9
G0S2	0	2.65366	0.571	0.191	0	2	G0S2
IL1B	0	2.58201	0.664	0.334	0	2	IL1B
VCAN	0	2.45583	0.584	0.173	0	2	VCAN
EREG	0	2.27465	0.416	0.147	0	2	EREG
TIMP1	0	2.20759	0.837	0.645	0	2	TIMP1
NAMPT	0	2.0868	0.768	0.558	0	2	NAMPT
SOD2	0	1.97696	0.804	0.59	0	2	SOD2
CFP	0	1.90236	0.511	0.1	0	2	CFP
CXCL8	0	1.84558	0.61	0.474	0	2	CXCL8
IFITM2	0	1.72519	0.645	0.415	0	2	IFITM2
CD48	0	1.7095	0.623	0.264	0	2	CD48
RP11-1143G9.4	0	1.67419	0.302	0.164	0	2	RP11-1143G9.4
CORO1A	0	1.58467	0.733	0.337	0	2	CORO1A
CD55	0	1.54032	0.529	0.364	0	2	CD55
LINC00936	0	1.53065	0.378	0.178	0	2	LINC00936
BCL2A1	0	1.53019	0.724	0.611	0	2	BCL2A1
SAT1	0	1.51054	0.976	0.952	0	2	SAT1
CD300E	0	1.49063	0.343	0.037	0	2	CD300E
FGL2	0	1.44737	0.605	0.291	0	2	FGL2
PPIF	0	1.42197	0.394	0.236	0	2	PPIF
PLAUR	0	1.41798	0.755	0.693	0	2	PLAUR
LST1	0	1.41089	0.929	0.813	0	2	LST1
C5AR1	0	1.38399	0.534	0.431	0	2	C5AR1
COTL1	0	1.37578	0.895	0.81	0	2	COTL1
TNFRSF1B	0	1.37261	0.468	0.204	0	2	TNFRSF1B
LGALS2	0	1.36943	0.373	0.13	0	2	LGALS2
SLC2A3	0	1.36092	0.509	0.364	0	2	SLC2A3
AREG	0	1.33745	0.387	0.197	0	2	AREG
IER3	0	1.30645	0.643	0.431	0	2	IER3
FPR1	0	1.29137	0.521	0.343	0	2	FPR1
PNRC1	0	1.2875	0.781	0.693	0	2	PNRC1
LILRA5	0	1.27759	0.301	0.092	0	2	LILRA5
LILRB2	0	1.27555	0.37	0.144	0	2	LILRB2
AP1S2	0	1.25785	0.691	0.504	0	2	AP1S2
MPEG1	0	1.23917	0.432	0.208	0	2	MPEG1
NLRP3	0	1.23602	0.284	0.075	0	2	NLRP3
LYZ	0	1.22672	0.958	0.862	0	2	LYZ
MXD1	0	1.22644	0.373	0.171	0	2	MXD1
C10orf54	0	1.20675	0.328	0.136	0	2	C10orf54
PLAC8	0	1.20628	0.45	0.255	0	2	PLAC8
PTPRE	0	1.19148	0.484	0.297	0	2	PTPRE
PTGS2	0	1.18787	0.27	0.118	0	2	PTGS2
BTG1	0	1.17749	0.853	0.801	0	2	BTG1
PDE4B	0	1.16289	0.338	0.149	0	2	PDE4B
SLC25A37	0	1.1525	0.301	0.129	0	2	SLC25A37
NEAT1	0	1.14999	0.925	0.875	0	2	NEAT1
RILPL2	0	1.14999	0.488	0.377	0	2	RILPL2
FAM26F	0	1.14219	0.375	0.178	0	2	FAM26F
LIMD2	0	1.1399	0.453	0.195	0	2	LIMD2
SERPINB9	0	1.10632	0.337	0.129	0	2	SERPINB9
TNFAIP3	0	1.1047	0.485	0.353	0	2	TNFAIP3
SRGN	0	1.0943	0.969	0.936	0	2	SRGN
FYB	0	1.08797	0.414	0.235	0	2	FYB
CTSS1	0	1.07417	0.928	0.858	0	2	CTSS
POU2F2	0	1.07026	0.286	0.082	0	2	POU2F2
IFITM3	0	1.06875	0.726	0.689	0	2	IFITM3
CSF3R	0	1.06412	0.294	0.155	0	2	CSF3R
SAMSN1	0	1.05338	0.543	0.359	0	2	SAMSN1
MCL1	0	1.04736	0.759	0.708	0	2	MCL1
CD93	0	1.03458	0.278	0.094	0	2	CD93
EHD1	0	1.02613	0.268	0.12	0	2	EHD1
H3F3A	0	1.02197	0.944	0.927	0	2	H3F3A
ICAM3	0	1.00546	0.324	0.131	0	2	ICAM3
CDKN1A	0	0.995135	0.489	0.368	0	2	CDKN1A
CD36	0	0.990749	0.277	0.114	0	2	CD36
C19orf38	0	0.980584	0.26	0.095	0	2	C19orf38
ATP5G2	0	0.961468	0.6	0.404	0	2	ATP5G2
EIF1	0	0.960031	0.985	0.975	0	2	EIF1
AIF1	0	0.958775	0.966	0.884	0	2	AIF1
RGS2	0	0.956802	0.611	0.392	0	2	RGS2
DUSP2	0	0.951706	0.423	0.271	0	2	DUSP2
TKT1	0	0.932662	0.674	0.624	0	2	TKT
PRKCB	0	0.932346	0.295	0.112	0	2	PRKCB
ATP5E	0	0.925524	0.642	0.428	0	2	ATP5E
DUSP1	0	0.918484	0.884	0.841	0	2	DUSP1
CSTA1	0	0.886807	0.785	0.683	0	2	CSTA
PTPRC	0	0.883143	0.642	0.629	0	2	PTPRC
PABPC1	0	0.869429	0.907	0.89	0	2	PABPC1
ZEB2	0	0.866577	0.6	0.558	0	2	ZEB2
EEF1D	0	0.861093	0.907	0.89	0	2	EEF1D
PRELID1	0	0.848362	0.711	0.696	0	2	PRELID1
TYMP	0	0.827591	0.872	0.824	0	2	TYMP
CD141	0	0.825021	0.658	0.563	0	2	CD14
SERP1	0	0.822867	0.815	0.806	0	2	SERP1
SLC25A6	0	0.790533	0.854	0.864	0	2	SLC25A6
ATP5L	0	0.786917	0.598	0.41	0	2	ATP5L
NACA	0	0.691374	0.943	0.948	0	2	NACA
UBA52	0	0.656818	0.987	0.981	0	2	UBA52
LAMTOR4	0	0.645488	0.779	0.799	0	2	LAMTOR4
GMFG1	0	0.62235	0.799	0.79	0	2	GMFG
H3F3B	0	0.619282	0.965	0.959	0	2	H3F3B
S100A41	0	0.600738	0.981	0.936	0	2	S100A4
EMP3	0	0.593672	0.839	0.851	0	2	EMP3
PFDN5	0	0.55084	0.956	0.958	0	2	PFDN5
BTF3	0	0.542548	0.879	0.897	0	2	BTF3
FAU	0	0.540719	0.985	0.981	0	2	FAU
MARCKSL1	0	0.52324	0.254	0.117	0	2	MARCKSL1
ACTB	0	0.521829	0.996	0.993	0	2	ACTB
GAPDH	0	0.445387	0.967	0.962	0	2	GAPDH
EEF1B2	0	0.428684	0.835	0.871	0	2	EEF1B2
TPT1	0	0.35239	0.996	0.994	0	2	TPT1
EEF1A1	0	0.340794	0.987	0.993	0	2	EEF1A1
MALAT1	0	0.306622	0.992	0.981	0	2	MALAT1
GNB2L1	9.34492e-306	0.792841	0.517	0.365	3.50668e-301	2	GNB2L1
NFKBIZ	2.31816e-299	0.959267	0.498	0.394	8.69891e-295	2	NFKBIZ
C14orf2	6.68588e-289	0.987927	0.429	0.301	2.50888e-284	2	C14orf2
COX4I1	1.75013e-288	0.409613	0.908	0.932	6.56736e-284	2	COX4I1
EIF3K	1.43759e-285	0.492517	0.782	0.817	5.39455e-281	2	EIF3K
NINJ11	4.83179e-284	0.881169	0.469	0.348	1.81313e-279	2	NINJ1
DDX5	1.16109e-279	0.446888	0.818	0.851	4.35698e-275	2	DDX5
SH3BGRL3	7.93977e-279	0.371328	0.97	0.965	2.9794e-274	2	SH3BGRL3
ATP2B1	4.19241e-256	1.11408	0.465	0.393	1.5732e-251	2	ATP2B1
ZFP36L11	2.88845e-254	0.774427	0.59	0.499	1.08389e-249	2	ZFP36L1
CLEC7A	6.47744e-247	0.769271	0.579	0.559	2.43066e-242	2	CLEC7A
ATP5D	3.05925e-246	0.750171	0.467	0.349	1.14798e-241	2	ATP5D
PLEK	1.86704e-243	0.869252	0.558	0.518	7.00607e-239	2	PLEK
UQCRB	9.3556e-243	0.382652	0.877	0.917	3.51069e-238	2	UQCRB
STXBP21	2.50714e-240	0.574243	0.655	0.592	9.40805e-236	2	STXBP2
MEF2C	1.52325e-235	0.705184	0.338	0.213	5.716e-231	2	MEF2C
HNRNPA1	5.71598e-235	0.380366	0.791	0.842	2.14492e-230	2	HNRNPA1
OSM	2.9678e-234	0.953876	0.253	0.141	1.11367e-229	2	OSM
FGR	2.04559e-233	0.905856	0.443	0.377	7.67606e-229	2	FGR
LCP1	1.15595e-231	0.623725	0.663	0.668	4.33771e-227	2	LCP1
BIRC3	2.22111e-230	0.307334	0.296	0.17	8.33472e-226	2	BIRC3
CHMP1B	5.89696e-227	1.0822	0.467	0.401	2.21283e-222	2	CHMP1B
CHD1	1.09e-223	0.849807	0.329	0.226	4.09022e-219	2	CHD1
LYN	2.22551e-223	0.918504	0.481	0.435	8.35123e-219	2	LYN
ETS2	5.18647e-223	0.896206	0.392	0.297	1.94622e-218	2	ETS2
SRSF5	1.76219e-221	0.696295	0.639	0.668	6.61261e-217	2	SRSF5
ITGB2	3.00109e-217	0.515973	0.703	0.705	1.12616e-212	2	ITGB2
TCEB2	6.12554e-214	0.528257	0.548	0.385	2.29861e-209	2	TCEB2
MNDA	3.70249e-211	0.982623	0.653	0.645	1.38936e-206	2	MNDA
DAZAP2	1.91612e-210	0.671796	0.604	0.614	7.19024e-206	2	DAZAP2
GLTSCR2	4.19274e-208	0.573143	0.467	0.349	1.57333e-203	2	GLTSCR2
CXCL2	1.98389e-207	1.60351	0.494	0.425	7.44453e-203	2	CXCL2
ALDOA	2.67934e-207	0.551903	0.602	0.488	1.00542e-202	2	ALDOA
TMA7	5.53916e-203	0.408965	0.801	0.855	2.07857e-198	2	TMA7
TNFSF13B	8.51995e-202	0.732475	0.562	0.537	3.19711e-197	2	TNFSF13B
FAM49A	8.8429e-200	0.781449	0.276	0.179	3.3183e-195	2	FAM49A
EEF2	3.78411e-193	0.485617	0.727	0.784	1.41999e-188	2	EEF2
NR4A2	2.31593e-189	0.702169	0.508	0.432	8.69052e-185	2	NR4A2
REL	5.79716e-189	0.665761	0.472	0.392	2.17539e-184	2	REL
STK17B	1.19114e-183	0.726621	0.406	0.325	4.46976e-179	2	STK17B
MAFB1	5.35922e-183	0.773653	0.53	0.469	2.01105e-178	2	MAFB
LINC01272	6.71272e-183	0.905164	0.347	0.244	2.51895e-178	2	LINC01272
LYST	1.08266e-176	0.840105	0.314	0.229	4.06269e-172	2	LYST
BASP1	3.61066e-176	0.856269	0.32	0.218	1.3549e-171	2	BASP1
HCST	6.78841e-176	0.550978	0.685	0.686	2.54735e-171	2	HCST
GLIPR1	1.22239e-174	0.717281	0.515	0.49	4.58701e-170	2	GLIPR1
HLA-E	2.85092e-173	0.425608	0.813	0.871	1.06981e-168	2	HLA-E
SERPINB1	3.71935e-171	0.726116	0.58	0.604	1.39569e-166	2	SERPINB1
NR4A3	4.01631e-171	0.679698	0.252	0.154	1.50712e-166	2	NR4A3
ARPC3	5.40655e-171	0.291679	0.893	0.923	2.02881e-166	2	ARPC3
CCL3L3	7.16346e-171	0.926014	0.283	0.176	2.68809e-166	2	CCL3L3
VAMP5	1.30942e-170	0.78746	0.503	0.45	4.91361e-166	2	VAMP5
SNHG15	1.43214e-166	0.708743	0.265	0.174	5.3741e-162	2	SNHG15
KDM6B	2.04281e-166	0.77271	0.365	0.282	7.66564e-162	2	KDM6B
FCER1G1	1.72829e-164	0.285396	0.971	0.951	6.48539e-160	2	FCER1G
GSTP1	8.32393e-164	0.354006	0.852	0.873	3.12356e-159	2	GSTP1
PGLS	1.65524e-163	0.665631	0.558	0.579	6.21129e-159	2	PGLS
CCNL1	4.72362e-163	0.724626	0.576	0.579	1.77254e-158	2	CCNL1
PTP4A2	2.15913e-161	0.789632	0.52	0.523	8.10212e-157	2	PTP4A2
SELK	2.98899e-161	0.693349	0.413	0.323	1.12162e-156	2	SELK
CYBA1	2.09133e-160	0.304636	0.965	0.943	7.8477e-156	2	CYBA
SMAP2	1.5174e-159	0.845928	0.371	0.304	5.69404e-155	2	SMAP2
WARS	3.8843e-158	0.981672	0.395	0.343	1.45758e-153	2	WARS
MAP3K8	2.09471e-157	0.86246	0.435	0.388	7.86042e-153	2	MAP3K8
MIDN	4.86969e-157	0.80868	0.386	0.321	1.82735e-152	2	MIDN
LSP1	9.16188e-155	0.457701	0.585	0.544	3.43799e-150	2	LSP1
GPX11	8.18122e-154	0.375764	0.633	0.463	3.07e-149	2	GPX1
ATP5O	3.33752e-153	0.563061	0.439	0.348	1.2524e-148	2	ATP5O
RBM3	1.4602e-152	0.534618	0.625	0.662	5.47942e-148	2	RBM3
CXCR4	6.50544e-149	0.848916	0.424	0.347	2.44116e-144	2	CXCR4
ATP1B3	2.10102e-143	0.869366	0.576	0.622	7.88406e-139	2	ATP1B3
GPSM3	2.34395e-142	0.541017	0.615	0.659	8.79567e-138	2	GPSM3
PIM3	4.97308e-141	0.718168	0.334	0.256	1.86615e-136	2	PIM3
DDX21	1.01234e-140	0.733935	0.486	0.478	3.7988e-136	2	DDX21
CYBB	2.08374e-136	0.554014	0.62	0.632	7.81922e-132	2	CYBB
NUP214	3.02005e-130	0.883901	0.411	0.38	1.13327e-125	2	NUP214
SLC43A2	2.1593e-128	0.774067	0.332	0.271	8.10279e-124	2	SLC43A2
INSIG1	1.00895e-127	0.734063	0.301	0.221	3.78609e-123	2	INSIG1
CFD2	1.68781e-127	0.445155	0.666	0.612	6.33349e-123	2	CFD
CD44	9.74073e-127	0.441269	0.758	0.797	3.65521e-122	2	CD44
ATP5I	1.6172e-123	0.572689	0.41	0.333	6.06853e-119	2	ATP5I
COMMD6	8.48752e-119	0.349295	0.78	0.84	3.18494e-114	2	COMMD6
PSME1	1.35755e-115	0.435004	0.682	0.751	5.09422e-111	2	PSME1
SUB1	1.59661e-112	0.306847	0.723	0.789	5.99128e-108	2	SUB1
MYO1G	2.4131e-111	0.716064	0.299	0.24	9.05517e-107	2	MYO1G
SLC25A3	3.697e-111	0.427363	0.655	0.723	1.3873e-106	2	SLC25A3
VMP1	4.99106e-111	0.697701	0.473	0.462	1.87289e-106	2	VMP1
GPR183	1.00553e-109	0.405177	0.38	0.285	3.77326e-105	2	GPR183
CARD161	1.57184e-108	0.579468	0.608	0.636	5.89831e-104	2	CARD16
TOMM7	1.44045e-107	0.303575	0.82	0.883	5.40529e-103	2	TOMM7
CPVL	1.55571e-104	0.541498	0.461	0.437	5.83781e-100	2	CPVL
CFLAR	7.98698e-104	0.670441	0.415	0.383	2.99711e-99	2	CFLAR
NFKB1	1.72035e-103	0.825468	0.308	0.246	6.4556e-99	2	NFKB1
HCLS1	1.44017e-101	0.60413	0.483	0.493	5.40422e-97	2	HCLS1
HIGD2A	6.53209e-97	0.415641	0.664	0.744	2.45117e-92	2	HIGD2A
MAP2K3	2.54187e-96	0.663693	0.286	0.229	9.53836e-92	2	MAP2K3
IL1RN	6.51378e-96	1.01209	0.324	0.27	2.4443e-91	2	IL1RN
PCBP1	1.06739e-95	0.443587	0.66	0.744	4.00538e-91	2	PCBP1
CYTIP	4.22235e-94	0.792953	0.35	0.312	1.58444e-89	2	CYTIP
METTL9	4.46934e-94	0.763511	0.347	0.309	1.67712e-89	2	METTL9
FKBP1A	9.37387e-93	0.34052	0.725	0.782	3.51755e-88	2	FKBP1A
LRRC25	1.6743e-92	0.672489	0.272	0.217	6.28281e-88	2	LRRC25
ASGR1	4.22993e-92	0.674763	0.261	0.204	1.58728e-87	2	ASGR1
CASP1	2.85205e-87	0.655438	0.441	0.446	1.07023e-82	2	CASP1
CCNI	4.52893e-87	0.306114	0.739	0.813	1.69948e-82	2	CCNI
UBE2D3	1.01381e-86	0.399326	0.67	0.757	3.80434e-82	2	UBE2D3
RIPK2	9.29374e-85	0.618872	0.268	0.213	3.48747e-80	2	RIPK2
CLEC12A1	3.45148e-84	0.75267	0.374	0.353	1.29517e-79	2	CLEC12A
CREM	1.09975e-83	0.873266	0.363	0.324	4.12682e-79	2	CREM
CSRNP1	2.42154e-83	0.598908	0.286	0.231	9.08682e-79	2	CSRNP1
STX11	1.28701e-81	0.741857	0.437	0.447	4.82952e-77	2	STX11
TPM3	5.32017e-79	0.348293	0.709	0.789	1.99639e-74	2	TPM3
IL10RA	3.0832e-78	0.617706	0.287	0.241	1.15697e-73	2	IL10RA
EIF3F	5.95373e-77	0.444502	0.571	0.631	2.23414e-72	2	EIF3F
EIF3E	3.84903e-76	0.311827	0.676	0.756	1.44435e-71	2	EIF3E
EVI2B1	5.2887e-76	0.565777	0.576	0.63	1.98458e-71	2	EVI2B
CNPY3	4.22472e-73	0.575064	0.477	0.507	1.58532e-68	2	CNPY3
IRF2BP2	9.56477e-73	0.664176	0.362	0.337	3.58918e-68	2	IRF2BP2
ATP5F1	2.06858e-72	0.48323	0.346	0.296	7.76234e-68	2	ATP5F1
SNHG5	1.21685e-71	0.256534	0.227	0.374	4.56623e-67	2	SNHG5
ICAM1	1.53428e-69	0.613166	0.324	0.276	5.75739e-65	2	ICAM1
PHACTR1	6.29128e-68	0.684847	0.4	0.387	2.3608e-63	2	PHACTR1
C19orf43	1.98769e-67	0.456106	0.356	0.297	7.4588e-63	2	C19orf43
RASSF5	7.30497e-67	0.583714	0.262	0.217	2.74119e-62	2	RASSF5
PNPLA8	6.7602e-66	0.658982	0.254	0.211	2.53677e-61	2	PNPLA8
EIF3M	7.14846e-66	0.571624	0.46	0.486	2.68246e-61	2	EIF3M
AC090498.1	1.07832e-65	0.582555	0.256	0.206	4.04638e-61	2	AC090498.1
GADD45B	4.71203e-65	0.402149	0.521	0.513	1.76819e-60	2	GADD45B
ATP5B	1.27424e-64	0.409278	0.364	0.312	4.7816e-60	2	ATP5B
HNRNPA2B1	2.08758e-64	0.27681	0.697	0.792	7.83363e-60	2	HNRNPA2B1
CD300A	4.39013e-64	0.467734	0.259	0.208	1.6474e-59	2	CD300A
RHOG	1.77425e-63	0.419447	0.582	0.666	6.65787e-59	2	RHOG
IRF1	4.54507e-63	0.748916	0.372	0.357	1.70554e-58	2	IRF1
NAP1L1	2.05252e-62	0.556193	0.696	0.807	7.70206e-58	2	NAP1L1
HCK	6.76672e-62	0.606549	0.478	0.518	2.53921e-57	2	HCK
WAS	9.15528e-62	0.584152	0.333	0.312	3.43552e-57	2	WAS
CECR1	4.45293e-60	0.526034	0.263	0.218	1.67096e-55	2	CECR1
PGK1	4.51492e-60	0.368725	0.63	0.708	1.69422e-55	2	PGK1
MSN	3.42627e-58	0.495942	0.519	0.583	1.28571e-53	2	MSN
MYO1F	1.85371e-57	0.593457	0.347	0.333	6.95603e-53	2	MYO1F
ZFAND5	6.26237e-57	0.572635	0.547	0.626	2.34995e-52	2	ZFAND5
LCP2	7.09367e-57	0.636225	0.377	0.373	2.6619e-52	2	LCP2
TPI1	3.37108e-56	0.268333	0.732	0.825	1.265e-51	2	TPI1
USMG5	6.99859e-56	0.363535	0.406	0.352	2.62622e-51	2	USMG5
DUSP6	3.58511e-55	0.620885	0.324	0.292	1.34531e-50	2	DUSP6
NUMB	1.75551e-54	0.624268	0.259	0.226	6.58755e-50	2	NUMB
SCO2	4.899e-54	0.619777	0.287	0.259	1.83835e-49	2	SCO2
SFPQ	6.29179e-52	0.564482	0.416	0.428	2.36099e-47	2	SFPQ
BLVRB1	8.60949e-52	0.466082	0.518	0.559	3.23071e-47	2	BLVRB
LRRFIP1	1.0268e-51	0.380232	0.657	0.735	3.85308e-47	2	LRRFIP1
CASP4	1.07682e-51	0.561264	0.417	0.437	4.04076e-47	2	CASP4
CDC42	3.22444e-51	0.278016	0.734	0.814	1.20997e-46	2	CDC42
NAAA	4.873e-51	0.557277	0.263	0.23	1.82859e-46	2	NAAA
APRT	8.69458e-51	0.408433	0.574	0.658	3.26264e-46	2	APRT
DDX3X	1.20735e-50	0.553106	0.441	0.467	4.53058e-46	2	DDX3X
EIF3L	1.26932e-50	0.446952	0.503	0.552	4.7631e-46	2	EIF3L
MARCKS1	4.55167e-50	0.253167	0.414	0.353	1.70801e-45	2	MARCKS
MINOS1	4.96811e-50	0.416546	0.374	0.334	1.86428e-45	2	MINOS1
CPPED1	6.34557e-50	0.579222	0.27	0.243	2.38118e-45	2	CPPED1
ARPC4	9.11993e-49	0.424177	0.534	0.604	3.42225e-44	2	ARPC4
ZFAS1	2.35691e-48	0.375102	0.633	0.719	8.84432e-44	2	ZFAS1
EIF3H	3.115e-48	0.369204	0.607	0.702	1.16891e-43	2	EIF3H
HIF1A	4.39847e-48	0.529144	0.331	0.301	1.65053e-43	2	HIF1A
LILRB3	1.05334e-47	0.595126	0.292	0.271	3.95265e-43	2	LILRB3
SRSF3	1.79836e-46	0.352138	0.582	0.659	6.74835e-42	2	SRSF3
JMJD1C	1.8691e-46	0.666422	0.354	0.355	7.0138e-42	2	JMJD1C
WTAP	5.33047e-46	0.687026	0.345	0.34	2.00026e-41	2	WTAP
PPP1CB	3.24156e-45	0.598568	0.42	0.445	1.21639e-40	2	PPP1CB
MS4A6A1	4.38754e-44	0.300947	0.634	0.672	1.64642e-39	2	MS4A6A
ZNF331	1.00935e-43	0.551299	0.291	0.257	3.78758e-39	2	ZNF331
CD37	1.63827e-43	0.325884	0.667	0.756	6.14763e-39	2	CD37
ATP5J2	2.31229e-42	0.281739	0.398	0.349	8.67687e-38	2	ATP5J2
FCGR3A1	5.01067e-42	0.346924	0.451	0.657	1.88025e-37	2	FCGR3A
SLC11A11	6.81024e-39	0.486556	0.49	0.528	2.55554e-34	2	SLC11A1
KLF10	1.2304e-38	0.556998	0.25	0.221	4.61709e-34	2	KLF10
WSB1	4.22961e-38	0.519447	0.493	0.565	1.58716e-33	2	WSB1
JAML	8.0803e-36	0.478036	0.445	0.473	3.03213e-31	2	JAML
RBM39	4.08451e-34	0.383895	0.549	0.635	1.53271e-29	2	RBM39
PSMB9	1.00451e-33	0.392424	0.565	0.645	3.76942e-29	2	PSMB9
YWHAB	1.94779e-33	0.26182	0.695	0.789	7.30908e-29	2	YWHAB
TMEM167A	1.79353e-32	0.56371	0.45	0.516	6.73022e-28	2	TMEM167A
YWHAZ	3.94443e-30	0.343667	0.611	0.722	1.48015e-25	2	YWHAZ
SH3KBP1	6.89258e-30	0.419699	0.269	0.243	2.58644e-25	2	SH3KBP1
YBX3	3.94522e-29	0.6239	0.416	0.464	1.48045e-24	2	YBX3
CMTM6	4.62874e-29	0.417195	0.535	0.628	1.73694e-24	2	CMTM6
HNRNPDL	1.0013e-28	0.340707	0.557	0.653	3.75736e-24	2	HNRNPDL
FMNL1	2.00146e-28	0.514318	0.309	0.311	7.51047e-24	2	FMNL1
ATP5A1	2.38633e-28	0.355098	0.301	0.278	8.95469e-24	2	ATP5A1
ACTR2	3.18803e-28	0.344064	0.586	0.689	1.19631e-23	2	ACTR2
METRNL	5.82836e-28	0.467821	0.25	0.23	2.18709e-23	2	METRNL
GNAI2	6.97343e-27	0.312788	0.6	0.701	2.61678e-22	2	GNAI2
HMGB2	1.17596e-26	0.335651	0.372	0.38	4.41277e-22	2	HMGB2
BID	1.71681e-26	0.566801	0.405	0.456	6.44232e-22	2	BID
NBEAL1	2.4465e-26	0.502384	0.297	0.287	9.18047e-22	2	NBEAL1
ACSL1	3.35265e-26	0.624897	0.262	0.255	1.25808e-21	2	ACSL1
AGTRAP	2.27225e-25	0.546089	0.349	0.373	8.52662e-21	2	AGTRAP
EIF3G	1.60755e-24	0.383897	0.516	0.607	6.03234e-20	2	EIF3G
TNFSF10	6.01867e-24	0.468362	0.28	0.267	2.25851e-19	2	TNFSF10
NCF21	9.72853e-23	0.440479	0.536	0.614	3.65063e-18	2	NCF2
POLE4	1.60113e-22	0.512088	0.424	0.486	6.00825e-18	2	POLE4
FAM200B	1.69919e-22	0.298097	0.233	0.335	6.37621e-18	2	FAM200B
GSTK1	3.44195e-22	0.362757	0.542	0.647	1.29159e-17	2	GSTK1
LIMS1	2.09471e-21	0.44366	0.476	0.537	7.8604e-17	2	LIMS1
HERPUD1	3.11184e-21	0.399623	0.435	0.477	1.16772e-16	2	HERPUD1
ATG3	4.33848e-21	0.472058	0.419	0.484	1.62801e-16	2	ATG3
EZR	2.0074e-20	0.634614	0.354	0.385	7.53277e-16	2	EZR
BAZ1A	2.06963e-20	0.493998	0.376	0.411	7.7663e-16	2	BAZ1A
OAZ2	2.60025e-20	0.441748	0.301	0.302	9.75742e-16	2	OAZ2
FAM49B	2.40781e-19	0.343766	0.502	0.583	9.0353e-15	2	FAM49B
HNRNPU	2.71156e-19	0.444666	0.482	0.562	1.01751e-14	2	HNRNPU
HBEGF1	3.84814e-19	0.612825	0.386	0.419	1.44402e-14	2	HBEGF
ACAP2	4.87576e-19	0.300225	0.242	0.339	1.82963e-14	2	ACAP2
HEBP2	8.23284e-19	0.278738	0.214	0.298	3.08937e-14	2	HEBP2
CD83	1.32393e-18	0.32563	0.511	0.582	4.96804e-14	2	CD83
PGAM1	3.80648e-18	0.381461	0.469	0.55	1.42838e-13	2	PGAM1
CD302	4.79807e-18	0.518165	0.341	0.37	1.80048e-13	2	CD302
HACD4	3.08862e-16	0.275306	0.27	0.377	1.159e-11	2	HACD4
SHOC2	4.22016e-16	0.25917	0.192	0.265	1.58362e-11	2	SHOC2
PSMB3	5.93901e-16	0.270395	0.601	0.708	2.22861e-11	2	PSMB3
HSBP1	1.03859e-15	0.330633	0.555	0.677	3.89732e-11	2	HSBP1
UBE2J1	1.82206e-15	0.491326	0.288	0.303	6.83727e-11	2	UBE2J1
USP15	2.31225e-15	0.523895	0.279	0.29	8.67673e-11	2	USP15
NDUFB11	2.48415e-15	0.304441	0.579	0.703	9.32176e-11	2	NDUFB11
MAT2A	3.29871e-15	0.599809	0.286	0.301	1.23784e-10	2	MAT2A
GDI2	7.90271e-15	0.327859	0.505	0.597	2.96549e-10	2	GDI2
ITGAX	2.1675e-14	0.502381	0.276	0.286	8.13354e-10	2	ITGAX
NFE2L2	2.54567e-14	0.424069	0.439	0.508	9.55264e-10	2	NFE2L2
HNRNPK	3.28106e-14	0.25004	0.593	0.715	1.23122e-09	2	HNRNPK
CLEC4A	6.70958e-14	0.50192	0.288	0.302	2.51777e-09	2	CLEC4A
MYEOV2	9.20051e-14	0.353704	0.254	0.246	3.45249e-09	2	MYEOV2
ODF3B	1.22905e-13	0.537506	0.27	0.284	4.61199e-09	2	ODF3B
KLF4	1.35052e-13	0.410389	0.478	0.544	5.06782e-09	2	KLF4
OGFRL1	3.22876e-13	0.285463	0.238	0.322	1.21159e-08	2	OGFRL1
CSK	3.88947e-13	0.449958	0.259	0.265	1.45952e-08	2	CSK
KCTD121	4.15677e-13	0.273955	0.348	0.475	1.55983e-08	2	KCTD12
CSF1R1	6.23359e-13	0.323146	0.334	0.342	2.33915e-08	2	CSF1R
FUS	2.26026e-12	0.355496	0.418	0.471	8.48161e-08	2	FUS
CLK1	3.29533e-12	0.390397	0.303	0.315	1.23657e-07	2	CLK1
ARHGAP30	7.61587e-12	0.273271	0.236	0.317	2.85786e-07	2	ARHGAP30
TALDO1	9.7382e-12	0.282805	0.589	0.696	3.65426e-07	2	TALDO1
HN1	9.90706e-12	0.265549	0.304	0.293	3.71762e-07	2	HN1
FLNA1	1.8799e-11	0.382255	0.469	0.54	7.05431e-07	2	FLNA
EIF4E2	3.79564e-11	0.250281	0.283	0.383	1.42431e-06	2	EIF4E2
UBE2R2	5.9415e-11	0.505109	0.301	0.331	2.22955e-06	2	UBE2R2
C11orf31	7.83081e-11	0.270399	0.288	0.278	2.93851e-06	2	C11orf31
SLC38A2	1.18786e-10	0.26714	0.207	0.272	4.45745e-06	2	SLC38A2
FYB11	3.8872e-10	0.434995	0.197	0.258	1.45867e-05	2	FYB1
PSME2	7.1447e-10	0.273858	0.64	0.743	2.68105e-05	2	PSME2
NDUFS6	7.82092e-10	0.308941	0.522	0.644	2.9348e-05	2	NDUFS6
XBP1	1.21542e-09	0.454299	0.409	0.482	4.56086e-05	2	XBP1
GPCPD11	2.85078e-09	0.325097	0.35	0.471	0.000106975	2	GPCPD1
ARRB2	3.81787e-09	0.340842	0.478	0.578	0.000143266	2	ARRB2
CHP1	3.85694e-09	0.288435	0.277	0.368	0.000144732	2	CHP1
EIF1B	4.56735e-09	0.279845	0.36	0.487	0.00017139	2	EIF1B
2023-03-01	4.60466e-09	0.288638	0.285	0.376	0.00017279	2	2023-03-01
CDC42EP3	4.96172e-09	0.317085	0.194	0.255	0.000186188	2	CDC42EP3
THBD	7.35831e-09	0.656972	0.259	0.27	0.000276121	2	THBD
HNRNPA3	1.14805e-08	0.291737	0.477	0.568	0.000430807	2	HNRNPA3
GABARAPL1	1.78749e-08	0.539517	0.308	0.347	0.000670754	2	GABARAPL1
MRPL23	2.3277e-08	0.267532	0.303	0.406	0.000873469	2	MRPL23
ACAA1	2.34873e-08	0.260214	0.268	0.357	0.000881359	2	ACAA1
PTPN18	1.11432e-07	0.25549	0.22	0.285	0.0041815	2	PTPN18
TNFAIP2	1.3198e-07	0.528449	0.332	0.381	0.00495254	2	TNFAIP2
TLN1	1.72168e-07	0.265096	0.357	0.476	0.00646059	2	TLN1
KYNU	1.84796e-07	0.483605	0.283	0.313	0.00693446	2	KYNU
CCL31	2.75819e-07	0.409887	0.485	0.506	0.0103501	2	CCL3
QKI1	3.31528e-07	0.282616	0.299	0.394	0.0124406	2	QKI
RGS19	4.96329e-07	0.256375	0.348	0.463	0.0186247	2	RGS19
POLR1D	5.95193e-07	0.373517	0.434	0.524	0.0223346	2	POLR1D
UBE2D1	7.00352e-07	0.488194	0.34	0.396	0.0262807	2	UBE2D1
PPP1CA	1.20137e-06	0.268066	0.535	0.659	0.0450815	2	PPP1CA
TBXAS1	1.2366e-06	0.413763	0.302	0.336	0.0464033	2	TBXAS1
C4orf3	1.53141e-06	0.309045	0.551	0.681	0.0574662	2	C4orf3
HNRNPD	2.58018e-06	0.276358	0.293	0.38	0.0968212	2	HNRNPD
YPEL5	3.13663e-06	0.424922	0.358	0.417	0.117702	2	YPEL5
HLA-F	3.22337e-06	0.268143	0.336	0.442	0.120957	2	HLA-F
AHNAK	3.8777e-06	0.280558	0.408	0.54	0.145511	2	AHNAK
EIF4G2	4.04711e-06	0.286505	0.529	0.647	0.151868	2	EIF4G2
RNASE61	4.33605e-06	0.330105	0.37	0.409	0.16271	2	RNASE6
TRA2B	5.83458e-06	0.332385	0.444	0.525	0.218943	2	TRA2B
SFTPC	6.58332e-06	0.288899	0.355	0.447	0.247039	2	SFTPC
ELF1	7.15354e-06	0.312263	0.39	0.456	0.268436	2	ELF1
ZYX	7.59727e-06	0.274725	0.35	0.463	0.285087	2	ZYX
CELF2	1.10396e-05	0.411838	0.344	0.394	0.414262	2	CELF2
GNAI3	1.13727e-05	0.406587	0.3	0.337	0.426761	2	GNAI3
UXT	1.4133e-05	0.300391	0.511	0.634	0.530343	2	UXT
UPP1	1.47071e-05	0.387875	0.49	0.596	0.551883	2	UPP1
ADGRE5	1.62905e-05	0.327458	0.326	0.427	0.6113	2	ADGRE5
SUPT4H1	2.05807e-05	0.343236	0.454	0.558	0.772292	2	SUPT4H1
FAM120A	2.29587e-05	0.308762	0.265	0.343	0.861525	2	FAM120A
SF3B1	3.11176e-05	0.29217	0.297	0.384	1	2	SF3B1
MBD2	3.32155e-05	0.302483	0.211	0.269	1	2	MBD2
RIN3	4.00168e-05	0.41448	0.244	0.265	1	2	RIN3
ABRACL	5.62829e-05	0.343662	0.46	0.564	1	2	ABRACL
2023-09-15	6.13781e-05	0.263238	0.269	0.279	1	2	2023-09-15
TNFRSF14	9.88311e-05	0.28745	0.257	0.328	1	2	TNFRSF14
SLA	0.000111245	0.31679	0.271	0.346	1	2	SLA
MYD88	0.000142061	0.296008	0.253	0.324	1	2	MYD88
FAM133B	0.000151529	0.379439	0.298	0.335	1	2	FAM133B
KLF2	0.000152113	0.366722	0.297	0.375	1	2	KLF2
DOCK2	0.000153289	0.305826	0.217	0.274	1	2	DOCK2
UQCRC1	0.000465294	0.26672	0.34	0.445	1	2	UQCRC1
RNF1491	0.000499751	0.377567	0.454	0.549	1	2	RNF149
SYAP1	0.000652204	0.461915	0.29	0.329	1	2	SYAP1
PPP1R15B	0.00086651	0.430045	0.233	0.253	1	2	PPP1R15B
GBP2	0.000984557	0.441367	0.267	0.301	1	2	GBP2
STX10	0.0010825	0.288845	0.264	0.335	1	2	STX10
TOP1	0.0012983	0.33726	0.288	0.367	1	2	TOP1
XRN2	0.00146913	0.363754	0.312	0.406	1	2	XRN2
ITGAM	0.00150887	0.278219	0.216	0.264	1	2	ITGAM
PTPN2	0.00155899	0.383689	0.259	0.288	1	2	PTPN2
NCF1	0.00165817	0.568554	0.345	0.406	1	2	NCF1
MAP1LC3B	0.00200618	0.264407	0.474	0.621	1	2	MAP1LC3B
LY86	0.00225886	0.259549	0.405	0.518	1	2	LY86
TRA2A	0.00243405	0.292484	0.222	0.272	1	2	TRA2A
GK	0.00313456	0.619909	0.247	0.28	1	2	GK
SRA1	0.00385728	0.327832	0.264	0.333	1	2	SRA1
VASP	0.00434338	0.256618	0.487	0.591	1	2	VASP
THEMIS2	0.00488218	0.395721	0.355	0.43	1	2	THEMIS2
EVI2A	0.00491408	0.417555	0.349	0.412	1	2	EVI2A
SLC7A71	0.00522579	0.315925	0.454	0.552	1	2	SLC7A7
CAPNS1	0.00600122	0.306328	0.367	0.48	1	2	CAPNS1
BZW1	0.00706174	0.306973	0.34	0.438	1	2	BZW1
SHKBP1	0.00864574	0.369608	0.274	0.314	1	2	SHKBP1
IL10RB	0.00875933	0.311656	0.251	0.314	1	2	IL10RB
CXCL10	0	2.49395	0.264	0.072	0	3	CXCL10
SPP11	0	2.38244	0.52	0.222	0	3	SPP1
CCL21	0	1.68237	0.404	0.169	0	3	CCL2
CTSL1	0	1.31659	0.846	0.59	0	3	CTSL
CCL20	0	1.30786	0.362	0.161	0	3	CCL20
ISG15	0	1.24989	0.788	0.628	0	3	ISG15
PLIN2	0	1.15903	0.781	0.604	0	3	PLIN2
ADM	0	1.11872	0.33	0.106	0	3	ADM
RNASE11	0	1.01378	0.469	0.241	0	3	RNASE1
IL4I1	0	0.999561	0.396	0.122	0	3	IL4I1
C15orf48	0	0.968607	0.675	0.424	0	3	C15orf48
GBP1	0	0.966244	0.481	0.281	0	3	GBP1
IL1RN1	0	0.957128	0.472	0.249	0	3	IL1RN
CTSB1	0	0.946313	0.982	0.839	0	3	CTSB
CCL32	0	0.924861	0.754	0.472	0	3	CCL3
CXCL31	0	0.860797	0.637	0.49	0	3	CXCL3
CCL4	0	0.843672	0.631	0.412	0	3	CCL4
ATF5	0	0.795355	0.446	0.188	0	3	ATF5
BNIP3	0	0.78913	0.271	0.089	0	3	BNIP3
SOD21	0	0.76935	0.829	0.582	0	3	SOD2
IFI6	0	0.760941	0.849	0.674	0	3	IFI6
CSTB2	0	0.741766	0.98	0.89	0	3	CSTB
LDHA	0	0.699612	0.862	0.715	0	3	LDHA
LILRB41	0	0.695481	0.552	0.295	0	3	LILRB4
GAPDH1	0	0.695263	0.991	0.959	0	3	GAPDH
CXCL21	0	0.627289	0.604	0.409	0	3	CXCL2
EMP1	0	0.624391	0.324	0.111	0	3	EMP1
FABP51	0	0.612216	0.877	0.683	0	3	FABP5
RALA	0	0.604959	0.486	0.292	0	3	RALA
CXCL81	0	0.596344	0.671	0.463	0	3	CXCL8
ERO1A	0	0.580322	0.371	0.193	0	3	ERO1A
GLUL1	0	0.575904	0.946	0.824	0	3	GLUL
ABL2	0	0.569745	0.456	0.246	0	3	ABL2
NINJ12	0	0.56284	0.576	0.332	0	3	NINJ1
PLA2G71	0	0.552955	0.322	0.135	0	3	PLA2G7
CTSD2	0	0.552809	0.981	0.873	0	3	CTSD
TGFBI	0	0.549719	0.694	0.508	0	3	TGFBI
FCGR2B1	0	0.532249	0.396	0.202	0	3	FCGR2B
PHLDA1	0	0.526434	0.383	0.204	0	3	PHLDA1
ENO1	0	0.515027	0.904	0.769	0	3	ENO1
STAT11	0	0.514117	0.574	0.406	0	3	STAT1
TYMP1	0	0.50097	0.924	0.817	0	3	TYMP
EPSTI1	0	0.500491	0.534	0.343	0	3	EPSTI1
CALR	0	0.489851	0.817	0.674	0	3	CALR
GPNMB1	0	0.488618	0.853	0.617	0	3	GPNMB
TPM4	0	0.475934	0.751	0.564	0	3	TPM4
MAFB2	0	0.475605	0.693	0.447	0	3	MAFB
FCGR3A2	0	0.472577	0.833	0.611	0	3	FCGR3A
GRB2	0	0.471046	0.782	0.618	0	3	GRB2
IL7R	0	0.468213	0.403	0.233	0	3	IL7R
TREM21	0	0.461038	0.683	0.497	0	3	TREM2
LAP3	0	0.461026	0.665	0.491	0	3	LAP3
ABCA11	0	0.456937	0.375	0.185	0	3	ABCA1
VCAN1	0	0.456459	0.401	0.188	0	3	VCAN
TPI11	0	0.451583	0.906	0.805	0	3	TPI1
SQRDL	0	0.450155	0.408	0.221	0	3	SQRDL
MARCKS2	0	0.447848	0.571	0.331	0	3	MARCKS
LINC012721	0	0.447084	0.428	0.231	0	3	LINC01272
CCR11	0	0.442885	0.407	0.229	0	3	CCR1
SLC16A3	0	0.442186	0.698	0.517	0	3	SLC16A3
FPR31	0	0.442141	0.489	0.282	0	3	FPR3
UPP11	0	0.4415	0.742	0.566	0	3	UPP1
DRAM1	0	0.437326	0.404	0.235	0	3	DRAM1
PDXK	0	0.437051	0.593	0.408	0	3	PDXK
LGALS11	0	0.435586	0.991	0.949	0	3	LGALS1
FNDC3B	0	0.433092	0.502	0.304	0	3	FNDC3B
CD142	0	0.423919	0.745	0.55	0	3	CD14
AQP9	0	0.410599	0.367	0.183	0	3	AQP9
CLEC5A	0	0.405095	0.265	0.111	0	3	CLEC5A
APOE1	0	0.404967	0.899	0.752	0	3	APOE
FNIP2	0	0.403236	0.374	0.208	0	3	FNIP2
P4HB	0	0.397154	0.713	0.544	0	3	P4HB
CTSA1	0	0.394267	0.674	0.497	0	3	CTSA
CD682	0	0.3932	0.934	0.796	0	3	CD68
PLTP1	0	0.39291	0.381	0.196	0	3	PLTP
MGAT1	0	0.392462	0.688	0.508	0	3	MGAT1
LHFPL21	0	0.388608	0.344	0.173	0	3	LHFPL2
S100A101	0	0.386385	0.986	0.912	0	3	S100A10
ACP21	0	0.375517	0.378	0.217	0	3	ACP2
SCARB21	0	0.374312	0.527	0.346	0	3	SCARB2
TMEM511	0	0.360403	0.321	0.165	0	3	TMEM51
IER31	0	0.356475	0.636	0.427	0	3	IER3
CTSZ1	0	0.3559	0.908	0.76	0	3	CTSZ
TUBA1C	0	0.346174	0.583	0.39	0	3	TUBA1C
SLC43A3	0	0.345982	0.378	0.21	0	3	SLC43A3
BCAT11	0	0.344066	0.311	0.164	0	3	BCAT1
PLAUR1	0	0.343405	0.845	0.68	0	3	PLAUR
SDC4	0	0.318552	0.261	0.116	0	3	SDC4
NPL1	0	0.313212	0.445	0.266	0	3	NPL
ICAM11	0	0.300236	0.444	0.26	0	3	ICAM1
LGMN1	1.57346e-307	0.397461	0.495	0.313	5.90439e-303	3	LGMN
TCEB1	3.50385e-307	0.376144	0.446	0.27	1.31482e-302	3	TCEB1
ANPEP	1.04209e-306	0.37707	0.376	0.218	3.91046e-302	3	ANPEP
ALDOA1	7.48448e-306	0.687369	0.62	0.484	2.80855e-301	3	ALDOA
NPC21	3.45116e-301	0.301354	0.989	0.941	1.29505e-296	3	NPC2
CCL3L31	8.23389e-299	0.358795	0.318	0.169	3.08977e-294	3	CCL3L3
NDRG1	3.37954e-298	0.479355	0.271	0.139	1.26817e-293	3	NDRG1
SLAMF81	5.3066e-295	0.308306	0.368	0.212	1.9913e-290	3	SLAMF8
PKM	8.37254e-295	0.358627	0.897	0.77	3.1418e-290	3	PKM
CCL4L2	1.60679e-294	0.446583	0.543	0.371	6.02949e-290	3	CCL4L2
VAMP51	8.59452e-293	0.639949	0.594	0.437	3.22509e-288	3	VAMP5
TNFSF13B1	2.28266e-292	0.485562	0.674	0.522	8.56568e-288	3	TNFSF13B
CREG11	2.93493e-292	0.350674	0.705	0.53	1.10133e-287	3	CREG1
LIMS11	2.52104e-291	0.404596	0.684	0.511	9.46019e-287	3	LIMS1
MMP141	2.63969e-290	0.329683	0.324	0.176	9.90543e-286	3	MMP14
PLEKHO1	1.30527e-285	0.363398	0.415	0.247	4.89804e-281	3	PLEKHO1
HK2	2.84054e-276	0.551463	0.308	0.175	1.06591e-271	3	HK2
IFNGR2	1.28428e-275	0.337219	0.64	0.47	4.81927e-271	3	IFNGR2
ANXA21	2.16066e-275	0.31882	0.963	0.84	8.10788e-271	3	ANXA2
BCL2A11	3.71704e-275	0.329075	0.763	0.603	1.39482e-270	3	BCL2A1
USMG51	9.78081e-273	0.426259	0.509	0.337	3.67025e-268	3	USMG5
PMP221	3.06705e-269	0.365981	0.429	0.268	1.15091e-264	3	PMP22
LAMP11	5.54511e-268	0.341929	0.743	0.574	2.0808e-263	3	LAMP1
GSTO11	2.20782e-267	0.323871	0.905	0.769	8.28484e-263	3	GSTO1
ATP6V1F1	1.52458e-265	0.307618	0.946	0.853	5.72098e-261	3	ATP6V1F
IFITM31	4.26534e-264	0.486065	0.818	0.676	1.60057e-259	3	IFITM3
NR1H31	7.83111e-264	0.373679	0.305	0.172	2.93862e-259	3	NR1H3
GPX12	2.56606e-262	0.492076	0.623	0.461	9.62915e-258	3	GPX1
G0S21	1.17997e-261	0.291145	0.366	0.209	4.42785e-257	3	G0S2
CD1631	4.70208e-259	0.412739	0.571	0.407	1.76446e-254	3	CD163
FN11	4.33914e-255	0.512756	0.697	0.519	1.62826e-250	3	FN1
LAPTM5	1.25882e-252	0.260557	0.971	0.912	4.72373e-248	3	LAPTM5
SLC11A12	3.79267e-251	0.399261	0.674	0.505	1.4232e-246	3	SLC11A1
CNDP2	8.86316e-251	0.291799	0.549	0.386	3.3259e-246	3	CNDP2
TNS31	1.26897e-250	0.304636	0.332	0.194	4.76179e-246	3	TNS3
HM131	9.52975e-246	0.296235	0.451	0.295	3.57604e-241	3	HM13
MMP191	8.64622e-245	0.389688	0.316	0.186	3.24449e-240	3	MMP19
PLEK1	1.54521e-242	0.389368	0.665	0.504	5.79841e-238	3	PLEK
PGK11	8.88232e-239	0.405693	0.824	0.685	3.33309e-234	3	PGK1
RAB131	2.68601e-234	0.328999	0.65	0.492	1.00793e-229	3	RAB13
IFI44L	1.95592e-233	0.415613	0.341	0.207	7.3396e-229	3	IFI44L
MX1	2.92875e-233	0.5367	0.408	0.27	1.09901e-228	3	MX1
TAP1	5.36245e-233	0.319168	0.39	0.245	2.01226e-228	3	TAP1
NRP11	7.05644e-229	0.292215	0.316	0.185	2.64793e-224	3	NRP1
ATOX11	9.68081e-228	0.366041	0.822	0.681	3.63272e-223	3	ATOX1
ATP5H	2.76536e-227	0.322373	0.489	0.325	1.0377e-222	3	ATP5H
SNX101	8.30209e-225	0.418812	0.772	0.621	3.11536e-220	3	SNX10
GK1	2.9534e-222	0.271445	0.405	0.26	1.10826e-217	3	GK
FAM26F1	4.27446e-215	0.48537	0.312	0.182	1.60399e-210	3	FAM26F
BRI32	2.50289e-214	0.294087	0.914	0.76	9.39211e-210	3	BRI3
FTL2	1.43712e-212	0.267251	1	0.999	5.3928e-208	3	FTL
VIM	4.97873e-207	0.296427	0.995	0.974	1.86827e-202	3	VIM
ATP5J	1.28621e-206	0.297128	0.493	0.332	4.82652e-202	3	ATP5J
MFSD121	3.09108e-206	0.265072	0.304	0.181	1.15993e-201	3	MFSD12
ATP5G3	3.70436e-206	0.358733	0.509	0.349	1.39006e-201	3	ATP5G3
LACTB	1.86491e-204	0.25668	0.542	0.39	6.99809e-200	3	LACTB
IFIT3	2.09973e-204	0.633911	0.412	0.287	7.87922e-200	3	IFIT3
TMEM176A1	2.74178e-204	0.312297	0.461	0.304	1.02885e-199	3	TMEM176A
H2AFY	3.75784e-204	0.289189	0.834	0.699	1.41013e-199	3	H2AFY
SHFM1	6.08843e-202	0.255062	0.467	0.308	2.28468e-197	3	SHFM1
PIK3AP1	4.07884e-201	0.287656	0.373	0.24	1.53059e-196	3	PIK3AP1
ATP5J21	1.7279e-195	0.287864	0.495	0.335	6.48394e-191	3	ATP5J2
VDAC1	8.99357e-194	0.259153	0.725	0.585	3.37484e-189	3	VDAC1
SLC25A19	1.69015e-191	0.317018	0.358	0.234	6.34229e-187	3	SLC25A19
IFI35	7.27391e-191	0.338951	0.496	0.36	2.72954e-186	3	IFI35
ATP5I1	1.11265e-187	0.295813	0.475	0.323	4.1752e-183	3	ATP5I
PGAM11	1.11733e-185	0.276817	0.661	0.527	4.19279e-181	3	PGAM1
HMOX11	2.79772e-180	0.652268	0.543	0.408	1.04984e-175	3	HMOX1
TIMP11	6.84536e-175	0.392693	0.777	0.649	2.56872e-170	3	TIMP1
PLSCR1	8.5468e-175	0.252492	0.61	0.466	3.20719e-170	3	PLSCR1
FCGR2A1	1.10776e-174	0.278916	0.733	0.582	4.15685e-170	3	FCGR2A
GRINA1	4.46848e-171	0.25431	0.713	0.568	1.6768e-166	3	GRINA
IL3RA1	1.20883e-168	0.252054	0.259	0.156	4.53612e-164	3	IL3RA
TCEB21	8.70405e-168	0.283634	0.54	0.382	3.26619e-163	3	TCEB2
ALCAM1	1.07034e-164	0.296226	0.415	0.289	4.01645e-160	3	ALCAM
CALM1	1.4169e-163	0.294142	0.943	0.857	5.31693e-159	3	CALM1
GBP21	2.09891e-159	0.255937	0.406	0.284	7.87615e-155	3	GBP2
UBE2L6	1.63628e-157	0.253598	0.631	0.504	6.14012e-153	3	UBE2L6
AC090498.11	5.71867e-157	0.349982	0.312	0.198	2.14593e-152	3	AC090498.1
ENG	2.39729e-156	0.256899	0.448	0.322	8.99584e-152	3	ENG
SEC61G	9.46027e-156	0.274585	0.826	0.715	3.54997e-151	3	SEC61G
VSIG41	3.55652e-153	0.341202	0.721	0.569	1.33458e-148	3	VSIG4
SOAT11	1.77185e-151	0.264042	0.413	0.293	6.64885e-147	3	SOAT1
MIR3945HG1	2.84679e-150	0.446821	0.294	0.194	1.06826e-145	3	MIR3945HG
SLC2A31	3.19411e-149	0.285566	0.497	0.362	1.19859e-144	3	SLC2A3
RNF213	5.12094e-149	0.275762	0.577	0.441	1.92163e-144	3	RNF213
APLP21	7.48403e-149	0.270429	0.848	0.701	2.80838e-144	3	APLP2
FCGR1A1	1.62529e-147	0.280134	0.612	0.477	6.09888e-143	3	FCGR1A
GPI	3.1803e-144	0.251042	0.423	0.304	1.19341e-139	3	GPI
OAS2	3.13986e-143	0.251417	0.297	0.195	1.17823e-138	3	OAS2
CD40	3.20548e-143	0.287068	0.357	0.248	1.20286e-138	3	CD40
OAS1	1.06957e-141	0.294458	0.402	0.289	4.01355e-137	3	OAS1
GBP4	6.87489e-141	0.348702	0.265	0.171	2.5798e-136	3	GBP4
ATP5E1	1.65038e-139	0.341783	0.564	0.433	6.19306e-135	3	ATP5E
XAF1	6.13126e-139	0.295121	0.363	0.252	2.30075e-134	3	XAF1
BLVRB2	1.62123e-137	0.253672	0.666	0.541	6.08367e-133	3	BLVRB
P4HA1	4.42015e-136	0.268496	0.364	0.255	1.65866e-131	3	P4HA1
VKORC1	4.64843e-132	0.253269	0.619	0.492	1.74432e-127	3	VKORC1
RNASET21	1.43588e-126	0.343049	0.848	0.743	5.38812e-122	3	RNASET2
TNF	3.4484e-120	0.341667	0.282	0.19	1.29401e-115	3	TNF
PTTG1IP1	8.47894e-115	0.276654	0.532	0.415	3.18172e-110	3	PTTG1IP
LY6E1	1.19498e-114	0.289593	0.836	0.708	4.48417e-110	3	LY6E
PARP14	1.40451e-113	0.252452	0.393	0.29	5.27044e-109	3	PARP14
IFIT2	1.25745e-111	0.614799	0.257	0.177	4.71859e-107	3	IFIT2
CLEC2B	1.73397e-110	0.265543	0.645	0.529	6.5067e-106	3	CLEC2B
WARS1	2.5652e-106	0.266935	0.436	0.337	9.62593e-102	3	WARS
NBEAL11	6.05594e-106	0.278462	0.38	0.276	2.27249e-101	3	NBEAL1
RGCC1	4.41e-91	0.338121	0.692	0.578	1.65485e-86	3	RGCC
MIF	2.60265e-75	0.4452	0.783	0.691	9.76645e-71	3	MIF
NUPR12	1.55492e-50	0.459088	0.701	0.59	5.83484e-46	3	NUPR1
CCL3L32	0	2.55384	0.412	0.165	0	4	CCL3L3
CCL4L21	0	2.24532	0.676	0.364	0	4	CCL4L2
CCL33	0	2.10031	0.828	0.474	0	4	CCL3
CCL41	0	2.09086	0.7	0.412	0	4	CCL4
IER32	0	1.73995	0.825	0.416	0	4	IER3
GPR1831	0	1.5302	0.66	0.259	0	4	GPR183
CXCL82	0	1.49931	0.706	0.466	0	4	CXCL8
IL1B1	0	1.40016	0.641	0.34	0	4	IL1B
CXCL22	0	1.23288	0.583	0.417	0	4	CXCL2
CD143	0	1.22017	0.829	0.548	0	4	CD14
C3	0	1.16906	0.305	0.076	0	4	C3
DUSP21	0	1.07416	0.534	0.262	0	4	DUSP2
CCL22	0	1.07372	0.38	0.179	0	4	CCL2
SGK11	0	1.05823	0.752	0.488	0	4	SGK1
ZFP36L12	0	1.04314	0.797	0.481	0	4	ZFP36L1
MARCKS3	0	1.01936	0.702	0.327	0	4	MARCKS
SPP12	0	1.01692	0.501	0.233	0	4	SPP1
TNFAIP31	0	1.00875	0.583	0.345	0	4	TNFAIP3
NR4A21	0	1.0058	0.694	0.416	0	4	NR4A2
G0S22	0	0.971723	0.417	0.209	0	4	G0S2
RGS1	0	0.953214	0.736	0.438	0	4	RGS1
SOD22	0	0.922895	0.789	0.594	0	4	SOD2
MS4A6A2	0	0.893551	0.885	0.648	0	4	MS4A6A
PRDM1	0	0.888854	0.301	0.075	0	4	PRDM1
A2M1	0	0.877767	0.491	0.229	0	4	A2M
CSF1R2	0	0.867688	0.596	0.318	0	4	CSF1R
MAFB3	0	0.856385	0.695	0.455	0	4	MAFB
F13A1	0	0.851656	0.347	0.094	0	4	F13A1
CD831	0	0.846664	0.726	0.561	0	4	CD83
KLF6	0	0.84499	0.887	0.785	0	4	KLF6
TREM22	0	0.826523	0.693	0.501	0	4	TREM2
MEF2C1	0	0.819954	0.475	0.202	0	4	MEF2C
GPX13	0	0.814278	0.612	0.467	0	4	GPX1
GADD45B1	0	0.807301	0.723	0.494	0	4	GADD45B
PLAU1	0	0.792531	0.379	0.203	0	4	PLAU
RNASE62	0	0.775348	0.634	0.384	0	4	RNASE6
FCGR2B2	0	0.767791	0.468	0.201	0	4	FCGR2B
PNRC11	0	0.749814	0.832	0.689	0	4	PNRC1
ICAM12	0	0.7486	0.505	0.26	0	4	ICAM1
HERPUD11	0	0.744573	0.622	0.459	0	4	HERPUD1
CXCR41	0	0.743089	0.529	0.338	0	4	CXCR4
LILRB42	0	0.73942	0.548	0.304	0	4	LILRB4
LPAR6	0	0.738274	0.351	0.147	0	4	LPAR6
OSM1	0	0.721812	0.304	0.137	0	4	OSM
STAB11	0	0.717129	0.323	0.103	0	4	STAB1
PLAUR2	0	0.714926	0.784	0.691	0	4	PLAUR
TGFBI1	0	0.707215	0.676	0.516	0	4	TGFBI
ARL4C1	0	0.706556	0.411	0.189	0	4	ARL4C
NEAT11	0	0.699842	0.927	0.876	0	4	NEAT1
FCGR2A2	0	0.690447	0.744	0.585	0	4	FCGR2A
ZNF3311	0	0.685144	0.442	0.243	0	4	ZNF331
TMEM176B1	0	0.681786	0.658	0.394	0	4	TMEM176B
NR4A31	0	0.675582	0.331	0.147	0	4	NR4A3
ADAP21	0	0.661838	0.475	0.293	0	4	ADAP2
C1QC2	0	0.653878	0.856	0.709	0	4	C1QC
RNASET22	0	0.651468	0.84	0.747	0	4	RNASET2
CLEC10A	0	0.636333	0.329	0.126	0	4	CLEC10A
TYMP2	0	0.63158	0.905	0.822	0	4	TYMP
BTG11	0	0.617625	0.878	0.799	0	4	BTG1
FGL21	0	0.61157	0.556	0.299	0	4	FGL2
DUSP11	0	0.605339	0.92	0.838	0	4	DUSP1
HIF1A1	0	0.604896	0.489	0.286	0	4	HIF1A
CLEC5A1	0	0.600706	0.286	0.114	0	4	CLEC5A
NINJ13	0	0.593716	0.562	0.341	0	4	NINJ1
LIMS12	0	0.582835	0.67	0.518	0	4	LIMS1
NFKBIZ1	0	0.575338	0.561	0.389	0	4	NFKBIZ
NPC22	0	0.572413	0.985	0.943	0	4	NPC2
FAM26F2	0	0.549399	0.354	0.182	0	4	FAM26F
RB11	0	0.538148	0.366	0.202	0	4	RB1
TMEM176A2	0	0.523339	0.518	0.303	0	4	TMEM176A
PDE4B1	0	0.522127	0.32	0.152	0	4	PDE4B
RGS10	0	0.517522	0.81	0.699	0	4	RGS10
ITGB21	0	0.515565	0.819	0.695	0	4	ITGB2
IL4I11	0	0.509152	0.304	0.139	0	4	IL4I1
SAT11	0	0.508333	0.983	0.952	0	4	SAT1
CD931	0	0.504995	0.273	0.096	0	4	CD93
TCF4	0	0.496423	0.264	0.113	0	4	TCF4
CAMK1	0	0.494251	0.326	0.152	0	4	CAMK1
RGS21	0	0.489827	0.619	0.393	0	4	RGS2
VEGFA	0	0.487691	0.26	0.109	0	4	VEGFA
HLA-DPB1	0	0.459111	0.98	0.9	0	4	HLA-DPB1
SERPINB91	0	0.452972	0.312	0.134	0	4	SERPINB9
CTSB2	0	0.44323	0.952	0.846	0	4	CTSB
CORO1A1	0	0.415221	0.597	0.354	0	4	CORO1A
TLR2	0	0.401523	0.279	0.12	0	4	TLR2
SRGN1	0	0.31109	0.967	0.937	0	4	SRGN
GAPDH2	3.73885e-307	0.377841	0.975	0.961	1.403e-302	4	GAPDH
KCTD122	1.37897e-306	0.566716	0.605	0.449	5.17459e-302	4	KCTD12
C3AR11	4.91184e-298	0.549376	0.456	0.285	1.84317e-293	4	C3AR1
REL1	1.9109e-293	0.510964	0.556	0.385	7.17064e-289	4	REL
ABL21	1.15032e-288	0.762704	0.414	0.257	4.31656e-284	4	ABL2
MXD11	4.24861e-282	0.453852	0.334	0.177	1.59429e-277	4	MXD1
PLEKHO11	3.28284e-280	0.476665	0.424	0.252	1.23189e-275	4	PLEKHO1
CD74	4.10914e-280	0.383884	0.999	0.949	1.54196e-275	4	CD74
AIF11	4.03933e-278	0.321321	0.974	0.884	1.51576e-273	4	AIF1
RASSF41	2.0275e-277	0.555084	0.492	0.328	7.60818e-273	4	RASSF4
FYB2	2.53142e-275	0.576237	0.399	0.238	9.49915e-271	4	FYB
RNASE12	3.29022e-274	0.652106	0.428	0.252	1.23465e-269	4	RNASE1
IFITM32	4.58376e-273	0.50553	0.798	0.682	1.72006e-268	4	IFITM3
PLEK2	1.60323e-271	0.569178	0.642	0.511	6.01613e-267	4	PLEK
PEA15	4.11506e-267	0.474477	0.44	0.275	1.54418e-262	4	PEA15
CD300A1	3.02304e-265	0.396618	0.359	0.199	1.1344e-260	4	CD300A
NAMPT1	2.04316e-263	0.488312	0.681	0.568	7.66697e-259	4	NAMPT
ID2	3.68862e-262	0.417174	0.755	0.628	1.38416e-257	4	ID2
CCL3L1	6.07706e-262	1.70761	0.272	0.141	2.28042e-257	4	CCL3L1
TAGAP	7.55441e-261	0.445439	0.283	0.145	2.83479e-256	4	TAGAP
HLA-DMB1	3.24498e-257	0.461706	0.814	0.708	1.21768e-252	4	HLA-DMB
CTSH	5.88951e-253	0.425865	0.773	0.67	2.21004e-248	4	CTSH
TTYH31	6.75568e-253	0.410561	0.293	0.151	2.53507e-248	4	TTYH3
TNFRSF1B1	2.67847e-249	0.376401	0.377	0.215	1.0051e-244	4	TNFRSF1B
PMAIP1	3.82555e-247	0.479771	0.266	0.132	1.43554e-242	4	PMAIP1
MMP142	9.9889e-245	0.484399	0.324	0.18	3.74833e-240	4	MMP14
CFLAR1	2.1858e-242	0.512831	0.524	0.373	8.20222e-238	4	CFLAR
CD841	3.18958e-242	0.439583	0.442	0.279	1.19689e-237	4	CD84
PLTP2	6.02383e-241	0.456106	0.359	0.204	2.26044e-236	4	PLTP
NFKB11	3.8297e-238	0.53936	0.39	0.239	1.43709e-233	4	NFKB1
C15orf481	1.76245e-237	0.599716	0.583	0.44	6.61358e-233	4	C15orf48
KDM6B1	3.50404e-236	0.490917	0.431	0.276	1.31489e-231	4	KDM6B
HLA-E1	6.06447e-232	0.316515	0.907	0.862	2.27569e-227	4	HLA-E
MCL11	1.5196e-230	0.451476	0.776	0.707	5.7023e-226	4	MCL1
TNFSF13B2	9.32791e-229	0.466226	0.648	0.529	3.5003e-224	4	TNFSF13B
GPR341	1.17007e-226	0.523473	0.334	0.196	4.39069e-222	4	GPR34
LAPTM51	4.37174e-223	0.298665	0.952	0.916	1.64049e-218	4	LAPTM5
SORL1	2.6574e-222	0.432269	0.314	0.179	9.97191e-218	4	SORL1
PMP222	3.24988e-222	0.451766	0.427	0.273	1.21952e-217	4	PMP22
PLXDC2	1.91433e-219	0.508062	0.569	0.445	7.18353e-215	4	PLXDC2
C10orf541	3.39348e-219	0.400888	0.273	0.143	1.2734e-214	4	C10orf54
HLA-DRB1	1.11182e-217	0.388008	0.985	0.905	4.17209e-213	4	HLA-DRB1
NFKBID	1.4938e-216	0.408902	0.319	0.182	5.6055e-212	4	NFKBID
MGAT4A1	3.14866e-216	0.465779	0.375	0.238	1.18153e-211	4	MGAT4A
TMEM512	6.11182e-216	0.417406	0.301	0.171	2.29346e-211	4	TMEM51
CSRNP11	9.36262e-216	0.390553	0.369	0.224	3.51332e-211	4	CSRNP1
CMTM3	3.09454e-214	0.427023	0.41	0.266	1.16123e-209	4	CMTM3
MAFF	3.34303e-214	0.487849	0.337	0.204	1.25447e-209	4	MAFF
HLA-DPA1	1.67585e-212	0.404963	0.979	0.897	6.28864e-208	4	HLA-DPA1
ETS21	4.80924e-211	0.482299	0.435	0.294	1.80467e-206	4	ETS2
EREG1	3.09816e-210	0.677721	0.29	0.162	1.16258e-205	4	EREG
FPR32	3.01121e-208	0.501056	0.435	0.293	1.12996e-203	4	FPR3
PTPRE1	4.64623e-205	0.414441	0.45	0.302	1.7435e-200	4	PTPRE
PIM31	2.19633e-204	0.412465	0.393	0.251	8.24172e-200	4	PIM3
ATF51	1.32879e-203	0.418354	0.342	0.206	4.98627e-199	4	ATF5
ABCA12	5.1098e-203	0.43758	0.332	0.195	1.91745e-198	4	ABCA1
CCL201	8.10863e-202	0.988177	0.299	0.173	3.04276e-197	4	CCL20
C1orf541	4.63181e-200	0.341685	0.349	0.212	1.73809e-195	4	C1orf54
FAM49B1	1.26107e-193	0.372892	0.668	0.566	4.73217e-189	4	FAM49B
CHMP1B1	4.32395e-192	0.628199	0.516	0.397	1.62256e-187	4	CHMP1B
FOLR21	3.85344e-188	0.481112	0.298	0.172	1.446e-183	4	FOLR2
GNAI21	2.37904e-186	0.383208	0.767	0.685	8.92735e-182	4	GNAI2
OTUD1	2.84822e-185	0.623044	0.372	0.252	1.0688e-180	4	OTUD1
CLEC7A1	3.88057e-185	0.413554	0.654	0.552	1.45618e-180	4	CLEC7A
YWHAH	4.62685e-184	0.485261	0.742	0.659	1.73623e-179	4	YWHAH
DSE	6.34845e-184	0.468972	0.413	0.287	2.38226e-179	4	DSE
PPIF1	2.87632e-183	0.356455	0.373	0.24	1.07934e-178	4	PPIF
ZFP36L2	1.32531e-181	0.49924	0.682	0.598	4.97322e-177	4	ZFP36L2
KLF101	1.87714e-181	0.413469	0.341	0.213	7.04397e-177	4	KLF10
NFKBIE	6.56594e-181	0.360136	0.29	0.17	2.46387e-176	4	NFKBIE
IRF2BP21	7.88457e-180	0.401201	0.459	0.328	2.95868e-175	4	IRF2BP2
METRNL1	4.5367e-177	0.394225	0.348	0.221	1.7024e-172	4	METRNL
LINC009361	1.61821e-175	0.463888	0.307	0.187	6.07233e-171	4	LINC00936
LGMN2	8.17648e-175	0.305417	0.47	0.321	3.06822e-170	4	LGMN
ZEB21	2.58152e-174	0.400415	0.65	0.554	9.68714e-170	4	ZEB2
CCNL11	4.41664e-171	0.415643	0.667	0.571	1.65734e-166	4	CCNL1
HLA-DRA	1.10119e-169	0.327361	0.998	0.943	4.13222e-165	4	HLA-DRA
BMP2K1	1.12108e-168	0.374543	0.319	0.197	4.20684e-164	4	BMP2K
SPRED11	2.33574e-167	0.462037	0.321	0.206	8.76486e-163	4	SPRED1
IFNGR21	5.52159e-165	0.419085	0.581	0.481	2.07198e-160	4	IFNGR2
PRMT9	5.99312e-165	0.447832	0.291	0.175	2.24892e-160	4	PRMT9
TNF1	1.69698e-164	0.846569	0.299	0.191	6.36793e-160	4	TNF
SH3KBP11	1.28462e-163	0.300332	0.367	0.234	4.82055e-159	4	SH3KBP1
RAB31	6.52829e-158	0.405078	0.671	0.586	2.44974e-153	4	RAB31
LCP21	2.7837e-157	0.404004	0.48	0.363	1.04458e-152	4	LCP2
EPSTI11	1.22613e-155	0.408563	0.472	0.355	4.60104e-151	4	EPSTI1
CDKN1A1	1.28299e-153	0.36511	0.502	0.368	4.81441e-149	4	CDKN1A
SLC16A31	1.29149e-153	0.481618	0.609	0.531	4.84633e-149	4	SLC16A3
CSF3R1	2.27154e-153	0.250382	0.269	0.158	8.52397e-149	4	CSF3R
MGAT11	2.93261e-150	0.367079	0.613	0.521	1.10046e-145	4	MGAT1
NRP21	6.66207e-149	0.423772	0.278	0.172	2.49994e-144	4	NRP2
MAP3K81	8.70266e-147	0.427337	0.492	0.383	3.26567e-142	4	MAP3K8
CAPZB	2.10016e-146	0.307911	0.753	0.696	7.88086e-142	4	CAPZB
IL10RA1	2.11178e-144	0.353029	0.348	0.236	7.92444e-140	4	IL10RA
UBAC2	2.48074e-144	0.306927	0.271	0.165	9.30898e-140	4	UBAC2
FRMD4B1	2.37039e-141	0.352137	0.305	0.196	8.89489e-137	4	FRMD4B
RAB20	1.69375e-138	0.395642	0.395	0.287	6.35579e-134	4	RAB20
ARL5A	1.96287e-138	0.436255	0.459	0.359	7.36567e-134	4	ARL5A
SLC8A1	1.32442e-136	0.385824	0.348	0.241	4.96989e-132	4	SLC8A1
CD41	2.82206e-136	0.412409	0.505	0.407	1.05898e-131	4	CD4
HLA-DQA1	4.94796e-136	0.333346	0.884	0.791	1.85672e-131	4	HLA-DQA1
TPI12	5.69797e-135	0.289463	0.84	0.814	2.13816e-130	4	TPI1
ALCAM2	9.14338e-135	0.43895	0.399	0.294	3.43105e-130	4	ALCAM
DNPH11	2.4029e-134	0.317862	0.398	0.284	9.01688e-130	4	DNPH1
CREM1	3.51549e-133	0.317433	0.434	0.318	1.31919e-128	4	CREM
CD86	8.44956e-132	0.361585	0.518	0.415	3.1707e-127	4	CD86
FCGR3A3	1.22811e-130	0.359884	0.728	0.628	4.60849e-126	4	FCGR3A
QKI2	1.74751e-130	0.386243	0.477	0.377	6.55755e-126	4	QKI
MAF1	3.71424e-129	0.416994	0.313	0.209	1.39377e-124	4	MAF
CALR1	6.73545e-129	0.360675	0.743	0.685	2.52748e-124	4	CALR
DNMT1	5.43932e-126	0.382185	0.358	0.253	2.0411e-121	4	DNMT1
SCO21	6.99358e-126	0.369275	0.355	0.253	2.62434e-121	4	SCO2
HBEGF2	2.18149e-125	0.551669	0.503	0.408	8.18605e-121	4	HBEGF
INSIG11	4.53097e-125	0.527624	0.324	0.22	1.70025e-120	4	INSIG1
PPIB	5.60787e-125	0.313525	0.734	0.684	2.10435e-120	4	PPIB
RALGDS	1.13675e-124	0.335583	0.259	0.165	4.26565e-120	4	RALGDS
EIF4A3	5.39339e-124	0.495023	0.405	0.304	2.02387e-119	4	EIF4A3
MEF2A	9.95962e-123	0.419905	0.332	0.233	3.73735e-118	4	MEF2A
MFSD11	2.01007e-119	0.3561	0.576	0.495	7.54279e-115	4	MFSD1
SERPINF11	2.17115e-117	0.261162	0.312	0.205	8.14725e-113	4	SERPINF1
IER5	4.69202e-117	0.481794	0.474	0.387	1.76068e-112	4	IER5
CYTH4	8.98518e-117	0.297851	0.265	0.169	3.37169e-112	4	CYTH4
GNA13	2.33922e-116	0.368298	0.338	0.24	8.77792e-112	4	GNA13
IFI44L1	3.52042e-116	0.56055	0.306	0.214	1.32104e-111	4	IFI44L
TGFBR1	6.67441e-116	0.403473	0.255	0.165	2.50457e-111	4	TGFBR1
ITPR2	9.13362e-116	0.368612	0.302	0.207	3.42739e-111	4	ITPR2
PAK1	1.02198e-115	0.273762	0.348	0.238	3.83497e-111	4	PAK1
AP1B11	1.86431e-115	0.35303	0.326	0.229	6.99584e-111	4	AP1B1
CSF2RA	8.80998e-113	0.372878	0.404	0.31	3.30594e-108	4	CSF2RA
ZFHX31	1.24316e-111	0.353795	0.301	0.207	4.66494e-107	4	ZFHX3
LHFPL22	6.12372e-111	0.361679	0.276	0.185	2.29793e-106	4	LHFPL2
PLSCR11	6.57204e-111	0.315292	0.56	0.475	2.46616e-106	4	PLSCR1
LY861	8.4852e-111	0.319882	0.593	0.499	3.18407e-106	4	LY86
CYFIP11	6.7488e-110	0.356673	0.327	0.233	2.53249e-105	4	CYFIP1
HM132	3.1206e-109	0.300675	0.406	0.304	1.17101e-104	4	HM13
HLA-DMA1	8.90293e-109	0.273673	0.904	0.815	3.34082e-104	4	HLA-DMA
CLK11	9.71736e-106	0.289264	0.407	0.306	3.64644e-101	4	CLK1
RNF1301	2.4531e-103	0.272754	0.718	0.66	9.20525e-99	4	RNF130
ITM2B1	1.97657e-102	0.280695	0.959	0.917	7.41709e-98	4	ITM2B
PLK3	7.80647e-102	0.279194	0.355	0.256	2.92938e-97	4	PLK3
OGFRL11	1.87666e-101	0.399464	0.393	0.306	7.04218e-97	4	OGFRL1
IL13RA1	3.9015e-101	0.331555	0.4	0.309	1.46404e-96	4	IL13RA1
ARHGAP4	1.53396e-100	0.262392	0.261	0.173	5.75618e-96	4	ARHGAP4
P4HB1	2.3376e-100	0.296281	0.619	0.558	8.77185e-96	4	P4HB
GNAQ	6.70084e-100	0.310961	0.461	0.37	2.51449e-95	4	GNAQ
FOXO3	2.95936e-99	0.275978	0.264	0.176	1.1105e-94	4	FOXO3
CNPY31	5.16542e-98	0.286126	0.567	0.499	1.93832e-93	4	CNPY3
RAP2B1	1.94109e-96	0.348437	0.395	0.302	7.28395e-92	4	RAP2B
MIDN1	2.71876e-93	0.313079	0.412	0.319	1.02021e-88	4	MIDN
2023-03-11	3.33777e-93	0.339606	0.445	0.36	1.2525e-88	4	2023-03-01
LAP31	5.47554e-92	0.289868	0.574	0.505	2.0547e-87	4	LAP3
ZFAND51	7.58505e-92	0.35411	0.661	0.615	2.84629e-87	4	ZFAND5
MAP2K31	9.30608e-92	0.250444	0.317	0.227	3.49211e-87	4	MAP2K3
KLF41	1.43682e-91	0.441312	0.597	0.532	5.39168e-87	4	KLF4
HCLS11	5.75783e-91	0.255685	0.56	0.486	2.16063e-86	4	HCLS1
GIMAP4	8.77761e-91	0.352717	0.391	0.309	3.2938e-86	4	GIMAP4
HLA-DQB1	1.31753e-90	0.251196	0.931	0.833	4.94403e-86	4	HLA-DQB1
FUS1	2.55771e-90	0.271302	0.544	0.459	9.59782e-86	4	FUS
LYN1	3.49022e-88	0.277165	0.512	0.432	1.30971e-83	4	LYN
CYBB1	1.27837e-87	0.290882	0.702	0.624	4.79707e-83	4	CYBB
ARID5A	1.57913e-86	0.322043	0.36	0.277	5.92567e-82	4	ARID5A
IL1RN2	3.52252e-86	0.451396	0.353	0.268	1.32182e-81	4	IL1RN
CREG12	1.72271e-85	0.285509	0.61	0.544	6.46448e-81	4	CREG1
LAIR11	3.25265e-85	0.305782	0.569	0.503	1.22056e-80	4	LAIR1
NUP62	5.87843e-85	0.260831	0.258	0.176	2.20588e-80	4	NUP62
PABPC4	5.28175e-84	0.299822	0.449	0.368	1.98198e-79	4	PABPC4
FNIP21	8.62835e-84	0.306956	0.305	0.22	3.23779e-79	4	FNIP2
FPR11	1.18957e-82	0.268674	0.438	0.353	4.46387e-78	4	FPR1
STAT12	1.33271e-82	0.417626	0.486	0.419	5.00099e-78	4	STAT1
IGSF61	1.40646e-82	0.324839	0.676	0.607	5.27775e-78	4	IGSF6
CTSA2	2.88521e-82	0.285605	0.577	0.512	1.08267e-77	4	CTSA
NFE2L21	5.3365e-82	0.310028	0.559	0.496	2.00252e-77	4	NFE2L2
FLOT1	6.77677e-81	0.260075	0.489	0.408	2.54298e-76	4	FLOT1
PHLDA11	1.94742e-80	0.42021	0.297	0.218	7.30769e-76	4	PHLDA1
RIPK21	1.98057e-79	0.261975	0.294	0.211	7.4321e-75	4	RIPK2
SFPQ1	2.28845e-77	0.267491	0.498	0.42	8.5874e-73	4	SFPQ
SLC43A21	3.43184e-77	0.286369	0.349	0.27	1.2878e-72	4	SLC43A2
HAVCR2	4.24945e-77	0.283457	0.434	0.355	1.5946e-72	4	HAVCR2
IL18	2.28071e-76	0.265351	0.467	0.394	8.55837e-72	4	IL18
AP2A21	9.37363e-76	0.251706	0.252	0.177	3.51745e-71	4	AP2A2
TRIB1	1.43829e-75	0.348624	0.292	0.217	5.39719e-71	4	TRIB1
IL17RA	1.52274e-75	0.258514	0.266	0.19	5.71408e-71	4	IL17RA
GNB41	1.85808e-75	0.334754	0.344	0.268	6.97245e-71	4	GNB4
LILRB1	2.90856e-75	0.289589	0.258	0.183	1.09144e-70	4	LILRB1
TMEM123	1.84201e-74	0.268116	0.541	0.477	6.91215e-70	4	TMEM123
GRB21	4.5978e-74	0.271617	0.677	0.633	1.72532e-69	4	GRB2
OLR11	1.54082e-73	0.344368	0.67	0.587	5.78192e-69	4	OLR1
APOE2	2.0551e-72	0.501683	0.779	0.768	7.71176e-68	4	APOE
PDIA3	5.7913e-72	0.276595	0.635	0.578	2.17319e-67	4	PDIA3
IRF11	5.85408e-72	0.337458	0.426	0.352	2.19674e-67	4	IRF1
TPP11	2.38205e-71	0.251846	0.66	0.607	8.93865e-67	4	TPP1
PPP1R15B1	3.17966e-71	0.26652	0.321	0.245	1.19317e-66	4	PPP1R15B
CXCL32	5.42726e-71	0.853155	0.541	0.503	2.03658e-66	4	CXCL3
ITGAM1	1.08746e-70	0.271238	0.329	0.253	4.08071e-66	4	ITGAM
FOXN3	2.19727e-70	0.274807	0.315	0.241	8.24525e-66	4	FOXN3
SLCO2B11	2.82235e-70	0.360103	0.487	0.424	1.05909e-65	4	SLCO2B1
NUDT3	9.95943e-70	0.263287	0.306	0.233	3.73728e-65	4	NUDT3
IFI16	1.56687e-69	0.299763	0.541	0.476	5.87968e-65	4	IFI16
BST2	1.0741e-68	0.256296	0.699	0.663	4.03055e-64	4	BST2
BCL2A12	1.4035e-68	0.323263	0.652	0.619	5.26665e-64	4	BCL2A1
IFNGR1	1.76185e-68	0.349341	0.506	0.449	6.61136e-64	4	IFNGR1
ATP1B31	3.26431e-68	0.338161	0.65	0.614	1.22493e-63	4	ATP1B3
JMJD1C1	6.69871e-66	0.312102	0.417	0.349	2.51369e-61	4	JMJD1C
PHACTR11	4.20554e-65	0.370849	0.448	0.382	1.57813e-60	4	PHACTR1
WIPF1	2.76804e-64	0.26022	0.425	0.356	1.03871e-59	4	WIPF1
TRA2B1	6.29552e-64	0.28926	0.57	0.512	2.36239e-59	4	TRA2B
RUNX1	1.53025e-63	0.348088	0.405	0.341	5.74227e-59	4	RUNX1
NRP12	1.8404e-63	0.299497	0.26	0.195	6.90609e-59	4	NRP1
IFRD1	2.90707e-62	0.284169	0.344	0.271	1.09088e-57	4	IFRD1
RALA1	1.21044e-60	0.256786	0.378	0.308	4.54216e-56	4	RALA
PDIA6	1.47906e-60	0.251326	0.556	0.509	5.55018e-56	4	PDIA6
EPB41L3	1.75577e-60	0.264003	0.25	0.185	6.58853e-56	4	EPB41L3
RBPJ	1.70929e-57	0.304441	0.586	0.549	6.41411e-53	4	RBPJ
APBB1IP	1.31697e-55	0.278385	0.376	0.312	4.94192e-51	4	APBB1IP
TBXAS11	5.19587e-55	0.276018	0.387	0.327	1.94975e-50	4	TBXAS1
SIRPA	8.96061e-54	0.269027	0.425	0.368	3.36247e-49	4	SIRPA
THBD1	2.60782e-53	0.42857	0.326	0.264	9.78584e-49	4	THBD
HMOX12	6.72838e-50	0.317037	0.468	0.419	2.52482e-45	4	HMOX1
XAF11	3.79183e-49	0.416248	0.316	0.26	1.42288e-44	4	XAF1
HLA-DOA1	6.3725e-49	0.297895	0.306	0.251	2.39128e-44	4	HLA-DOA
CTNND1	8.21229e-49	0.253458	0.254	0.196	3.08166e-44	4	CTNND1
TWISTNB	1.3758e-47	0.272792	0.251	0.192	5.16271e-43	4	TWISTNB
CEP170	1.04485e-46	0.270638	0.263	0.208	3.92081e-42	4	CEP170
VAMP52	1.0103e-45	0.312777	0.503	0.451	3.79117e-41	4	VAMP5
ZYX1	1.38526e-45	0.254713	0.493	0.449	5.19817e-41	4	ZYX
C5AR11	1.42849e-45	0.300487	0.478	0.438	5.36041e-41	4	C5AR1
ENG1	2.53785e-45	0.276677	0.383	0.332	9.52329e-41	4	ENG
EIF4E	1.41788e-44	0.411224	0.437	0.393	5.32058e-40	4	EIF4E
HEXA1	3.04465e-43	0.25062	0.515	0.472	1.14251e-38	4	HEXA
SNX61	4.09915e-43	0.268236	0.49	0.449	1.53821e-38	4	SNX6
IGFLR1	1.62408e-42	0.27267	0.264	0.208	6.09437e-38	4	IGFLR1
FYB12	8.37566e-42	0.486088	0.291	0.248	3.14297e-37	4	FYB1
B4GALT1	1.54174e-40	0.268994	0.302	0.247	5.78538e-36	4	B4GALT1
AXL	3.63063e-40	0.359925	0.411	0.373	1.36239e-35	4	AXL
TGIF1	1.02447e-37	0.255086	0.358	0.313	3.84432e-33	4	TGIF1
CD1632	1.94929e-37	0.35482	0.459	0.422	7.31472e-33	4	CD163
PHLDA2	1.51885e-35	0.259467	0.264	0.213	5.69947e-31	4	PHLDA2
CEBPA1	1.2364e-34	0.255106	0.256	0.209	4.63961e-30	4	CEBPA
RNF2131	7.87122e-34	0.26845	0.49	0.454	2.95367e-29	4	RNF213
PTTG1IP2	6.03702e-30	0.274856	0.458	0.425	2.26539e-25	4	PTTG1IP
EGR21	6.74077e-28	0.364617	0.327	0.292	2.52948e-23	4	EGR2
MX11	2.22068e-18	0.287851	0.308	0.284	8.33309e-14	4	MX1
ISG151	1.53101e-17	0.371031	0.644	0.646	5.74511e-13	4	ISG15
TPSB2	0	7.76399	0.986	0.067	0	5	TPSB2
TPSAB1	0	7.31633	0.984	0.026	0	5	TPSAB1
CPA3	0	5.37836	0.955	0.014	0	5	CPA3
CD69	0	4.48964	0.783	0.222	0	5	CD69
MS4A2	0	4.35743	0.883	0.006	0	5	MS4A2
CLU	0	3.79604	0.791	0.043	0	5	CLU
RGS13	0	3.74697	0.788	0.013	0	5	RGS13
HPGDS	0	3.73769	0.898	0.232	0	5	HPGDS
CTSG	0	3.61721	0.28	0.006	0	5	CTSG
GATA2	0	3.58241	0.704	0.006	0	5	GATA2
VWA5A	0	3.43357	0.769	0.086	0	5	VWA5A
HPGD	0	3.41564	0.706	0.212	0	5	HPGD
LTC4S	0	3.15653	0.674	0.084	0	5	LTC4S
SLC18A2	0	3.15488	0.664	0.009	0	5	SLC18A2
KIT	0	2.74771	0.572	0.006	0	5	KIT
DDIT4	0	2.70312	0.59	0.191	0	5	DDIT4
RGS11	0	2.68584	0.847	0.434	0	5	RGS1
RHEX	0	2.6682	0.303	0.003	0	5	RHEX
IL1RL1	0	2.60617	0.54	0.004	0	5	IL1RL1
C1orf186	0	2.58503	0.354	0.003	0	5	C1orf186
MAOB	0	2.44747	0.523	0.004	0	5	MAOB
HES1	0	2.41097	0.335	0.111	0	5	HES1
AREG1	0	2.40332	0.455	0.197	0	5	AREG
LAPTM4A	0	2.39252	0.891	0.677	0	5	LAPTM4A
SAMSN11	0	2.38712	0.779	0.345	0	5	SAMSN1
RGS22	0	2.3121	0.734	0.387	0	5	RGS2
TSC22D3	0	2.29265	0.68	0.593	0	5	TSC22D3
LMNA	0	2.26667	0.734	0.618	0	5	LMNA
BIRC31	0	2.25966	0.464	0.16	0	5	BIRC3
RP11-354E11.2	0	2.19363	0.34	0.002	0	5	RP11-354E11.2
ITM2C	0	2.18156	0.488	0.041	0	5	ITM2C
HDC	0	2.12849	0.408	0.003	0	5	HDC
SELK1	0	2.06697	0.463	0.322	0	5	SELK
TSC22D1	0	2.02072	0.4	0.168	0	5	TSC22D1
ANXA1	0	1.97557	0.926	0.818	0	5	ANXA1
LAT	0	1.97289	0.423	0.045	0	5	LAT
RHOH	0	1.92695	0.426	0.085	0	5	RHOH
MALAT11	0	1.92323	0.998	0.981	0	5	MALAT1
LMO4	0	1.90662	0.529	0.331	0	5	LMO4
FOXP1	0	1.8738	0.563	0.313	0	5	FOXP1
RAC2	0	1.85946	0.714	0.497	0	5	RAC2
GPR65	0	1.82143	0.483	0.325	0	5	GPR65
H3F3B1	0	1.81278	0.991	0.957	0	5	H3F3B
NTM	0	1.79865	0.283	0.002	0	5	NTM
GRAP2	0	1.79102	0.357	0.009	0	5	GRAP2
CD82	0	1.75963	0.468	0.183	0	5	CD82
CREM2	0	1.75933	0.459	0.317	0	5	CREM
CNRIP1	0	1.74494	0.373	0.062	0	5	CNRIP1
ANKRD28	0	1.7424	0.431	0.257	0	5	ANKRD28
ELF11	0	1.72343	0.593	0.439	0	5	ELF1
CALB2	0	1.71377	0.317	0.003	0	5	CALB2
ID21	0	1.70299	0.696	0.635	0	5	ID2
RAB27B	0	1.68791	0.315	0.005	0	5	RAB27B
SMYD3	0	1.66495	0.341	0.037	0	5	SMYD3
ADRB2	0	1.64787	0.317	0.071	0	5	ADRB2
SOCS1	0	1.64385	0.312	0.104	0	5	SOCS1
GCSAML	0	1.61913	0.287	0.002	0	5	GCSAML
TPSD1	0	1.61539	0.266	0.002	0	5	TPSD1
TMEM233	0	1.61408	0.279	0.002	0	5	TMEM233
SLC45A3	0	1.5749	0.302	0.008	0	5	SLC45A3
ITM2A	0	1.56633	0.299	0.017	0	5	ITM2A
SRGN2	0	1.56046	0.977	0.936	0	5	SRGN
DUSP61	0	1.53248	0.418	0.285	0	5	DUSP6
BACE2	0	1.50769	0.297	0.025	0	5	BACE2
FCER1A	0	1.49181	0.489	0.072	0	5	FCER1A
TIMP3	0	1.48152	0.291	0.022	0	5	TIMP3
PTGS1	0	1.47884	0.36	0.112	0	5	PTGS1
EIF4A2	0	1.4787	0.695	0.629	0	5	EIF4A2
CTNNBL1	0	1.47595	0.415	0.242	0	5	CTNNBL1
ACSL4	0	1.45205	0.369	0.175	0	5	ACSL4
PTMA	0	1.43621	0.998	0.99	0	5	PTMA
GLTSCR21	0	1.43596	0.472	0.352	0	5	GLTSCR2
STXBP6	0	1.43396	0.255	0.003	0	5	STXBP6
STX3	0	1.42505	0.318	0.106	0	5	STX3
KLRG1	0	1.40752	0.265	0.013	0	5	KLRG1
CIRBP	0	1.38945	0.763	0.708	0	5	CIRBP
SNHG8	0	1.36567	0.585	0.501	0	5	SNHG8
PRDX6	0	1.36376	0.652	0.606	0	5	PRDX6
CST7	0	1.35139	0.343	0.115	0	5	CST7
EIF3E1	0	1.31808	0.784	0.746	0	5	EIF3E
CRBN	0	1.30185	0.342	0.192	0	5	CRBN
DUSP10	0	1.29924	0.283	0.129	0	5	DUSP10
BATF	0	1.29363	0.267	0.092	0	5	BATF
RHOBTB3	0	1.28207	0.275	0.07	0	5	RHOBTB3
TMEM154	0	1.24481	0.254	0.043	0	5	TMEM154
FXYD5	0	1.23495	0.815	0.785	0	5	FXYD5
IFITM21	0	1.23152	0.609	0.424	0	5	IFITM2
SRSF51	0	1.20265	0.666	0.665	0	5	SRSF5
ARHGEF6	0	1.20256	0.277	0.113	0	5	ARHGEF6
CD91	0	1.19138	0.827	0.672	0	5	CD9
SVIP	0	1.17828	0.279	0.124	0	5	SVIP
PTPN7	0	1.12522	0.252	0.081	0	5	PTPN7
SLC44A1	0	1.04884	0.261	0.124	0	5	SLC44A1
PEBP11	0	1.01687	0.722	0.713	0	5	PEBP1
SARAF	0	1.00382	0.739	0.757	0	5	SARAF
DDX51	0	0.975102	0.799	0.851	0	5	DDX5
ARHGDIB	0	0.967973	0.874	0.871	0	5	ARHGDIB
HNRNPA11	0	0.94095	0.824	0.838	0	5	HNRNPA1
CD441	0	0.910296	0.772	0.795	0	5	CD44
CKLF	0	0.873812	0.687	0.681	0	5	CKLF
CD371	0	0.867257	0.723	0.75	0	5	CD37
CD631	0	0.825373	0.966	0.925	0	5	CD63
CCNI1	0	0.80063	0.732	0.812	0	5	CCNI
EEF1A11	0	0.783932	0.995	0.992	0	5	EEF1A1
CLIC1	0	0.767068	0.878	0.889	0	5	CLIC1
NDUFA4	0	0.74564	0.845	0.889	0	5	NDUFA4
FAU1	0	0.742839	0.985	0.981	0	5	FAU
NACA1	0	0.692571	0.928	0.949	0	5	NACA
NPM1	0	0.657354	0.764	0.821	0	5	NPM1
EEF1B21	0	0.628528	0.815	0.872	0	5	EEF1B2
EEF1D1	0	0.62119	0.846	0.895	0	5	EEF1D
EIF11	0	0.597003	0.971	0.976	0	5	EIF1
UBB1	0	0.567017	0.937	0.929	0	5	UBB
COX7C	0	0.516294	0.879	0.937	0	5	COX7C
PFDN51	0	0.449119	0.945	0.959	0	5	PFDN5
TOMM71	9.46886e-299	0.59871	0.803	0.883	3.55319e-294	5	TOMM7
NSMCE1	3.2326e-294	1.59095	0.415	0.308	1.21303e-289	5	NSMCE1
LDHB1	2.76236e-290	0.936447	0.615	0.605	1.03658e-285	5	LDHB
PTGS21	8.69086e-281	1.26234	0.257	0.123	3.26124e-276	5	PTGS2
MLPH1	3.13858e-277	1.14357	0.293	0.165	1.17775e-272	5	MLPH
BTK	2.83408e-274	1.27186	0.395	0.286	1.06349e-269	5	BTK
STMN1	1.59535e-268	0.977501	0.522	0.438	5.98657e-264	5	STMN1
RBM391	5.07115e-263	1.04717	0.598	0.629	1.90295e-258	5	RBM39
SSR4	8.06303e-257	0.72384	0.721	0.812	3.02565e-252	5	SSR4
OST4	2.20778e-255	0.591391	0.783	0.866	8.2847e-251	5	OST4
GNB2L11	1.69417e-253	1.14159	0.487	0.372	6.35736e-249	5	GNB2L1
EIF3D	6.09948e-252	1.13734	0.506	0.465	2.28883e-247	5	EIF3D
HMGN1	7.73913e-233	0.786625	0.646	0.695	2.90411e-228	5	HMGN1
NFKBIZ2	3.76587e-230	1.22468	0.476	0.398	1.41314e-225	5	NFKBIZ
SUMO2	2.4139e-228	0.51181	0.778	0.866	9.05818e-224	5	SUMO2
BTG12	3.67818e-220	0.562087	0.756	0.81	1.38024e-215	5	BTG1
DAD1	1.97348e-218	0.976712	0.586	0.637	7.40549e-214	5	DAD1
ZNF3312	1.19555e-206	1.32777	0.363	0.252	4.48629e-202	5	ZNF331
HNRNPA2B11	1.28929e-205	0.663114	0.683	0.791	4.83806e-201	5	HNRNPA2B1
TWISTNB1	1.19942e-192	1.17163	0.298	0.189	4.50082e-188	5	TWISTNB
MORF4L1	2.52764e-191	0.745101	0.646	0.74	9.48497e-187	5	MORF4L1
BHLHE40	1.51562e-185	1.17402	0.418	0.351	5.68738e-181	5	BHLHE40
TSTD1	2.3898e-183	1.11166	0.364	0.278	8.96771e-179	5	TSTD1
EPB41L4A-AS1	1.46163e-181	1.10162	0.297	0.2	5.48476e-177	5	EPB41L4A-AS1
RGS101	5.88271e-180	0.741451	0.644	0.713	2.20749e-175	5	RGS10
VIM1	1.71746e-178	0.411045	0.966	0.977	6.44476e-174	5	VIM
BTF31	5.70539e-175	0.396402	0.824	0.901	2.14095e-170	5	BTF3
SKP1	2.38697e-173	0.619395	0.68	0.782	8.9571e-169	5	SKP1
EEF21	3.40822e-173	0.611936	0.688	0.786	1.27893e-168	5	EEF2
KMT2E	2.72095e-172	1.08356	0.424	0.367	1.02104e-167	5	KMT2E
UQCRB1	1.72237e-171	0.40699	0.844	0.919	6.46318e-167	5	UQCRB
HMGB1	6.4336e-169	0.414728	0.736	0.828	2.41421e-164	5	HMGB1
TNFSF101	1.15773e-168	1.11662	0.352	0.262	4.34437e-164	5	TNFSF10
SUB11	3.2722e-165	0.60252	0.683	0.791	1.22789e-160	5	SUB1
GADD45B2	3.87934e-165	1.49073	0.531	0.512	1.45572e-160	5	GADD45B
IGKC1	6.9735e-159	1.24982	0.494	0.418	2.6168e-154	5	IGKC
TUBA1A	8.02109e-157	1.88091	0.511	0.534	3.00991e-152	5	TUBA1A
SRP14	2.18961e-156	0.36626	0.862	0.922	8.21652e-152	5	SRP14
HSD17B12	1.01714e-155	1.08712	0.336	0.259	3.81683e-151	5	HSD17B12
LAT2	4.10738e-154	1.04159	0.412	0.365	1.5413e-149	5	LAT2
PHF20	1.94147e-153	1.09378	0.326	0.247	7.28538e-149	5	PHF20
HNRNPA0	5.03641e-148	0.990262	0.489	0.504	1.88991e-143	5	HNRNPA0
RENBP	6.58279e-144	1.085	0.364	0.305	2.47019e-139	5	RENBP
NR4A22	5.04244e-143	1.06313	0.476	0.437	1.89217e-138	5	NR4A2
ATP5G21	2.38598e-137	0.721584	0.499	0.416	8.9534e-133	5	ATP5G2
COMMD61	8.21303e-135	0.514593	0.73	0.842	3.08194e-130	5	COMMD6
AKAP13	2.55047e-133	1.03129	0.459	0.452	9.57064e-129	5	AKAP13
C12orf57	1.55822e-125	1.09147	0.373	0.325	5.84722e-121	5	C12orf57
SON	3.37878e-125	0.823275	0.545	0.605	1.26789e-120	5	SON
IDS	1.66076e-123	1.12096	0.425	0.417	6.23201e-119	5	IDS
EMP31	3.26486e-119	0.41131	0.782	0.855	1.22514e-114	5	EMP3
SPCS1	8.16192e-119	0.738433	0.575	0.671	3.06276e-114	5	SPCS1
MSRA	9.02627e-119	1.05197	0.335	0.284	3.38711e-114	5	MSRA
CAPG1	8.21779e-117	0.356757	0.838	0.862	3.08373e-112	5	CAPG
2023-09-02	1.52947e-116	1.06829	0.299	0.233	5.73934e-112	5	2023-09-02
SLC2A32	4.16513e-115	0.83449	0.423	0.374	1.56297e-110	5	SLC2A3
RBMX	7.12454e-112	0.992418	0.414	0.397	2.67348e-107	5	RBMX
PLIN21	4.64621e-108	0.603544	0.601	0.626	1.74349e-103	5	PLIN2
REL2	9.81032e-107	1.17435	0.424	0.398	3.68132e-102	5	REL
IDI1	3.8381e-104	0.925461	0.291	0.228	1.44025e-99	5	IDI1
VAMP2	2.27963e-101	0.966311	0.421	0.423	8.55431e-97	5	VAMP2
BEX4	3.844e-101	0.971872	0.38	0.355	1.44246e-96	5	BEX4
STK17B1	2.85986e-100	1.0916	0.369	0.33	1.07316e-95	5	STK17B
RALB	2.23511e-99	0.981818	0.304	0.25	8.38724e-95	5	RALB
CAMLG	6.34506e-99	1.01586	0.379	0.36	2.38098e-94	5	CAMLG
EIF5	1.09007e-90	0.858958	0.517	0.585	4.09048e-86	5	EIF5
RASSF51	6.81909e-90	0.901151	0.276	0.217	2.55886e-85	5	RASSF5
MYADM	1.85896e-89	1.14523	0.438	0.461	6.97576e-85	5	MYADM
DUSP12	9.34641e-89	0.963589	0.72	0.855	3.50724e-84	5	DUSP1
CALM2	5.33711e-88	0.315208	0.84	0.913	2.00275e-83	5	CALM2
RSL24D1	4.4601e-86	0.883268	0.468	0.515	1.67365e-81	5	RSL24D1
SNRPD2	2.32836e-85	0.597363	0.602	0.736	8.73717e-81	5	SNRPD2
SH3KBP12	1.04587e-84	0.804933	0.299	0.241	3.92464e-80	5	SH3KBP1
BST21	1.08661e-84	0.683233	0.573	0.673	4.07749e-80	5	BST2
GNPTAB	1.38897e-84	0.930449	0.278	0.225	5.21211e-80	5	GNPTAB
CNBP	3.09571e-84	0.659567	0.557	0.66	1.16166e-79	5	CNBP
PPDPF	1.31386e-83	0.529208	0.634	0.737	4.93024e-79	5	PPDPF
RBM8A	1.22207e-81	0.817662	0.503	0.583	4.58582e-77	5	RBM8A
CUTA	4.93841e-81	0.750554	0.524	0.62	1.85314e-76	5	CUTA
CLK12	8.61253e-78	0.916451	0.343	0.312	3.23185e-73	5	CLK1
TMA71	9.88347e-77	0.384445	0.733	0.859	3.70877e-72	5	TMA7
SCGB3A21	3.17986e-76	0.424653	0.154	0.277	1.19324e-71	5	SCGB3A2
PDCD4	1.44749e-75	0.913199	0.265	0.216	5.43169e-71	5	PDCD4
RTF1	1.77286e-74	0.263777	0.244	0.443	6.65264e-70	5	RTF1
CNIH1	4.46237e-74	0.958834	0.38	0.384	1.6745e-69	5	CNIH1
HNRNPK1	4.66889e-74	0.598667	0.58	0.713	1.752e-69	5	HNRNPK
LYPLA1	1.83267e-73	0.269253	0.198	0.367	6.8771e-69	5	LYPLA1
PRKAR1A	2.71093e-73	0.916501	0.401	0.413	1.01728e-68	5	PRKAR1A
SSR2	1.09092e-72	0.676645	0.542	0.655	4.09369e-68	5	SSR2
FDX11	1.13709e-72	0.433391	0.26	0.457	4.26693e-68	5	FDX1
OSBPL8	7.82566e-72	0.912779	0.365	0.352	2.93658e-67	5	OSBPL8
CNPY2	2.62518e-71	0.269855	0.211	0.386	9.85099e-67	5	CNPY2
ALAS11	3.37488e-70	0.322525	0.143	0.274	1.26642e-65	5	ALAS1
STUB1	5.41814e-70	0.291436	0.238	0.431	2.03316e-65	5	STUB1
ANAPC16	9.87606e-70	0.771339	0.495	0.579	3.70599e-65	5	ANAPC16
TPST2	4.42031e-69	0.919023	0.264	0.219	1.65872e-64	5	TPST2
ELL2	1.16332e-68	0.909147	0.258	0.209	4.36537e-64	5	ELL2
MRPS18C	1.05698e-66	0.263043	0.222	0.398	3.96633e-62	5	MRPS18C
CDC26	1.24072e-66	0.280516	0.183	0.336	4.65579e-62	5	CDC26
PIN1	6.24029e-65	0.277971	0.234	0.419	2.34167e-60	5	PIN1
IMP3	5.30091e-64	0.256334	0.176	0.32	1.98917e-59	5	IMP3
ZMAT2	2.14496e-62	0.252836	0.226	0.399	8.04896e-58	5	ZMAT2
PSMC3	3.22331e-61	0.263676	0.208	0.37	1.20955e-56	5	PSMC3
NEU1	4.6205e-61	0.284519	0.163	0.296	1.73384e-56	5	NEU1
CPM1	8.07901e-61	1.10323	0.36	0.357	3.03165e-56	5	CPM
PIN4	7.85439e-60	0.278632	0.173	0.312	2.94736e-55	5	PIN4
IGHA11	4.88932e-59	0.738666	0.274	0.216	1.83472e-54	5	IGHA1
SBDS	1.01265e-57	0.973177	0.321	0.31	3.79995e-53	5	SBDS
TAF7	1.07554e-56	0.821425	0.3	0.272	4.03597e-52	5	TAF7
EDF1	5.1876e-56	0.400127	0.674	0.827	1.94665e-51	5	EDF1
DCXR	9.10922e-56	0.266199	0.212	0.366	3.41824e-51	5	DCXR
RNF187	1.57218e-55	0.251026	0.146	0.265	5.89962e-51	5	RNF187
KDM6B2	3.2048e-55	0.927302	0.315	0.288	1.2026e-50	5	KDM6B
RAB6A	6.05764e-55	0.254298	0.153	0.275	2.27313e-50	5	RAB6A
SEC62	1.23441e-54	0.686599	0.518	0.627	4.63213e-50	5	SEC62
ZFAND6	3.49776e-54	0.282807	0.247	0.426	1.31253e-49	5	ZFAND6
SQSTM1	4.73914e-54	0.717612	0.529	0.64	1.77836e-49	5	SQSTM1
COX20	4.90801e-54	0.272218	0.188	0.326	1.84173e-49	5	COX20
SS18L2	5.50565e-54	0.284254	0.16	0.284	2.06599e-49	5	SS18L2
2023-09-07	7.65707e-54	0.812225	0.316	0.287	2.87331e-49	5	2023-09-07
SCAF11	9.66577e-54	0.26782	0.294	0.498	3.62708e-49	5	SCAF11
CACYBP	1.20857e-53	0.290349	0.259	0.44	4.53516e-49	5	CACYBP
RSRP1	2.58384e-53	0.863478	0.34	0.33	9.69587e-49	5	RSRP1
PSMD4	2.97107e-53	0.254384	0.264	0.449	1.1149e-48	5	PSMD4
SRSF7	6.27938e-53	0.93748	0.461	0.535	2.35634e-48	5	SRSF7
ZFP36L21	1.37244e-52	0.277815	0.383	0.623	5.15008e-48	5	ZFP36L2
ADI1	4.26358e-52	0.285399	0.181	0.315	1.59991e-47	5	ADI1
PPP2CA	5.10093e-52	0.297353	0.208	0.359	1.91412e-47	5	PPP2CA
PARL	5.25273e-52	0.294792	0.175	0.307	1.97109e-47	5	PARL
TM2D1	5.25539e-52	0.297336	0.161	0.284	1.97209e-47	5	TM2D1
NOSIP	1.21696e-51	0.257602	0.172	0.3	4.56666e-47	5	NOSIP
PRPF38B	1.91862e-51	0.253598	0.221	0.372	7.19963e-47	5	PRPF38B
DHX36	3.35009e-51	0.304033	0.205	0.354	1.25712e-46	5	DHX36
CNOT7	5.10405e-51	0.294592	0.163	0.286	1.9153e-46	5	CNOT7
NFU1	1.81282e-50	0.298868	0.175	0.306	6.80259e-46	5	NFU1
KRT10	1.03112e-49	0.82909	0.361	0.366	3.86929e-45	5	KRT10
TCF25	1.85012e-49	0.252088	0.322	0.539	6.94259e-45	5	TCF25
UBE2E3	4.99746e-49	0.253774	0.15	0.264	1.8753e-44	5	UBE2E3
TMOD3	2.5446e-48	0.319158	0.187	0.32	9.54859e-44	5	TMOD3
OSTC	3.34025e-48	0.269576	0.296	0.497	1.25343e-43	5	OSTC
THRAP3	4.66655e-47	0.300913	0.21	0.353	1.75112e-42	5	THRAP3
DPM1	3.76628e-46	0.25133	0.149	0.257	1.41329e-41	5	DPM1
XBP11	1.52161e-45	0.303099	0.296	0.49	5.70986e-41	5	XBP1
ACTN4	5.88726e-45	0.286509	0.193	0.325	2.20919e-40	5	ACTN4
RASGEF1B	8.61347e-45	0.359197	0.203	0.335	3.2322e-40	5	RASGEF1B
CHD9	9.71975e-45	0.327546	0.208	0.35	3.64734e-40	5	CHD9
ATP5L1	9.92069e-45	0.36778	0.485	0.424	3.72274e-40	5	ATP5L
C9orf78	3.47181e-44	0.31755	0.18	0.305	1.3028e-39	5	C9orf78
TMEM256	5.12124e-44	0.299052	0.248	0.411	1.92175e-39	5	TMEM256
NCOA41	5.37526e-44	0.301795	0.258	0.426	2.01707e-39	5	NCOA4
ITGB1BP1	2.82263e-43	0.316536	0.188	0.317	1.05919e-38	5	ITGB1BP1
FKBP3	2.84401e-43	0.293109	0.191	0.319	1.06722e-38	5	FKBP3
SYAP11	6.37684e-43	1.0695	0.324	0.325	2.39291e-38	5	SYAP1
NAA10	2.7353e-42	0.307162	0.238	0.393	1.02642e-37	5	NAA10
ABHD14B	5.13709e-42	0.292595	0.151	0.258	1.92769e-37	5	ABHD14B
AP2M1	1.19679e-41	0.629944	0.506	0.634	4.49095e-37	5	AP2M1
LSM14A	2.08837e-41	0.262636	0.158	0.266	7.83663e-37	5	LSM14A
UBE2I	6.72228e-41	0.250573	0.327	0.54	2.52254e-36	5	UBE2I
EDEM2	9.5653e-41	0.30218	0.161	0.272	3.58938e-36	5	EDEM2
ARL2	2.40772e-40	0.367181	0.248	0.413	9.03496e-36	5	ARL2
ARL6IP5	2.75224e-40	0.519538	0.556	0.692	1.03278e-35	5	ARL6IP5
PQBP1	4.77853e-40	0.284601	0.16	0.267	1.79314e-35	5	PQBP1
U2SURP	5.08601e-40	0.329251	0.197	0.323	1.90853e-35	5	U2SURP
FAM177A1	5.77368e-40	0.417976	0.223	0.369	2.16657e-35	5	FAM177A1
OSTF1	7.17281e-40	0.264034	0.331	0.544	2.6916e-35	5	OSTF1
ARL6IP4	1.82319e-39	0.49202	0.588	0.735	6.84153e-35	5	ARL6IP4
TSPAN41	2.90614e-39	0.280141	0.203	0.329	1.09053e-34	5	TSPAN4
POLR2K1	3.09276e-39	0.298777	0.318	0.526	1.16056e-34	5	POLR2K
NONO	1.01148e-38	0.301116	0.212	0.346	3.79557e-34	5	NONO
PRNP1	1.44692e-38	0.824702	0.364	0.388	5.42956e-34	5	PRNP
C19orf431	8.94074e-38	0.695649	0.319	0.301	3.35501e-33	5	C19orf43
MITF	1.54399e-37	0.864223	0.258	0.241	5.79381e-33	5	MITF
MAGOH	3.47383e-37	0.299754	0.237	0.385	1.30356e-32	5	MAGOH
SARS	6.7768e-37	0.318093	0.175	0.286	2.54299e-32	5	SARS
NCOR1	6.79921e-37	0.355467	0.236	0.386	2.5514e-32	5	NCOR1
COMMD3	8.61936e-37	0.335215	0.197	0.322	3.23442e-32	5	COMMD3
HNRNPA31	1.33833e-36	0.648331	0.473	0.566	5.02208e-32	5	HNRNPA3
HSD17B11	2.09334e-36	0.256458	0.32	0.512	7.85527e-32	5	HSD17B11
SRSF31	4.51429e-36	0.627661	0.527	0.662	1.69399e-31	5	SRSF3
SNHG6	8.45957e-36	0.348166	0.212	0.334	3.17445e-31	5	SNHG6
PPP1R2	1.15316e-35	0.356408	0.237	0.385	4.32724e-31	5	PPP1R2
PPP1R15B2	3.03529e-35	0.262066	0.16	0.258	1.13899e-30	5	PPP1R15B
HMGN3	3.03894e-35	0.254067	0.378	0.613	1.14036e-30	5	HMGN3
ATP6V1G1	3.48381e-35	0.37356	0.645	0.797	1.3073e-30	5	ATP6V1G1
SYF2	7.32226e-35	0.758554	0.435	0.515	2.74768e-30	5	SYF2
CPPED11	1.1468e-34	0.262649	0.156	0.253	4.30336e-30	5	CPPED1
IK	4.8172e-34	0.316505	0.208	0.332	1.80766e-29	5	IK
GPBP1	5.86544e-34	0.823501	0.309	0.31	2.20101e-29	5	GPBP1
OAZ21	1.50201e-33	0.709989	0.305	0.301	5.63629e-29	5	OAZ2
C7orf50	1.59671e-33	0.36704	0.265	0.428	5.99166e-29	5	C7orf50
IGBP1	1.9386e-33	0.328219	0.227	0.363	7.27461e-29	5	IGBP1
SF3B11	2.32791e-33	0.356693	0.242	0.386	8.73549e-29	5	SF3B1
SDCBP	4.20064e-33	0.447128	0.681	0.828	1.57629e-28	5	SDCBP
PLGRKT	5.13024e-33	0.813021	0.282	0.278	1.92512e-28	5	PLGRKT
LAGE3	2.74294e-32	0.348284	0.211	0.336	1.02929e-27	5	LAGE3
KLF61	3.68483e-32	0.47663	0.669	0.804	1.38273e-27	5	KLF6
SPCS2	3.81e-32	0.652782	0.481	0.596	1.4297e-27	5	SPCS2
PPHLN1	5.84309e-32	0.268123	0.162	0.26	2.19262e-27	5	PPHLN1
ACOT71	9.40155e-32	0.852931	0.326	0.335	3.52793e-27	5	ACOT7
TRA2A1	2.6372e-31	0.331363	0.173	0.275	9.89609e-27	5	TRA2A
ASAH11	2.66292e-31	0.35175	0.677	0.798	9.9926e-27	5	ASAH1
TCP1	2.81558e-31	0.321027	0.215	0.34	1.05655e-26	5	TCP1
MED10	7.01445e-31	0.324165	0.167	0.267	2.63217e-26	5	MED10
CHMP3	7.92164e-31	0.357704	0.274	0.438	2.9726e-26	5	CHMP3
CCT3	1.04999e-30	0.3015	0.229	0.36	3.94007e-26	5	CCT3
PDIA61	1.09379e-30	0.270103	0.336	0.527	4.10444e-26	5	PDIA6
PPP1CB1	1.4382e-30	0.376602	0.291	0.454	5.39684e-26	5	PPP1CB
DYNLL1	3.00914e-30	0.299155	0.764	0.876	1.12918e-25	5	DYNLL1
OCIAD1	3.22327e-30	0.359982	0.287	0.461	1.20953e-25	5	OCIAD1
NOP56	4.88114e-30	0.262275	0.16	0.253	1.83165e-25	5	NOP56
XRCC6	5.19427e-30	0.298949	0.274	0.433	1.94915e-25	5	XRCC6
NUDT14	6.35347e-30	0.359258	0.181	0.288	2.38414e-25	5	NUDT14
USP16	6.86438e-30	0.372386	0.22	0.347	2.57586e-25	5	USP16
TRMT112	9.88992e-30	0.468425	0.578	0.739	3.71119e-25	5	TRMT112
SPAG7	1.50098e-29	0.373148	0.245	0.39	5.63241e-25	5	SPAG7
SET	2.52608e-29	0.322408	0.362	0.572	9.4791e-25	5	SET
LSM8	3.86163e-29	0.340744	0.302	0.481	1.44908e-24	5	LSM8
PSMC1	3.99375e-29	0.324957	0.248	0.39	1.49865e-24	5	PSMC1
TNFAIP32	6.46655e-29	0.760944	0.361	0.366	2.42657e-24	5	TNFAIP3
HNRNPR	8.02615e-29	0.338316	0.227	0.355	3.01181e-24	5	HNRNPR
CPEB4	1.23656e-28	0.370982	0.164	0.259	4.64019e-24	5	CPEB4
FUNDC2	2.9462e-28	0.381245	0.205	0.324	1.10556e-23	5	FUNDC2
MAPK1	3.82532e-28	0.362789	0.187	0.293	1.43545e-23	5	MAPK1
YTHDC1	7.03459e-28	0.354136	0.173	0.271	2.63973e-23	5	YTHDC1
SNRPN	1.05458e-27	0.808892	0.266	0.263	3.9573e-23	5	SNRPN
STK4	1.75418e-27	0.850737	0.328	0.347	6.58256e-23	5	STK4
SRSF10	2.01384e-27	0.340831	0.198	0.308	7.55692e-23	5	SRSF10
ESD	2.61993e-27	0.361369	0.313	0.496	9.83129e-23	5	ESD
CD832	2.65958e-27	0.325117	0.392	0.59	9.98006e-23	5	CD83
COX7A2L	3.11529e-27	0.274645	0.374	0.591	1.16901e-22	5	COX7A2L
KTN1	5.53405e-27	0.339248	0.362	0.573	2.07665e-22	5	KTN1
MRPL32	5.85705e-27	0.374846	0.168	0.265	2.19786e-22	5	MRPL32
PRRC2C	8.72806e-27	0.293568	0.329	0.512	3.27521e-22	5	PRRC2C
GGNBP2	8.79661e-27	0.349342	0.188	0.293	3.30093e-22	5	GGNBP2
RAD21	1.0521e-26	0.265572	0.175	0.268	3.94801e-22	5	RAD21
SCGB3A11	1.37025e-26	0.337841	0.295	0.416	5.14187e-22	5	SCGB3A1
TMEM176B2	2.46884e-26	0.409545	0.429	0.416	9.26431e-22	5	TMEM176B
AKAP9	5.69646e-26	0.377491	0.249	0.386	2.1376e-21	5	AKAP9
DDOST	2.07051e-25	0.362362	0.202	0.313	7.76961e-21	5	DDOST
PHIP	4.43307e-25	0.356206	0.176	0.272	1.66351e-20	5	PHIP
CCDC115	4.81985e-25	0.392698	0.205	0.319	1.80865e-20	5	CCDC115
AHR	1.10812e-24	0.786794	0.262	0.256	4.15823e-20	5	AHR
IGLC21	3.0348e-24	1.0353	0.255	0.229	1.13881e-19	5	IGLC2
NDUFAF3	1.07492e-23	0.356832	0.345	0.547	4.03362e-19	5	NDUFAF3
RAB34	1.3008e-23	0.379947	0.197	0.303	4.88125e-19	5	RAB34
G3BP2	2.06567e-23	0.382745	0.195	0.299	7.75142e-19	5	G3BP2
SF1	2.65818e-23	0.377465	0.262	0.403	9.97481e-19	5	SF1
PDIA31	7.48543e-23	0.55519	0.485	0.59	2.80891e-18	5	PDIA3
AIP	8.65972e-23	0.381443	0.214	0.328	3.24956e-18	5	AIP
DYNLT3	9.98822e-23	0.370746	0.171	0.262	3.74808e-18	5	DYNLT3
CCT7	1.05198e-22	0.331911	0.209	0.318	3.94755e-18	5	CCT7
C6orf48	1.40159e-22	0.696975	0.263	0.253	5.25945e-18	5	C6orf48
SERTAD1	2.64544e-22	0.357546	0.219	0.326	9.92703e-18	5	SERTAD1
SCGB1A1	3.72719e-22	0.656631	0.309	0.445	1.39863e-17	5	SCGB1A1
NUDT1	5.94302e-22	0.34355	0.186	0.281	2.23012e-17	5	NUDT1
VAPA	7.51836e-22	0.5645	0.521	0.675	2.82127e-17	5	VAPA
PCMT1	1.37863e-21	0.765629	0.348	0.396	5.17329e-17	5	PCMT1
ANKRD12	4.53271e-21	0.371486	0.277	0.418	1.7009e-16	5	ANKRD12
ATF4	5.54777e-21	0.314612	0.339	0.515	2.0818e-16	5	ATF4
TAOK3	9.76297e-21	0.402765	0.293	0.45	3.66356e-16	5	TAOK3
NUCKS1	1.0062e-20	0.267434	0.37	0.565	3.77576e-16	5	NUCKS1
NFKB12	1.04601e-20	0.267461	0.177	0.258	3.92517e-16	5	NFKB1
PYURF	1.05226e-20	0.376355	0.32	0.497	3.94861e-16	5	PYURF
ECH11	1.16017e-20	0.34418	0.341	0.526	4.35354e-16	5	ECH1
PCNP	1.79073e-20	0.772753	0.319	0.352	6.7197e-16	5	PCNP
EIF3F1	2.12279e-20	0.501643	0.503	0.635	7.96578e-16	5	EIF3F
PNISR	3.5949e-20	0.733733	0.367	0.418	1.34898e-15	5	PNISR
SGK12	3.75929e-20	0.26565	0.368	0.522	1.41067e-15	5	SGK1
SPNS1	9.94246e-20	0.504424	0.205	0.311	3.73091e-15	5	SPNS1
DHRS7	1.0578e-19	0.703069	0.377	0.44	3.96938e-15	5	DHRS7
UGP2	1.22561e-19	0.390373	0.314	0.483	4.59912e-15	5	UGP2
AGTRAP1	1.31651e-19	0.395306	0.251	0.38	4.94021e-15	5	AGTRAP
EIF3L1	1.4702e-19	0.596832	0.452	0.554	5.51691e-15	5	EIF3L
EAPP	2.17801e-19	0.414318	0.175	0.262	8.17299e-15	5	EAPP
PRMT1	2.33389e-19	0.341815	0.171	0.253	8.75792e-15	5	PRMT1
SSBP1	2.60242e-19	0.284465	0.383	0.592	9.76559e-15	5	SSBP1
CCT8	3.77919e-19	0.342512	0.29	0.441	1.41814e-14	5	CCT8
SFTPC1	4.13491e-19	1.51886	0.398	0.441	1.55163e-14	5	SFTPC
TAF1D	8.82684e-19	0.386551	0.241	0.36	3.31227e-14	5	TAF1D
AMD1	9.55149e-19	0.495374	0.24	0.362	3.5842e-14	5	AMD1
MRPS21	1.31175e-18	0.316401	0.393	0.61	4.92234e-14	5	MRPS21
ZEB22	1.52101e-18	0.300701	0.384	0.576	5.70759e-14	5	ZEB2
PPP1R12A	1.6612e-18	0.337136	0.191	0.281	6.23365e-14	5	PPP1R12A
BPTF	2.30679e-18	0.359217	0.169	0.25	8.65625e-14	5	BPTF
SRSF11	2.57501e-18	0.393874	0.296	0.447	9.66271e-14	5	SRSF11
TRA2B2	2.77017e-18	0.679909	0.429	0.524	1.03951e-13	5	TRA2B
RABAC1	5.06676e-18	0.371747	0.345	0.532	1.9013e-13	5	RABAC1
TMEM9B	8.03605e-18	0.429133	0.267	0.407	3.01553e-13	5	TMEM9B
SUMO1	1.28931e-17	0.336229	0.373	0.58	4.83813e-13	5	SUMO1
TACC1	1.37554e-17	0.429036	0.231	0.342	5.1617e-13	5	TACC1
SRP9	1.42971e-17	0.396239	0.321	0.49	5.36499e-13	5	SRP9
EFCAB14	2.20539e-17	0.40671	0.181	0.266	8.27572e-13	5	EFCAB14
DRAP1	4.88675e-17	0.461277	0.532	0.694	1.83375e-12	5	DRAP1
BANF1	6.36827e-17	0.302745	0.394	0.605	2.38969e-12	5	BANF1
CD481	7.78546e-17	0.366571	0.308	0.298	2.92149e-12	5	CD48
CCDC12	8.01531e-17	0.41574	0.219	0.323	3.00774e-12	5	CCDC12
[truncated: 3,853 more rows]

## Sheet: T and NK cells
	p_val	avg_log2FC	pct.1	pct.2	p_val_adj	cluster	gene
EEF1G	0	2.47182	0.95	0.275	0	0	EEF1G
GAS5	0	2.32	0.797	0.161	0	0	GAS5
NOP53	0	2.20699	0.797	0.165	0	0	NOP53
SNHG29	0	2.13433	0.743	0.148	0	0	SNHG29
SNHG5	0	2.05541	0.738	0.159	0	0	SNHG5
SNHG6	0	1.93457	0.666	0.137	0	0	SNHG6
FYB1	0	1.92751	0.626	0.119	0	0	FYB1
ATP5MG	0	1.80475	0.821	0.201	0	0	ATP5MG
SCGB1A1	0	1.75415	0.687	0.251	0	0	SCGB1A1
ATP5F1E	0	1.73467	0.927	0.245	0	0	ATP5F1E
SELENOK	0	1.72386	0.53	0.116	0	0	SELENOK
RACK1	0	1.71701	0.96	0.359	0	0	RACK1
ATP5MC2	0	1.69883	0.727	0.175	0	0	ATP5MC2
SNHG32	0	1.68093	0.454	0.077	0	0	SNHG32
CRIP1	0	1.62592	0.862	0.456	0	0	CRIP1
SCGB3A1	0	1.52069	0.594	0.219	0	0	SCGB3A1
AC016831.5	0	1.51666	0.317	0.047	0	0	AC016831.5
ATP5PO	0	1.43889	0.43	0.09	0	0	ATP5PO
LINC-PINT	0	1.40943	0.51	0.183	0	0	LINC-PINT
AC114760.2	0	1.39999	0.36	0.071	0	0	AC114760.2
ATP5MD	0	1.39774	0.505	0.121	0	0	ATP5MD
LIME1	0	1.39503	0.416	0.089	0	0	LIME1
TRIR	0	1.3945	0.525	0.13	0	0	TRIR
PCED1B-AS1	0	1.38023	0.514	0.136	0	0	PCED1B-AS1
NME2	0	1.37029	0.467	0.126	0	0	NME2
AC026979.2	0	1.36706	0.264	0.037	0	0	AC026979.2
ATP5ME	0	1.31332	0.475	0.119	0	0	ATP5ME
RNASEK	0	1.31332	0.57	0.181	0	0	RNASEK
ATP5MPL	0	1.30707	0.469	0.119	0	0	ATP5MPL
ELOB	0	1.30611	0.542	0.146	0	0	ELOB
MICOS10	0	1.30281	0.379	0.085	0	0	MICOS10
ATP6V0C	0	1.29237	0.445	0.108	0	0	ATP6V0C
SCGB3A2	0	1.28877	0.349	0.114	0	0	SCGB3A2
GABARAP	0	1.27472	0.525	0.164	0	0	GABARAP
SEPTIN6	0	1.27278	0.324	0.062	0	0	SEPTIN6
ATP5F1D	0	1.27113	0.401	0.096	0	0	ATP5F1D
TOMM6	0	1.26682	0.416	0.102	0	0	TOMM6
AC020916.1	0	1.26558	0.265	0.06	0	0	AC020916.1
VSIR	0	1.2616	0.278	0.044	0	0	VSIR
ATP5PD	0	1.26131	0.336	0.068	0	0	ATP5PD
SEPTIN1	0	1.23946	0.34	0.073	0	0	SEPTIN1
SEM1	0	1.22281	0.381	0.091	0	0	SEM1
ATP5IF1	0	1.21514	0.379	0.096	0	0	ATP5IF1
TLE5	0	1.21399	0.348	0.082	0	0	TLE5
RTRAF	0	1.20741	0.323	0.068	0	0	RTRAF
SNHG16	0	1.20518	0.258	0.042	0	0	SNHG16
TSC22D3	0	1.19363	0.854	0.727	0	0	TSC22D3
PLAAT4	0	1.19276	0.488	0.134	0	0	PLAAT4
REX1BD	0	1.16513	0.313	0.07	0	0	REX1BD
SEPTIN9	0	1.15629	0.29	0.059	0	0	SEPTIN9
SMIM26	0	1.15063	0.285	0.059	0	0	SMIM26
IL7R	0	1.14383	0.796	0.453	0	0	IL7R
MIF	0	1.1349	0.773	0.435	0	0	MIF
ATP5F1A	0	1.12926	0.311	0.07	0	0	ATP5F1A
RGS1	0	1.11877	0.724	0.503	0	0	RGS1
ATP5PF	0	1.11354	0.339	0.09	0	0	ATP5PF
SELENOH	0	1.10836	0.297	0.073	0	0	SELENOH
ATP5MF	0	1.08942	0.375	0.107	0	0	ATP5MF
MCUB	0	1.0769	0.25	0.056	0	0	MCUB
SEPTIN7	0	1.07497	0.445	0.135	0	0	SEPTIN7
ATP5MC3	0	1.07102	0.334	0.091	0	0	ATP5MC3
SELENOF	0	1.06591	0.306	0.073	0	0	SELENOF
RESF1	0	1.06355	0.262	0.06	0	0	RESF1
SELENOW	0	1.05798	0.285	0.068	0	0	SELENOW
JPT1	0	1.04855	0.271	0.066	0	0	JPT1
ATP5PB	0	1.04102	0.263	0.059	0	0	ATP5PB
ATP5F1B	0	1.03681	0.306	0.078	0	0	ATP5F1B
CIAO2B	0	1.0203	0.289	0.072	0	0	CIAO2B
RBIS	0	1.01808	0.254	0.058	0	0	RBIS
SELENOT	0	1.01469	0.309	0.081	0	0	SELENOT
COPS9	0	0.975256	0.387	0.141	0	0	COPS9
TOMM5	0	0.931822	0.326	0.129	0	0	TOMM5
GPR183	0	0.895899	0.506	0.292	0	0	GPR183
FAM177A1	0	0.892119	0.484	0.318	0	0	FAM177A1
CXCR4	0	0.860004	0.929	0.801	0	0	CXCR4
SLPI	0	0.847012	0.254	0.091	0	0	SLPI
FTH1	0	0.844471	0.995	0.983	0	0	FTH1
SNHG25	0	0.842565	0.266	0.112	0	0	SNHG25
EIF4A1	0	0.812782	0.644	0.414	0	0	EIF4A1
PAXX	0	0.790926	0.266	0.089	0	0	PAXX
DDIT4	0	0.75988	0.601	0.475	0	0	DDIT4
YPEL5	0	0.759634	0.543	0.429	0	0	YPEL5
IGHA1	0	0.759141	0.437	0.248	0	0	IGHA1
FKBP5	0	0.748154	0.356	0.189	0	0	FKBP5
BCL11B	0	0.728311	0.354	0.201	0	0	BCL11B
GPR171	0	0.72737	0.314	0.181	0	0	GPR171
P2RY10	0	0.718848	0.279	0.14	0	0	P2RY10
CREM	0	0.717837	0.576	0.427	0	0	CREM
SRGN	0	0.71325	0.89	0.858	0	0	SRGN
PTGER4	0	0.705218	0.405	0.25	0	0	PTGER4
PIK3IP1	0	0.700672	0.54	0.387	0	0	PIK3IP1
KRTCAP2	0	0.686362	0.454	0.274	0	0	KRTCAP2
PSMA6	0	0.682942	0.257	0.116	0	0	PSMA6
SNHG8	0	0.680511	0.54	0.388	0	0	SNHG8
TXNIP	0	0.678606	0.727	0.612	0	0	TXNIP
PPP1CB	0	0.665292	0.396	0.273	0	0	PPP1CB
NDUFA13	0	0.654226	0.55	0.366	0	0	NDUFA13
ZFAS1	0	0.6467	0.693	0.503	0	0	ZFAS1
CCNH	0	0.637743	0.342	0.221	0	0	CCNH
CHD2	0	0.61694	0.29	0.166	0	0	CHD2
OXNAD1	0	0.614551	0.279	0.16	0	0	OXNAD1
IGHG4	0	0.613708	0.311	0.186	0	0	IGHG4
S100A11	0	0.609848	0.676	0.556	0	0	S100A11
CD69	0	0.591204	0.757	0.586	0	0	CD69
LEPROTL1	0	0.525574	0.624	0.492	0	0	LEPROTL1
RBM4	0	0.515081	0.309	0.19	0	0	RBM4
PABPC1	0	0.505472	0.835	0.778	0	0	PABPC1
LTB	0	0.479112	0.732	0.531	0	0	LTB
POLR2L	0	0.462311	0.56	0.428	0	0	POLR2L
AREG	0	0.455916	0.3	0.175	0	0	AREG
EIF1	0	0.390809	0.986	0.982	0	0	EIF1
FXYD5	0	0.379817	0.773	0.681	0	0	FXYD5
BTG1	0	0.367569	0.958	0.949	0	0	BTG1
TMA7	0	0.341619	0.88	0.814	0	0	TMA7
TMSB10	0	0.278959	0.996	0.99	0	0	TMSB10
ANXA1	1.10106e-306	0.485733	0.682	0.581	4.12854e-302	0	ANXA1
IGKC	7.60511e-302	0.361883	0.664	0.525	2.85161e-297	0	IGKC
TOMM7	8.78611e-302	0.302409	0.883	0.835	3.29444e-297	0	TOMM7
TNFAIP3	7.91299e-297	0.523848	0.557	0.434	2.96706e-292	0	TNFAIP3
CD52	5.57644e-293	0.400757	0.917	0.841	2.09094e-288	0	CD52
ARID5B	1.39442e-292	0.552601	0.401	0.28	5.22852e-288	0	ARID5B
TOB1	6.3032e-283	0.660865	0.318	0.209	2.36345e-278	0	TOB1
PET100	8.34504e-278	0.493475	0.375	0.257	3.12906e-273	0	PET100
DYNLT1	3.11547e-261	0.515656	0.317	0.209	1.16818e-256	0	DYNLT1
UQCR11	1.17001e-253	0.390392	0.675	0.585	4.38708e-249	0	UQCR11
S100A4	1.80554e-248	0.396082	0.883	0.835	6.77006e-244	0	S100A4
BIRC3	1.80658e-247	0.391508	0.494	0.374	6.77395e-243	0	BIRC3
PIK3R1	1.27756e-245	0.549861	0.358	0.251	4.79036e-241	0	PIK3R1
TRAT1	1.81073e-228	0.461338	0.317	0.212	6.78952e-224	0	TRAT1
S100A10	1.18862e-221	0.384069	0.716	0.638	4.45684e-217	0	S100A10
EZR	2.29376e-217	0.510335	0.442	0.343	8.60067e-213	0	EZR
FKBP11	1.96704e-211	0.508918	0.299	0.205	7.37562e-207	0	FKBP11
ICOS	5.2115e-208	0.492512	0.25	0.16	1.95411e-203	0	ICOS
IFITM1	4.19208e-205	0.432236	0.449	0.346	1.57186e-200	0	IFITM1
OST4	1.16581e-198	0.288466	0.781	0.723	4.37131e-194	0	OST4
HIST1H4C	2.58759e-196	0.501287	0.364	0.269	9.70241e-192	0	HIST1H4C
TMEM173	6.1613e-196	0.504975	0.296	0.207	2.31024e-191	0	TMEM173
LMNA	2.99884e-185	0.30617	0.342	0.238	1.12444e-180	0	LMNA
RNF19A	1.18985e-184	0.443704	0.269	0.182	4.46146e-180	0	RNF19A
NR3C1	2.97012e-175	0.56704	0.337	0.252	1.11368e-170	0	NR3C1
RORA	2.24225e-173	0.432521	0.407	0.314	8.40756e-169	0	RORA
SAMSN1	1.45324e-171	0.36854	0.458	0.359	5.44908e-167	0	SAMSN1
COMMD6	4.69478e-162	0.260601	0.781	0.721	1.76036e-157	0	COMMD6
CCR7	5.48149e-160	0.397612	0.29	0.202	2.05534e-155	0	CCR7
CALM2	1.83818e-159	0.29101	0.732	0.676	6.89245e-155	0	CALM2
CKLF	5.4685e-157	0.449948	0.436	0.351	2.05047e-152	0	CKLF
CHURC1	7.59518e-154	0.403049	0.335	0.25	2.84789e-149	0	CHURC1
DDX24	2.22541e-146	0.364009	0.54	0.469	8.34439e-142	0	DDX24
ELF1	1.02499e-145	0.34668	0.503	0.423	3.84329e-141	0	ELF1
SMCHD1	1.9547e-144	0.396913	0.331	0.25	7.32933e-140	0	SMCHD1
S100A6	9.32298e-144	0.294044	0.881	0.843	3.49575e-139	0	S100A6
FOXP1	6.01559e-133	0.422657	0.359	0.28	2.2556e-128	0	FOXP1
SOCS1	1.33754e-131	0.415737	0.266	0.192	5.01525e-127	0	SOCS1
CYCS	2.1829e-131	0.476963	0.517	0.455	8.18501e-127	0	CYCS
EVI2A	2.31112e-129	0.410008	0.357	0.283	8.66578e-125	0	EVI2A
IKZF1	1.37309e-128	0.396058	0.331	0.255	5.14855e-124	0	IKZF1
ZNF331	1.47534e-125	0.357709	0.385	0.302	5.53193e-121	0	ZNF331
RBPJ	1.47723e-125	0.452936	0.296	0.225	5.53903e-121	0	RBPJ
ABRACL	8.35713e-125	0.352628	0.434	0.36	3.13359e-120	0	ABRACL
RSRP1	9.79314e-124	0.313765	0.5	0.424	3.67204e-119	0	RSRP1
NDUFS5	5.04369e-120	0.305308	0.597	0.541	1.89118e-115	0	NDUFS5
PLP2	1.13223e-119	0.312059	0.447	0.366	4.24541e-115	0	PLP2
NDFIP1	1.13018e-118	0.401968	0.353	0.282	4.23771e-114	0	NDFIP1
CD2	9.693e-116	0.262103	0.729	0.664	3.63449e-111	0	CD2
KLRB1	2.41003e-114	0.300381	0.484	0.395	9.03666e-110	0	KLRB1
CD55	2.17654e-110	0.39789	0.253	0.187	8.16115e-106	0	CD55
APOC1	5.60291e-110	0.491738	0.255	0.192	2.10087e-105	0	APOC1
MCL1	5.65015e-110	0.346247	0.532	0.474	2.11858e-105	0	MCL1
GLIPR1	5.03704e-106	0.343594	0.309	0.239	1.88869e-101	0	GLIPR1
SERTAD1	1.34029e-102	0.339781	0.256	0.19	5.02554e-98	0	SERTAD1
NDUFA3	2.30203e-102	0.294191	0.399	0.326	8.63168e-98	0	NDUFA3
PSMB10	7.60997e-102	0.334783	0.262	0.195	2.85343e-97	0	PSMB10
RNASET2	3.62816e-97	0.318469	0.384	0.316	1.36041e-92	0	RNASET2
EIF2S3	1.46176e-96	0.333552	0.29	0.226	5.48101e-92	0	EIF2S3
SPOCK2	1.32591e-93	0.269324	0.422	0.35	4.97162e-89	0	SPOCK2
SEC61G	6.50011e-91	0.304274	0.449	0.388	2.43728e-86	0	SEC61G
ITGB1	1.82261e-84	0.324604	0.335	0.274	6.83405e-80	0	ITGB1
CD96	9.44789e-84	0.3181	0.3	0.239	3.54258e-79	0	CD96
IGLC2	1.65364e-83	0.402343	0.38	0.306	6.20049e-79	0	IGLC2
TAGLN2	2.79496e-81	0.268842	0.501	0.442	1.048e-76	0	TAGLN2
ATF4	3.97595e-81	0.330436	0.377	0.32	1.49082e-76	0	ATF4
GSTK1	1.71688e-80	0.267973	0.524	0.47	6.4376e-76	0	GSTK1
STK17B	4.58614e-79	0.29105	0.465	0.408	1.71962e-74	0	STK17B
TUBA1B	5.86054e-73	0.250677	0.503	0.448	2.19747e-68	0	TUBA1B
SDCBP	2.07888e-72	0.311573	0.37	0.314	7.79499e-68	0	SDCBP
TMEM258	2.22389e-72	0.261702	0.467	0.413	8.33871e-68	0	TMEM258
DDX18	8.77934e-69	0.29633	0.348	0.293	3.2919e-64	0	DDX18
NCL	5.20068e-68	0.255461	0.459	0.405	1.95005e-63	0	NCL
SMAP2	1.13198e-67	0.2856	0.251	0.199	4.24447e-63	0	SMAP2
SLA	1.93103e-66	0.254669	0.368	0.309	7.24059e-62	0	SLA
ETS1	7.88421e-66	0.294292	0.297	0.244	2.95627e-61	0	ETS1
BCAS2	4.19484e-65	0.300652	0.284	0.233	1.5729e-60	0	BCAS2
CHMP1B	8.57204e-63	0.34977	0.309	0.259	3.21417e-58	0	CHMP1B
CELF2	2.90833e-61	0.271037	0.381	0.329	1.09051e-56	0	CELF2
SLC2A3	3.83966e-61	0.254808	0.375	0.321	1.43972e-56	0	SLC2A3
TNFAIP8	1.43277e-60	0.257757	0.32	0.267	5.37232e-56	0	TNFAIP8
TMEM243	9.31713e-60	0.270069	0.259	0.21	3.49355e-55	0	TMEM243
SEC62	3.21705e-58	0.265048	0.418	0.373	1.20627e-53	0	SEC62
KTN1	7.92552e-58	0.266972	0.318	0.268	2.97175e-53	0	KTN1
RSRC2	4.66433e-57	0.259829	0.365	0.315	1.74894e-52	0	RSRC2
GCC2	7.44849e-55	0.254405	0.33	0.281	2.79289e-50	0	GCC2
HERPUD1	1.99076e-52	0.261145	0.408	0.362	7.46454e-48	0	HERPUD1
GADD45B	3.01076e-52	0.258177	0.322	0.273	1.12891e-47	0	GADD45B
NDUFB1	1.51763e-51	0.255726	0.347	0.301	5.69052e-47	0	NDUFB1
CITED2	9.03659e-49	0.286067	0.299	0.254	3.38836e-44	0	CITED2
HNRNPH1	5.74346e-39	0.281913	0.32	0.282	2.15357e-34	0	HNRNPH1
TXN	7.10226e-36	0.275792	0.403	0.373	2.66306e-31	0	TXN
MZT2B	7.29188e-35	0.250902	0.401	0.372	2.73416e-30	0	MZT2B
GZMK	0	2.63044	0.836	0.182	0	1	GZMK
CCL4L2	0	1.82129	0.497	0.188	0	1	CCL4L2
CMC1	0	1.53484	0.589	0.23	0	1	CMC1
CD8A	0	1.47979	0.566	0.181	0	1	CD8A
CD8B	0	1.4573	0.484	0.142	0	1	CD8B
CCL5	0	1.28888	0.989	0.585	0	1	CCL5
CCL4	0	1.28085	0.818	0.407	0	1	CCL4
KLRG1	0	1.21469	0.331	0.11	0	1	KLRG1
TRGC2	0	1.18904	0.356	0.134	0	1	TRGC2
GZMA	0	1.17809	0.871	0.436	0	1	GZMA
HLA-DRB1	0	1.16314	0.681	0.387	0	1	HLA-DRB1
IFNG	0	1.15337	0.25	0.117	0	1	IFNG
ITM2C	0	1.12084	0.263	0.108	0	1	ITM2C
CST7	0	1.09849	0.881	0.46	0	1	CST7
DUSP2	0	1.07585	0.678	0.447	0	1	DUSP2
CD74	0	1.03816	0.907	0.73	0	1	CD74
HLA-DQA1	0	1.0278	0.32	0.131	0	1	HLA-DQA1
HLA-DPB1	0	1.01953	0.724	0.466	0	1	HLA-DPB1
SH2D1A	0	0.951559	0.367	0.181	0	1	SH2D1A
HLA-DPA1	0	0.927608	0.624	0.389	0	1	HLA-DPA1
HLA-DQB1	0	0.903958	0.381	0.2	0	1	HLA-DQB1
LYST	0	0.886481	0.259	0.115	0	1	LYST
LYAR	0	0.867918	0.443	0.234	0	1	LYAR
HLA-DRA	0	0.86721	0.641	0.452	0	1	HLA-DRA
APOBEC3G	0	0.759111	0.406	0.251	0	1	APOBEC3G
TUBA4A	0	0.757504	0.482	0.366	0	1	TUBA4A
GZMM	0	0.743433	0.541	0.365	0	1	GZMM
HLA-DMA	0	0.700874	0.253	0.133	0	1	HLA-DMA
GZMH	0	0.673546	0.523	0.29	0	1	GZMH
LINC00152	0	0.665828	0.284	0.158	0	1	LINC00152
COTL1	0	0.610552	0.559	0.436	0	1	COTL1
CLEC2B	0	0.595594	0.474	0.344	0	1	CLEC2B
NKG7	0	0.529963	0.894	0.422	0	1	NKG7
HCST	0	0.498598	0.832	0.716	0	1	HCST
CD3D	0	0.360442	0.857	0.713	0	1	CD3D
HLA-A	0	0.297332	0.997	0.985	0	1	HLA-A
IL32	0	0.278045	0.945	0.86	0	1	IL32
HLA-C	0	0.267617	0.99	0.98	0	1	HLA-C
FABP5	1.74858e-303	0.6294	0.253	0.148	6.55647e-299	1	FABP5
SRSF7	4.12378e-282	0.504035	0.687	0.614	1.54625e-277	1	SRSF7
OAZ1	5.55121e-248	0.28717	0.87	0.838	2.08148e-243	1	OAZ1
PIK3R11	6.86495e-242	0.579857	0.356	0.252	2.57408e-237	1	PIK3R1
TIGIT	5.26812e-238	0.413	0.287	0.181	1.97533e-233	1	TIGIT
FYN	8.83045e-216	0.48286	0.45	0.354	3.31106e-211	1	FYN
RARRES3	1.01403e-199	0.471566	0.48	0.387	3.80221e-195	1	RARRES3
ITM2A	4.1245e-197	0.46543	0.451	0.358	1.54652e-192	1	ITM2A
APMAP	6.24968e-194	0.451532	0.276	0.186	2.34338e-189	1	APMAP
CD27	1.39773e-192	0.511829	0.35	0.257	5.24093e-188	1	CD27
CXCR41	1.61492e-186	0.309279	0.869	0.809	6.0553e-182	1	CXCR4
PTPRC	5.04889e-184	0.311281	0.751	0.696	1.89313e-179	1	PTPRC
RUNX3	1.83895e-181	0.473365	0.348	0.258	6.89532e-177	1	RUNX3
PYHIN1	6.15511e-166	0.463487	0.273	0.191	2.30792e-161	1	PYHIN1
GUK1	3.0907e-158	0.343357	0.575	0.51	1.15889e-153	1	GUK1
CTSC	7.12617e-138	0.366031	0.39	0.31	2.67203e-133	1	CTSC
PSMB9	6.98814e-137	0.345897	0.562	0.501	2.62027e-132	1	PSMB9
DUSP4	2.83195e-126	0.485669	0.257	0.185	1.06187e-121	1	DUSP4
C12orf75	5.16251e-126	0.360149	0.298	0.221	1.93573e-121	1	C12orf75
AKNA	3.86029e-125	0.39782	0.308	0.237	1.44745e-120	1	AKNA
NR4A2	2.56354e-118	0.421074	0.448	0.377	9.61224e-114	1	NR4A2
IDH2	1.97254e-117	0.417752	0.271	0.205	7.39622e-113	1	IDH2
SRSF2	3.04261e-98	0.351362	0.581	0.543	1.14086e-93	1	SRSF2
STK17A	4.64647e-97	0.319765	0.456	0.399	1.74224e-92	1	STK17A
HERPUD11	2.81532e-87	0.304444	0.419	0.361	1.05563e-82	1	HERPUD1
WIPF1	4.68645e-86	0.321797	0.397	0.344	1.75723e-81	1	WIPF1
PPP2R5C	3.84002e-84	0.270703	0.513	0.46	1.43985e-79	1	PPP2R5C
TERF2IP	4.87268e-81	0.336153	0.396	0.348	1.82706e-76	1	TERF2IP
ARPC5L	8.76036e-81	0.351706	0.287	0.233	3.28479e-76	1	ARPC5L
PTP4A2	6.13306e-80	0.329322	0.325	0.271	2.29965e-75	1	PTP4A2
TRAT11	1.26635e-78	0.327758	0.274	0.218	4.7483e-74	1	TRAT1
CHST12	1.89099e-65	0.278302	0.253	0.202	7.09045e-61	1	CHST12
PTPN7	1.58261e-62	0.325535	0.331	0.284	5.93417e-58	1	PTPN7
YPEL51	1.69958e-59	0.291105	0.477	0.437	6.37276e-55	1	YPEL5
ADGRE5	4.1054e-57	0.291926	0.302	0.256	1.53936e-52	1	ADGRE5
2023-09-07	2.6362e-55	0.268485	0.365	0.321	9.88468e-51	1	2023-09-07
REEP5	5.38616e-44	0.269663	0.289	0.252	2.0196e-39	1	REEP5
SELK	9.9155e-43	0.25546	0.343	0.302	3.71792e-38	1	SELK
MYADM	2.51916e-42	0.304432	0.257	0.218	9.44586e-38	1	MYADM
TAGAP	3.50643e-29	0.292967	0.259	0.231	1.31477e-24	1	TAGAP
ZNF3311	2.05283e-28	0.279942	0.336	0.308	7.6973e-24	1	ZNF331
AMD1	2.79996e-28	0.255905	0.272	0.244	1.04987e-23	1	AMD1
LINC01871	0	1.80063	0.479	0.079	0	10	LINC01871
ATP5F1E1	0	1.58821	0.937	0.293	0	10	ATP5F1E
KLRK1	0	1.56515	0.444	0.074	0	10	KLRK1
AC020916.11	0	1.50014	0.341	0.072	0	10	AC020916.1
CRIP11	0	1.45044	0.894	0.484	0	10	CRIP1
ATP5MG1	0	1.44413	0.82	0.245	0	10	ATP5MG
CYTOR	0	1.39178	0.414	0.082	0	10	CYTOR
PCED1B-AS11	0	1.38591	0.596	0.16	0	10	PCED1B-AS1
GAS51	0	1.38098	0.739	0.209	0	10	GAS5
SNHG51	0	1.36861	0.699	0.202	0	10	SNHG5
SCGB1A11	0	1.35843	0.663	0.283	0	10	SCGB1A1
LIME11	0	1.35571	0.469	0.11	0	10	LIME1
SELENOK1	0	1.33866	0.538	0.145	0	10	SELENOK
ATP5MD1	0	1.3227	0.55	0.147	0	10	ATP5MD
EEF1G1	0	1.31131	0.929	0.324	0	10	EEF1G
AC114760.21	0	1.3091	0.391	0.091	0	10	AC114760.2
ATP5MC21	0	1.30348	0.714	0.215	0	10	ATP5MC2
NOP531	0	1.30128	0.719	0.213	0	10	NOP53
ELOB1	0	1.29977	0.608	0.172	0	10	ELOB
PAXX1	0	1.28821	0.421	0.095	0	10	PAXX
SNHG61	0	1.28027	0.619	0.177	0	10	SNHG6
ATP6V0C1	0	1.27805	0.494	0.13	0	10	ATP6V0C
SEPTIN71	0	1.27197	0.554	0.153	0	10	SEPTIN7
TRIR1	0	1.2694	0.563	0.156	0	10	TRIR
ATP5ME1	0	1.25737	0.524	0.142	0	10	ATP5ME
PLAAT41	0	1.25419	0.537	0.157	0	10	PLAAT4
NME21	0	1.20926	0.504	0.148	0	10	NME2
GZMK1	0	1.20756	0.485	0.239	0	10	GZMK
AC016831.51	0	1.19786	0.307	0.067	0	10	AC016831.5
SNHG291	0	1.19106	0.644	0.194	0	10	SNHG29
SCGB3A11	0	1.1856	0.578	0.247	0	10	SCGB3A1
ATP5MPL1	0	1.18451	0.498	0.143	0	10	ATP5MPL
TOB11	0	1.1799	0.445	0.211	0	10	TOB1
CD8A1	0	1.17108	0.555	0.206	0	10	CD8A
LINC-PINT1	0	1.16859	0.512	0.206	0	10	LINC-PINT
ATP5F1D1	0	1.13925	0.42	0.117	0	10	ATP5F1D
FYB11	0	1.13527	0.539	0.159	0	10	FYB1
RNASEK1	0	1.13013	0.591	0.208	0	10	RNASEK
TOMM61	0	1.12033	0.443	0.123	0	10	TOMM6
CCL41	0	1.1127	0.829	0.434	0	10	CCL4
CD8B1	0	1.10877	0.477	0.165	0	10	CD8B
SEM11	0	1.10088	0.405	0.111	0	10	SEM1
ATP5MF1	0	1.09335	0.424	0.124	0	10	ATP5MF
SNHG321	0	1.09	0.39	0.106	0	10	SNHG32
RAB5IF	0	1.07745	0.314	0.073	0	10	RAB5IF
SEPTIN11	0	1.0737	0.349	0.092	0	10	SEPTIN1
ATP5PO1	0	1.06921	0.403	0.116	0	10	ATP5PO
ATP5F1B1	0	1.06761	0.357	0.092	0	10	ATP5F1B
SCGB3A21	0	1.06089	0.333	0.131	0	10	SCGB3A2
ATP5MC31	0	1.05225	0.371	0.106	0	10	ATP5MC3
JPT11	0	1.04474	0.315	0.079	0	10	JPT1
RACK11	0	1.04299	0.943	0.403	0	10	RACK1
GABARAP1	0	1.03944	0.526	0.19	0	10	GABARAP
SNHG161	0	1.03547	0.262	0.057	0	10	SNHG16
TLE51	0	1.03217	0.354	0.1	0	10	TLE5
REX1BD1	0	1.02788	0.334	0.087	0	10	REX1BD
RESF11	0	1.02668	0.301	0.073	0	10	RESF1
ATP5IF11	0	1.02501	0.39	0.115	0	10	ATP5IF1
SELENOF1	0	1.01835	0.341	0.088	0	10	SELENOF
SELENOT1	0	1.00209	0.349	0.095	0	10	SELENOT
ATP5PF1	0	1.00115	0.37	0.106	0	10	ATP5PF
CCL4L21	0	1.00104	0.416	0.211	0	10	CCL4L2
MICOS101	0	0.995986	0.37	0.107	0	10	MICOS10
DANCR	0	0.990498	0.251	0.057	0	10	DANCR
SNHG3	0	0.986214	0.25	0.059	0	10	SNHG3
CIAO2B1	0	0.975498	0.316	0.086	0	10	CIAO2B
RTRAF1	0	0.966162	0.313	0.086	0	10	RTRAF
EIF4A11	0	0.948559	0.707	0.428	0	10	EIF4A1
ATP5PD1	0	0.943001	0.313	0.088	0	10	ATP5PD
SELENOH1	0	0.934829	0.312	0.088	0	10	SELENOH
COPS91	0	0.923473	0.417	0.157	0	10	COPS9
MIF1	0	0.917929	0.773	0.459	0	10	MIF
TSC22D31	0	0.913824	0.864	0.736	0	10	TSC22D3
ATP5F1A1	0	0.912029	0.298	0.088	0	10	ATP5F1A
SEPTIN91	0	0.89315	0.275	0.076	0	10	SEPTIN9
CCL51	0	0.883634	0.987	0.612	0	10	CCL5
SELENOW1	0	0.883217	0.29	0.083	0	10	SELENOW
TRGC21	0	0.878609	0.361	0.148	0	10	TRGC2
MICOS13	0	0.8779	0.253	0.066	0	10	MICOS13
UBE2V1	0	0.868669	0.265	0.077	0	10	UBE2V1
RBIS1	0	0.860086	0.26	0.072	0	10	RBIS
SMIM261	0	0.834049	0.26	0.076	0	10	SMIM26
ATP5PB1	0	0.804808	0.25	0.074	0	10	ATP5PB
CXCR42	0	0.781358	0.947	0.809	0	10	CXCR4
SEPTIN61	0	0.780686	0.261	0.084	0	10	SEPTIN6
TOMM51	0	0.743872	0.327	0.143	0	10	TOMM5
C17orf49	0	0.710468	0.25	0.094	0	10	C17orf49
C18orf32	0	0.690973	0.252	0.097	0	10	C18orf32
GZMA1	0	0.618089	0.773	0.469	0	10	GZMA
KRTCAP21	4.91231e-284	0.669549	0.49	0.285	1.84192e-279	10	KRTCAP2
RGS11	1.29122e-271	0.580773	0.726	0.519	4.84157e-267	10	RGS1
NDUFA131	2.14401e-268	0.611385	0.582	0.378	8.03917e-264	10	NDUFA13
POLR2L1	1.1846e-262	0.611441	0.624	0.435	4.44178e-258	10	POLR2L
HERPUD12	3.42652e-262	0.742056	0.545	0.359	1.28481e-257	10	HERPUD1
SERTAD11	2.03734e-248	0.889646	0.352	0.191	7.6392e-244	10	SERTAD1
PSMA61	2.91991e-241	0.604281	0.271	0.125	1.09485e-236	10	PSMA6
S100A61	8.55036e-235	0.442105	0.919	0.845	3.20604e-230	10	S100A6
ITM2C1	4.74944e-217	0.612979	0.253	0.118	1.78085e-212	10	ITM2C
HCST1	7.18294e-213	0.428076	0.856	0.723	2.69332e-208	10	HCST
GADD45B1	1.80214e-198	0.917305	0.426	0.272	6.7573e-194	10	GADD45B
ID2	3.73444e-198	0.503187	0.718	0.528	1.40027e-193	10	ID2
IFITM11	5.1914e-196	0.624014	0.519	0.35	1.94657e-191	10	IFITM1
HLA-DRB11	5.94653e-194	0.516909	0.594	0.41	2.22971e-189	10	HLA-DRB1
CTSW	7.48158e-194	0.307112	0.561	0.341	2.80529e-189	10	CTSW
CKLF1	2.91416e-187	0.605274	0.517	0.353	1.09269e-182	10	CKLF
XCL2	1.06657e-179	0.495447	0.259	0.131	3.99919e-175	10	XCL2
SRGN1	1.47021e-176	0.286955	0.934	0.858	5.51269e-172	10	SRGN
JAML	1.52708e-170	0.603026	0.29	0.159	5.72595e-166	10	JAML
GZMH1	6.80077e-163	0.415946	0.491	0.307	2.55002e-158	10	GZMH
HLA-DPB11	6.35103e-160	0.453748	0.649	0.486	2.38138e-155	10	HLA-DPB1
PET1001	1.25946e-156	0.507942	0.412	0.264	4.72248e-152	10	PET100
CD3D1	1.60182e-151	0.361156	0.874	0.722	6.00617e-147	10	CD3D
NR4A21	7.71124e-143	0.535747	0.527	0.378	2.89141e-138	10	NR4A2
RAP1B	1.52276e-138	0.472008	0.433	0.291	5.70973e-134	10	RAP1B
PIK3R12	6.04398e-138	0.565564	0.392	0.257	2.26625e-133	10	PIK3R1
SRSF21	3.37006e-136	0.47902	0.663	0.542	1.26364e-131	10	SRSF2
CD521	7.44763e-135	0.377406	0.896	0.848	2.79256e-130	10	CD52
IGHA11	7.98617e-135	0.517432	0.408	0.262	2.99449e-130	10	IGHA1
S100A41	3.09098e-131	0.341586	0.893	0.838	1.15899e-126	10	S100A4
C12orf751	5.67985e-129	0.433337	0.359	0.224	2.12972e-124	10	C12orf75
GABARAPL1	1.64181e-128	0.543038	0.267	0.156	6.15611e-124	10	GABARAPL1
EIF11	1.19415e-127	0.254854	0.99	0.982	4.47759e-123	10	EIF1
TUBB4B	1.20842e-124	0.615514	0.369	0.246	4.53107e-120	10	TUBB4B
LGALS1	1.06555e-121	0.526139	0.577	0.443	3.99539e-117	10	LGALS1
HOPX	1.28188e-120	0.403762	0.422	0.279	4.80653e-116	10	HOPX
PSMB101	7.32192e-116	0.461374	0.316	0.198	2.74543e-111	10	PSMB10
RSRP11	1.85357e-115	0.472873	0.553	0.427	6.95013e-111	10	RSRP1
CD63	2.81284e-114	0.472678	0.533	0.403	1.0547e-109	10	CD63
GLUL	1.97362e-113	0.489847	0.254	0.15	7.4003e-109	10	GLUL
RBM41	1.18084e-112	0.432446	0.316	0.198	4.42766e-108	10	RBM4
HLA-DPA11	1.86974e-108	0.412826	0.544	0.408	7.01078e-104	10	HLA-DPA1
HIST1H4C1	2.05628e-108	0.553511	0.393	0.275	7.71023e-104	10	HIST1H4C
SH3BGRL3	4.91063e-106	0.302045	0.918	0.872	1.84129e-101	10	SH3BGRL3
ZFAS11	7.90134e-106	0.353457	0.662	0.518	2.96269e-101	10	ZFAS1
PARP8	7.96959e-106	0.462962	0.257	0.156	2.98828e-101	10	PARP8
CALM21	1.55952e-102	0.341161	0.769	0.679	5.84758e-98	10	CALM2
UQCR111	5.6801e-102	0.335794	0.699	0.59	2.12981e-97	10	UQCR11
LYAR1	2.2701e-101	0.399185	0.374	0.251	8.51195e-97	10	LYAR
CREM1	3.05131e-100	0.417853	0.566	0.438	1.14412e-95	10	CREM
SYTL3	4.42709e-99	0.429497	0.341	0.228	1.65998e-94	10	SYTL3
SOCS11	3.47231e-98	0.519311	0.3	0.196	1.30198e-93	10	SOCS1
CD3G	6.69721e-97	0.362956	0.552	0.423	2.51119e-92	10	CD3G
TUBA4A1	1.44012e-94	0.454969	0.492	0.374	5.39988e-90	10	TUBA4A
FAM177A11	1.72871e-85	0.407728	0.445	0.331	6.48198e-81	10	FAM177A1
S100A101	2.88607e-83	0.322109	0.732	0.643	1.08216e-78	10	S100A10
AREG1	9.44771e-83	0.25242	0.282	0.185	3.54251e-78	10	AREG
CD551	1.48231e-82	0.423549	0.286	0.19	5.55808e-78	10	CD55
CD3E	4.35624e-82	0.254505	0.778	0.668	1.63342e-77	10	CD3E
NDUFA31	1.61924e-81	0.379484	0.44	0.329	6.07151e-77	10	NDUFA3
TUBA1B1	2.33293e-81	0.369685	0.558	0.449	8.74756e-77	10	TUBA1B
GPR1711	5.67583e-81	0.34768	0.29	0.192	2.12821e-76	10	GPR171
SRSF71	1.10956e-80	0.364627	0.7	0.618	4.1604e-76	10	SRSF7
DUSP21	4.4517e-80	0.385325	0.577	0.467	1.66921e-75	10	DUSP2
FKBP111	3.89007e-79	0.401775	0.309	0.212	1.45862e-74	10	FKBP11
CALM1	1.08294e-77	0.259026	0.864	0.801	4.06058e-73	10	CALM1
PIP4K2A	7.74833e-77	0.412761	0.303	0.208	2.90532e-72	10	PIP4K2A
SLA1	5.8935e-74	0.380455	0.418	0.311	2.20983e-69	10	SLA
DDIT41	1.37767e-73	0.320758	0.593	0.484	5.1657e-69	10	DDIT4
CHD21	3.3998e-72	0.365845	0.265	0.176	1.27479e-67	10	CHD2
RUNX31	5.53e-72	0.356385	0.365	0.263	2.07353e-67	10	RUNX3
CD741	1.12018e-67	0.267416	0.816	0.745	4.20023e-63	10	CD74
CD99	6.02827e-67	0.268919	0.663	0.564	2.26036e-62	10	CD99
EZR1	1.29143e-65	0.338328	0.448	0.35	4.84235e-61	10	EZR
BCL11B1	1.83415e-63	0.360661	0.302	0.214	6.87733e-59	10	BCL11B
GZMM1	7.72755e-62	0.302421	0.482	0.379	2.89752e-57	10	GZMM
UBL5	1.51922e-60	0.273606	0.671	0.584	5.69647e-56	10	UBL5
FKBP51	1.24379e-59	0.289593	0.29	0.204	4.66373e-55	10	FKBP5
CD961	5.35133e-59	0.374499	0.327	0.242	2.00654e-54	10	CD96
IGHG41	1.63488e-58	0.315296	0.281	0.196	6.13014e-54	10	IGHG4
CMC11	1.73567e-58	0.392145	0.352	0.263	6.50807e-54	10	CMC1
YPEL52	8.11837e-58	0.331452	0.528	0.438	3.04406e-53	10	YPEL5
HLA-DRA1	9.80964e-57	0.355762	0.557	0.468	3.67822e-52	10	HLA-DRA
DYNLT11	3.65076e-56	0.309796	0.301	0.218	1.36889e-51	10	DYNLT1
SAMSN11	4.96534e-56	0.260301	0.466	0.366	1.86181e-51	10	SAMSN1
RGS2	1.55143e-54	0.254956	0.39	0.295	5.81723e-50	10	RGS2
ALOX5AP	2.10158e-54	0.31194	0.548	0.459	7.88009e-50	10	ALOX5AP
GPR65	2.93601e-54	0.333732	0.31	0.228	1.10089e-49	10	GPR65
ROMO1	1.54067e-51	0.305318	0.286	0.208	5.7769e-47	10	ROMO1
ARL6IP1	1.75564e-51	0.322623	0.38	0.296	6.58294e-47	10	ARL6IP1
RNF125	2.15803e-47	0.337602	0.252	0.181	8.09175e-43	10	RNF125
MCL11	2.5567e-47	0.276272	0.556	0.477	9.5866e-43	10	MCL1
NDUFA1	2.8986e-47	0.252783	0.534	0.453	1.08686e-42	10	NDUFA1
HNRNPH11	4.25334e-46	0.425445	0.357	0.283	1.59483e-41	10	HNRNPH1
CCNH1	6.64771e-46	0.322699	0.307	0.231	2.49263e-41	10	CCNH
PPP2R5C1	5.51428e-45	0.282709	0.542	0.462	2.06764e-40	10	PPP2R5C
BLOC1S1	3.74959e-43	0.299616	0.397	0.32	1.40595e-38	10	BLOC1S1
BRD2	6.69169e-43	0.397907	0.339	0.269	2.50912e-38	10	BRD2
REEP51	1.18986e-39	0.273072	0.325	0.253	4.46149e-35	10	REEP5
SNHG7	5.69004e-39	0.299557	0.264	0.196	2.13354e-34	10	SNHG7
CITED21	1.33156e-38	0.330161	0.325	0.256	4.9928e-34	10	CITED2
APOC11	8.31592e-38	0.454965	0.255	0.196	3.11814e-33	10	APOC1
SYAP1	8.59659e-38	0.258939	0.272	0.205	3.22338e-33	10	SYAP1
AMD11	5.06637e-34	0.291751	0.308	0.245	1.89969e-29	10	AMD1
ZNF3312	7.38093e-33	0.266288	0.38	0.308	2.76755e-28	10	ZNF331
STK17B1	9.87731e-32	0.273221	0.477	0.411	3.7036e-27	10	STK17B
AREG2	0	2.66482	0.545	0.176	0	11	AREG
XCL1	0	2.62931	0.472	0.061	0	11	XCL1
XCL21	0	2.52679	0.611	0.119	0	11	XCL2
KLRC1	0	2.19673	0.447	0.057	0	11	KLRC1
FCER1G	0	2.17571	0.713	0.153	0	11	FCER1G
TYROBP	0	2.14335	0.886	0.243	0	11	TYROBP
TRDC	0	2.09326	0.639	0.112	0	11	TRDC
GNLY	0	2.07799	0.658	0.245	0	11	GNLY
MAFF	0	1.69161	0.371	0.075	0	11	MAFF
KRT86	0	1.64645	0.251	0.02	0	11	KRT86
CMC12	0	1.63924	0.583	0.256	0	11	CMC1
IL2RB	0	1.55183	0.515	0.153	0	11	IL2RB
CTSW1	0	1.52368	0.778	0.335	0	11	CTSW
KLRD1	0	1.51213	0.706	0.231	0	11	KLRD1
CD7	0	1.47296	0.861	0.551	0	11	CD7
KLRF1	0	1.44361	0.444	0.116	0	11	KLRF1
KLRB11	0	1.41977	0.842	0.39	0	11	KLRB1
CCL3	0	1.39202	0.36	0.154	0	11	CCL3
MATK	0	1.35192	0.48	0.145	0	11	MATK
MAP3K8	0	1.34426	0.359	0.104	0	11	MAP3K8
TNFRSF18	0	1.33998	0.346	0.106	0	11	TNFRSF18
TMIGD2	0	1.30461	0.295	0.059	0	11	TMIGD2
HOPX1	0	1.29883	0.632	0.273	0	11	HOPX
CLIC3	0	1.25378	0.415	0.139	0	11	CLIC3
REL	0	1.25018	0.533	0.284	0	11	REL
LAT2	0	1.19468	0.254	0.035	0	11	LAT2
CD631	0	1.12133	0.723	0.397	0	11	CD63
IFITM3	0	1.11563	0.372	0.146	0	11	IFITM3
SLC16A3	0	1.03007	0.254	0.071	0	11	SLC16A3
GSTP1	0	1.02468	0.65	0.393	0	11	GSTP1
NKG71	0	1.0031	0.851	0.457	0	11	NKG7
IFITM2	0	0.900313	0.855	0.646	0	11	IFITM2
GZMB	0	0.856318	0.563	0.294	0	11	GZMB
ID21	0	0.855543	0.804	0.526	0	11	ID2
TXK	0	0.83045	0.265	0.089	0	11	TXK
PRF1	0	0.750902	0.576	0.286	0	11	PRF1
SRGN2	9.64241e-292	0.570929	0.957	0.858	3.61552e-287	11	SRGN
DUSP22	1.17118e-285	0.900404	0.673	0.464	4.39146e-281	11	DUSP2
BHLHE40	7.90406e-272	0.799599	0.295	0.129	2.96371e-267	11	BHLHE40
CCL42	1.40094e-246	0.803563	0.654	0.442	5.25297e-242	11	CCL4
CTSD	2.5873e-242	0.663571	0.573	0.366	9.70134e-238	11	CTSD
CHST121	7.52774e-232	0.675662	0.385	0.201	2.8226e-227	11	CHST12
NR4A22	1.44895e-228	0.857056	0.566	0.378	5.43299e-224	11	NR4A2
GZMA2	5.45916e-208	0.977469	0.67	0.474	2.04697e-203	11	GZMA
RHOC	5.19806e-188	0.599005	0.372	0.205	1.94907e-183	11	RHOC
APOBEC3G1	6.1789e-186	0.648445	0.436	0.261	2.31684e-181	11	APOBEC3G
CD247	6.85942e-185	0.66559	0.561	0.397	2.57201e-180	11	CD247
BST2	7.7489e-182	0.647759	0.449	0.276	2.90553e-177	11	BST2
CCL52	1.42463e-180	0.598278	0.785	0.621	5.34178e-176	11	CCL5
VPS37B	3.37847e-180	0.731171	0.308	0.164	1.26679e-175	11	VPS37B
MPG	1.54835e-178	0.627784	0.252	0.122	5.80567e-174	11	MPG
CAPG	6.83368e-173	0.686333	0.285	0.147	2.56236e-168	11	CAPG
UBB	3.16485e-171	0.352677	0.936	0.856	1.18669e-166	11	UBB
CST71	3.66342e-170	0.39913	0.71	0.496	1.37364e-165	11	CST7
GPR651	1.08851e-157	0.627964	0.379	0.226	4.08146e-153	11	GPR65
RUNX32	3.39437e-156	0.538804	0.426	0.261	1.27275e-151	11	RUNX3
PLAC8	2.84989e-155	0.644556	0.436	0.278	1.06859e-150	11	PLAC8
ADGRE51	2.23822e-151	0.599627	0.411	0.255	8.39243e-147	11	ADGRE5
SEC11A	1.53886e-148	0.588783	0.441	0.287	5.7701e-144	11	SEC11A
GADD45B2	5.96358e-148	0.712167	0.427	0.273	2.2361e-143	11	GADD45B
APMAP1	2.828e-142	0.519023	0.332	0.191	1.06039e-137	11	APMAP
TPST2	1.76002e-141	0.509557	0.25	0.129	6.59939e-137	11	TPST2
H3F3B	8.9108e-138	0.309451	0.972	0.938	3.34119e-133	11	H3F3B
HCST2	1.59322e-129	0.421777	0.817	0.725	5.97393e-125	11	HCST
TGFB1	1.23211e-127	0.526433	0.34	0.204	4.61992e-123	11	TGFB1
ZNF3313	2.07807e-122	0.616931	0.447	0.306	7.79192e-118	11	ZNF331
IRF1	2.7844e-120	0.508881	0.555	0.407	1.04404e-115	11	IRF1
HMGN3	7.47865e-116	0.469468	0.364	0.227	2.80419e-111	11	HMGN3
FCGR3A	4.06973e-115	0.410449	0.261	0.143	1.52599e-110	11	FCGR3A
TPI1	7.82767e-114	0.429783	0.602	0.455	2.93506e-109	11	TPI1
CSRNP1	1.13444e-110	0.502453	0.282	0.166	4.25369e-106	11	CSRNP1
IFRD1	1.66914e-110	0.599016	0.332	0.208	6.25861e-106	11	IFRD1
GABARAPL11	3.87873e-109	0.476599	0.271	0.157	1.45437e-104	11	GABARAPL1
JAK1	1.65383e-107	0.477295	0.475	0.338	6.20121e-103	11	JAK1
ACTN4	1.55523e-106	0.428001	0.267	0.153	5.83149e-102	11	ACTN4
FAM177A12	3.31127e-105	0.561138	0.468	0.331	1.24159e-100	11	FAM177A1
BZW1	5.12101e-105	0.460641	0.413	0.277	1.92017e-100	11	BZW1
CLEC2B1	7.07837e-103	0.45907	0.494	0.353	2.65411e-98	11	CLEC2B
GLIPR2	1.78177e-102	0.439842	0.282	0.167	6.68094e-98	11	GLIPR2
NFE2L2	5.64805e-100	0.535666	0.339	0.222	2.11779e-95	11	NFE2L2
CDC42SE1	5.36929e-95	0.473048	0.364	0.238	2.01327e-90	11	CDC42SE1
PRDX5	7.72155e-92	0.411058	0.45	0.319	2.89527e-87	11	PRDX5
MYO1F	2.29746e-90	0.404909	0.379	0.252	8.61456e-86	11	MYO1F
H3F3A	8.32888e-90	0.286116	0.903	0.845	3.123e-85	11	H3F3A
CCND2	8.42274e-88	0.508305	0.261	0.161	3.15819e-83	11	CCND2
TLN1	4.49695e-87	0.410362	0.265	0.161	1.68618e-82	11	TLN1
ARHGAP9	4.26007e-84	0.423425	0.288	0.182	1.59735e-79	11	ARHGAP9
PTPN71	6.23273e-83	0.408376	0.408	0.285	2.33703e-78	11	PTPN7
EFHD2	1.1052e-82	0.406939	0.258	0.157	4.14407e-78	11	EFHD2
PIK3R13	1.89143e-80	0.465434	0.374	0.259	7.09212e-76	11	PIK3R1
LSP1	1.22993e-79	0.350682	0.66	0.54	4.61176e-75	11	LSP1
SYTL31	2.14679e-77	0.490036	0.336	0.229	8.04961e-73	11	SYTL3
SERTAD12	9.45942e-77	0.428826	0.296	0.193	3.54691e-72	11	SERTAD1
RBM39	1.90826e-74	0.349437	0.685	0.58	7.1552e-70	11	RBM39
SQSTM1	3.66454e-73	0.41027	0.393	0.28	1.37406e-68	11	SQSTM1
DDIT42	3.79046e-72	0.377794	0.602	0.485	1.42127e-67	11	DDIT4
CLIC1	2.31962e-69	0.275649	0.745	0.627	8.69765e-65	11	CLIC1
CD552	1.02393e-67	0.415765	0.285	0.191	3.83933e-63	11	CD55
ARPC5L1	4.63001e-63	0.37074	0.336	0.235	1.73607e-58	11	ARPC5L
1971-09-01	3.21397e-61	0.343132	0.429	0.322	1.20511e-56	11	2023-09-07
LITAF	5.61253e-61	0.415731	0.522	0.425	2.10448e-56	11	LITAF
C9orf142	6.44744e-59	0.369387	0.255	0.169	2.41753e-54	11	C9orf142
SRSF22	1.12136e-58	0.33287	0.644	0.544	4.20464e-54	11	SRSF2
OSTF1	3.0781e-53	0.302864	0.33	0.235	1.15416e-48	11	OSTF1
IDI1	6.2946e-53	0.347184	0.331	0.239	2.36022e-48	11	IDI1
PRKAR1A	3.84361e-52	0.313296	0.261	0.177	1.4412e-47	11	PRKAR1A
AKNA1	5.55961e-52	0.34576	0.333	0.241	2.08463e-47	11	AKNA
WDR83OS	8.84485e-52	0.290355	0.434	0.329	3.31646e-47	11	WDR83OS
ARF6	2.03789e-51	0.32767	0.457	0.354	7.64129e-47	11	ARF6
DRAP1	5.69909e-51	0.272285	0.481	0.374	2.13693e-46	11	DRAP1
STK17A1	9.46836e-51	0.325646	0.501	0.401	3.55025e-46	11	STK17A
LY6E	6.56364e-50	0.335054	0.576	0.482	2.4611e-45	11	LY6E
PIP4K2A1	2.96615e-49	0.325376	0.296	0.209	1.11219e-44	11	PIP4K2A
NDUFS8	1.09053e-48	0.314113	0.305	0.219	4.08906e-44	11	NDUFS8
CD691	1.83036e-48	0.405456	0.682	0.602	6.86313e-44	11	CD69
SELK1	2.1499e-48	0.344022	0.394	0.303	8.06128e-44	11	SELK
BIN2	5.18823e-47	0.269864	0.42	0.32	1.94538e-42	11	BIN2
BRD21	1.03161e-46	0.314178	0.361	0.269	3.86814e-42	11	BRD2
FAM49B	1.2142e-46	0.285209	0.408	0.311	4.55275e-42	11	FAM49B
ATF41	1.41983e-46	0.312647	0.415	0.323	5.32378e-42	11	ATF4
PRELID1	1.12135e-45	0.287442	0.429	0.334	4.20463e-41	11	PRELID1
RNF1251	3.2599e-45	0.307513	0.259	0.181	1.22233e-40	11	RNF125
FMNL1	4.51327e-45	0.307557	0.297	0.214	1.6923e-40	11	FMNL1
CMTM6	2.00913e-44	0.287119	0.26	0.182	7.53345e-40	11	CMTM6
SYAP11	3.86207e-43	0.343342	0.283	0.205	1.44812e-38	11	SYAP1
XBP1	4.20111e-43	0.31119	0.39	0.301	1.57525e-38	11	XBP1
DUSP1	6.01182e-43	0.356851	0.672	0.589	2.25419e-38	11	DUSP1
SPN	1.33201e-40	0.265309	0.272	0.195	4.9945e-36	11	SPN
CDK2AP2	6.94262e-40	0.273762	0.262	0.187	2.60321e-35	11	CDK2AP2
SOCS12	1.03619e-39	0.283595	0.274	0.198	3.88531e-35	11	SOCS1
MCL12	1.43059e-39	0.290418	0.562	0.477	5.36414e-35	11	MCL1
MSN	1.69737e-39	0.253641	0.413	0.322	6.36445e-35	11	MSN
NCL1	5.24665e-39	0.267344	0.497	0.407	1.96728e-34	11	NCL
DOK2	9.9605e-38	0.278651	0.343	0.263	3.73479e-33	11	DOK2
EIF3G	2.55743e-37	0.271703	0.577	0.49	9.58933e-33	11	EIF3G
EIF5	5.04147e-37	0.311444	0.45	0.367	1.89035e-32	11	EIF5
TAGLN21	1.16523e-36	0.284478	0.531	0.446	4.36916e-32	11	TAGLN2
CHMP1B1	3.07711e-36	0.391208	0.339	0.262	1.15379e-31	11	CHMP1B
EIF5A	4.95074e-36	0.265794	0.315	0.238	1.85633e-31	11	EIF5A
STAT4	1.54395e-34	0.270682	0.265	0.194	5.78919e-30	11	STAT4
CD962	9.87874e-33	0.252669	0.318	0.243	3.70413e-28	11	CD96
CYCS1	3.42525e-30	0.25103	0.54	0.459	1.28433e-25	11	CYCS
TUBB4B1	6.05849e-30	0.254028	0.319	0.248	2.27169e-25	11	TUBB4B
CKLF2	5.58394e-27	0.265996	0.432	0.357	2.09376e-22	11	CKLF
ZFP36L1	2.24332e-26	0.353714	0.372	0.307	8.41154e-22	11	ZFP36L1
IFITM12	2.59621e-25	0.256812	0.425	0.355	9.73477e-21	11	IFITM1
CXCL13	0	4.09165	0.373	0.032	0	12	CXCL13
NMB	0	1.94916	0.274	0.032	0	12	NMB
ICA1	0	1.81206	0.343	0.034	0	12	ICA1
NR3C11	0	1.73254	0.668	0.248	0	12	NR3C1
ITM2A1	0	1.38019	0.704	0.356	0	12	ITM2A
TNFRSF181	0	1.37588	0.395	0.104	0	12	TNFRSF18
TNFRSF4	0	1.36376	0.424	0.103	0	12	TNFRSF4
DUSP41	0	1.28379	0.431	0.184	0	12	DUSP4
TIGIT1	0	1.25491	0.517	0.181	0	12	TIGIT
CORO1B	0	1.21108	0.534	0.216	0	12	CORO1B
TSHZ2	0	1.17048	0.348	0.085	0	12	TSHZ2
PDCD1	0	1.15459	0.287	0.065	0	12	PDCD1
MAGEH1	0	1.15359	0.255	0.063	0	12	MAGEH1
FKBP52	0	1.09493	0.457	0.199	0	12	FKBP5
RBPJ1	0	1.07414	0.501	0.224	0	12	RBPJ
LIMS1	0	0.994961	0.38	0.128	0	12	LIMS1
PKM	0	0.960447	0.58	0.35	0	12	PKM
BATF	0	0.952515	0.433	0.185	0	12	BATF
SRGN3	0	0.936642	0.964	0.858	0	12	SRGN
SNX9	0	0.906553	0.254	0.077	0	12	SNX9
IL6ST	0	0.87645	0.255	0.085	0	12	IL6ST
ARID5B1	0	0.871256	0.524	0.285	0	12	ARID5B
MAF	0	0.868702	0.324	0.117	0	12	MAF
TBC1D4	0	0.866966	0.251	0.069	0	12	TBC1D4
RNF19A1	0	0.842035	0.396	0.184	0	12	RNF19A
COTL11	0	0.810123	0.701	0.44	0	12	COTL1
DNPH1	0	0.798311	0.34	0.139	0	12	DNPH1
CD82	0	0.789817	0.309	0.116	0	12	CD82
GAPDH	0	0.761265	0.95	0.875	0	12	GAPDH
CD271	1.23651e-297	0.767805	0.49	0.259	4.63641e-293	12	CD27
ICOS1	3.96466e-286	0.748858	0.358	0.163	1.48659e-281	12	ICOS
PPP1CC	2.07617e-275	0.738043	0.4	0.198	7.7848e-271	12	PPP1CC
FABP51	1.93543e-274	0.901608	0.335	0.153	7.25708e-270	12	FABP5
CNIH1	1.45936e-270	0.689897	0.343	0.156	5.47203e-266	12	CNIH1
SPOCK21	4.04762e-231	0.668725	0.566	0.351	1.5177e-226	12	SPOCK2
SOD1	5.98359e-231	0.669942	0.759	0.581	2.24361e-226	12	SOD1
NDUFV2	1.7912e-223	0.692461	0.469	0.269	6.71627e-219	12	NDUFV2
CD3D2	9.49233e-207	0.451996	0.915	0.722	3.55924e-202	12	CD3D
RILPL2	5.89415e-203	0.620848	0.311	0.152	2.21007e-198	12	RILPL2
CD84	1.21289e-201	0.591546	0.25	0.111	4.54786e-197	12	CD84
RGS10	1.63641e-188	0.559229	0.54	0.336	6.1359e-184	12	RGS10
CD21	2.09568e-188	0.486232	0.833	0.666	7.85798e-184	12	CD2
FKBP1A	3.37391e-184	0.574644	0.505	0.312	1.26508e-179	12	FKBP1A
TRAC	2.5135e-177	0.456808	0.897	0.738	9.42463e-173	12	TRAC
C9orf16	8.64736e-160	0.682364	0.533	0.375	3.24241e-155	12	C9orf16
ACTG1	1.07242e-159	0.440578	0.932	0.875	4.02116e-155	12	ACTG1
CTSB	6.43068e-154	0.472224	0.297	0.154	2.41125e-149	12	CTSB
PRDX1	1.84447e-145	0.525897	0.521	0.347	6.91601e-141	12	PRDX1
SH2D1A1	2.4353e-145	0.579456	0.344	0.195	9.1314e-141	12	SH2D1A
NAP1L4	3.1951e-145	0.547079	0.353	0.203	1.19803e-140	12	NAP1L4
CCDC167	3.82097e-145	0.472836	0.272	0.14	1.43271e-140	12	CCDC167
UCP2	8.51013e-145	0.613482	0.518	0.353	3.19096e-140	12	UCP2
RHBDD2	2.3089e-144	0.500284	0.289	0.153	8.65744e-140	12	RHBDD2
SMAP21	5.37661e-144	0.546115	0.351	0.2	2.01601e-139	12	SMAP2
VOPP1	2.23909e-135	0.43553	0.259	0.133	8.3957e-131	12	VOPP1
RGS12	6.54056e-133	0.529953	0.698	0.522	2.45245e-128	12	RGS1
VDAC1	1.73344e-131	0.432799	0.347	0.199	6.49969e-127	12	VDAC1
NAP1L1	1.38073e-129	0.382337	0.79	0.628	5.17718e-125	12	NAP1L1
PLIN2	1.41455e-128	0.737771	0.312	0.179	5.30399e-124	12	PLIN2
PGAM1	1.76931e-128	0.532922	0.45	0.292	6.63422e-124	12	PGAM1
HMGN1	3.6437e-128	0.405086	0.686	0.516	1.36624e-123	12	HMGN1
HINT1	1.32405e-126	0.355149	0.859	0.74	4.96466e-122	12	HINT1
GPX1	1.40213e-126	0.525702	0.324	0.189	5.25744e-122	12	GPX1
TNFAIP81	6.57519e-125	0.480069	0.425	0.268	2.46543e-120	12	TNFAIP8
FYB	1.53194e-122	0.626343	0.503	0.359	5.74415e-118	12	FYB
TANK	5.17757e-122	0.517277	0.338	0.199	1.94138e-117	12	TANK
PEBP1	3.95586e-121	0.430471	0.545	0.374	1.48329e-116	12	PEBP1
ANP32B	2.20197e-119	0.411219	0.561	0.388	8.2565e-115	12	ANP32B
SEC11A1	1.65207e-117	0.419938	0.448	0.287	6.1946e-113	12	SEC11A
STAT3	4.7939e-117	0.485012	0.449	0.297	1.79752e-112	12	STAT3
ISCU	1.13315e-115	0.444295	0.53	0.366	4.24887e-111	12	ISCU
RAN	2.28954e-115	0.431187	0.648	0.487	8.58487e-111	12	RAN
SHFM1	2.67493e-115	0.455039	0.352	0.214	1.00299e-110	12	SHFM1
TMEM2431	1.21263e-114	0.45029	0.35	0.211	4.54689e-110	12	TMEM243
RGS21	2.76109e-113	0.672488	0.436	0.294	1.0353e-108	12	RGS2
LAT	7.67262e-113	0.47731	0.487	0.336	2.87692e-108	12	LAT
SLA2	1.18733e-112	0.506503	0.462	0.311	4.45202e-108	12	SLA
2023-09-06	2.18783e-111	0.440482	0.346	0.21	8.20347e-107	12	2023-09-06
TMEM167A	7.09212e-111	0.412342	0.255	0.139	2.65926e-106	12	TMEM167A
PMAIP1	7.52749e-110	0.706812	0.289	0.172	2.82251e-105	12	PMAIP1
RNASET21	1.97255e-108	0.443909	0.471	0.318	7.39628e-104	12	RNASET2
PARK7	1.94756e-105	0.424918	0.597	0.442	7.30259e-101	12	PARK7
FAM107B	3.41419e-105	0.411076	0.372	0.231	1.28018e-100	12	FAM107B
TRBC2	5.66075e-105	0.463269	0.76	0.64	2.12256e-100	12	TRBC2
CCNI	3.1849e-103	0.334041	0.787	0.646	1.19421e-98	12	CCNI
SEC11C	6.64792e-102	0.385131	0.323	0.193	2.4927e-97	12	SEC11C
TPI11	4.88109e-101	0.477169	0.596	0.456	1.83021e-96	12	TPI1
H2AFZ	2.00454e-99	0.611758	0.606	0.469	7.51623e-95	12	H2AFZ
PPM1G	1.10178e-98	0.365047	0.304	0.18	4.13124e-94	12	PPM1G
GBP2	4.58693e-98	0.43645	0.341	0.213	1.71991e-93	12	GBP2
DYNLL1	3.0366e-97	0.370197	0.587	0.432	1.1386e-92	12	DYNLL1
ZNF706	2.14402e-96	0.350752	0.375	0.236	8.0392e-92	12	ZNF706
OAZ11	8.92646e-96	0.296495	0.907	0.839	3.34706e-91	12	OAZ1
GNG5	1.08187e-94	0.361721	0.451	0.302	4.05657e-90	12	GNG5
YWHAQ	1.68497e-93	0.463809	0.478	0.337	6.31797e-89	12	YWHAQ
CLPP	6.87646e-91	0.338199	0.271	0.158	2.5784e-86	12	CLPP
PIM2	7.2523e-91	0.454314	0.292	0.178	2.71932e-86	12	PIM2
RAP1A	7.137e-87	0.38531	0.466	0.324	2.67609e-82	12	RAP1A
ARPC1B	1.23712e-86	0.366261	0.67	0.547	4.63869e-82	12	ARPC1B
CFLAR	1.15948e-85	0.373438	0.405	0.27	4.34757e-81	12	CFLAR
CLNS1A	2.90238e-85	0.337368	0.298	0.182	1.08828e-80	12	CLNS1A
ST13	5.35003e-85	0.328702	0.507	0.357	2.00605e-80	12	ST13
NDFIP11	4.45789e-84	0.330398	0.426	0.286	1.67153e-79	12	NDFIP1
AP3S1	1.75694e-83	0.379996	0.279	0.169	6.58783e-79	12	AP3S1
CHMP2A	7.89435e-83	0.32567	0.352	0.225	2.96006e-78	12	CHMP2A
OXNAD11	1.3355e-81	0.357069	0.278	0.17	5.00758e-77	12	OXNAD1
CACYBP	1.45587e-81	0.402377	0.38	0.253	5.45895e-77	12	CACYBP
MYCBP2	1.33164e-79	0.347701	0.306	0.193	4.99311e-75	12	MYCBP2
GYPC	1.98688e-79	0.371962	0.546	0.405	7.44999e-75	12	GYPC
GPX4	7.63924e-79	0.336828	0.595	0.45	2.86441e-74	12	GPX4
MRPS6	4.14018e-78	0.347585	0.336	0.217	1.5524e-73	12	MRPS6
LBH	1.62324e-76	0.373603	0.38	0.258	6.08649e-72	12	LBH
ZNF3314	4.1554e-76	0.430217	0.43	0.307	1.55811e-71	12	ZNF331
PARP1	9.04936e-76	0.299492	0.286	0.177	3.39315e-71	12	PARP1
SLC25A3	9.64012e-76	0.337154	0.594	0.461	3.61466e-71	12	SLC25A3
IGKC1	1.41538e-75	0.355878	0.677	0.536	5.30712e-71	12	IGKC
PSMD8	2.28733e-75	0.308822	0.418	0.283	8.57658e-71	12	PSMD8
SPCS1	4.47552e-75	0.317773	0.583	0.437	1.67814e-70	12	SPCS1
COX8A	1.01863e-74	0.307514	0.621	0.482	3.81947e-70	12	COX8A
PRDX2	2.61081e-73	0.294273	0.424	0.29	9.7895e-69	12	PRDX2
UQCRC2	2.08405e-72	0.319595	0.337	0.221	7.81434e-68	12	UQCRC2
ATP5G3	2.85159e-72	0.375624	0.389	0.272	1.06923e-67	12	ATP5G3
CALM3	4.53891e-70	0.33702	0.457	0.327	1.70191e-65	12	CALM3
IFI16	4.54468e-70	0.336495	0.463	0.329	1.70407e-65	12	IFI16
PAK2	6.74385e-70	0.276135	0.277	0.173	2.52867e-65	12	PAK2
ALDOA	1.60846e-69	0.363659	0.57	0.454	6.03107e-65	12	ALDOA
ETFB	2.59777e-69	0.282373	0.271	0.169	9.74058e-65	12	ETFB
TYMP	3.93709e-69	0.337551	0.28	0.178	1.47625e-64	12	TYMP
YWHAB	6.59076e-69	0.300502	0.668	0.533	2.47127e-64	12	YWHAB
RHOH	2.50272e-68	0.327806	0.482	0.35	9.38419e-64	12	RHOH
FXYD51	9.70655e-67	0.285759	0.798	0.687	3.63957e-62	12	FXYD5
NDUFB11	1.27774e-66	0.308276	0.429	0.302	4.79103e-62	12	NDUFB1
NDUFC1	1.68961e-66	0.259382	0.262	0.162	6.33537e-62	12	NDUFC1
TMEM123	1.63129e-65	0.315012	0.427	0.302	6.1167e-61	12	TMEM123
RAC1	1.40393e-64	0.260886	0.47	0.338	5.26418e-60	12	RAC1
BRK1	8.32028e-64	0.281738	0.564	0.432	3.11977e-59	12	BRK1
PGLS	2.20752e-63	0.251799	0.275	0.174	8.27731e-59	12	PGLS
DEK	2.65515e-63	0.284707	0.437	0.31	9.95573e-59	12	DEK
TRAT12	1.05828e-62	0.301626	0.329	0.22	3.96813e-58	12	TRAT1
IGLC21	2.3941e-62	0.363475	0.424	0.31	8.97691e-58	12	IGLC2
RANBP1	2.99249e-62	0.32632	0.343	0.234	1.12206e-57	12	RANBP1
ATP5G2	5.69318e-61	0.3464	0.58	0.481	2.13472e-56	12	ATP5G2
GSPT1	8.20284e-61	0.330334	0.251	0.161	3.07574e-56	12	GSPT1
SH3KBP1	3.0115e-60	0.268583	0.363	0.247	1.12919e-55	12	SH3KBP1
CLTA	3.74415e-60	0.253489	0.324	0.215	1.40391e-55	12	CLTA
EIF3I	1.20194e-59	0.258848	0.398	0.279	4.50678e-55	12	EIF3I
ARID5A	1.67195e-59	0.317476	0.379	0.266	6.26915e-55	12	ARID5A
ANAPC16	4.37308e-59	0.253962	0.653	0.513	1.63973e-54	12	ANAPC16
CCT3	2.71537e-58	0.265471	0.345	0.234	1.01816e-53	12	CCT3
KLRB12	7.37238e-57	0.25978	0.532	0.4	2.76435e-52	12	KLRB1
EID1	9.27637e-56	0.276753	0.523	0.396	3.47827e-51	12	EID1
IGHG42	1.69774e-55	0.268792	0.292	0.196	6.36585e-51	12	IGHG4
EIF51	4.8276e-55	0.324668	0.483	0.366	1.81016e-50	12	EIF5
IQGAP1	5.30862e-55	0.29767	0.318	0.217	1.99052e-50	12	IQGAP1
MRPL57	9.05908e-55	0.260668	0.342	0.235	3.39679e-50	12	MRPL57
CD6	1.36301e-54	0.260172	0.341	0.234	5.11075e-50	12	CD6
CLEC2D	4.8953e-54	0.290103	0.525	0.398	1.83554e-49	12	CLEC2D
IGHA12	5.56588e-54	0.447102	0.362	0.265	2.08698e-49	12	IGHA1
UQCRH	2.11196e-53	0.256471	0.64	0.515	7.919e-49	12	UQCRH
ERH	2.7344e-53	0.254741	0.444	0.325	1.02529e-48	12	ERH
VMP1	2.12724e-52	0.26108	0.265	0.176	7.97629e-48	12	VMP1
ATP5J2	3.64582e-52	0.265016	0.343	0.243	1.36704e-47	12	ATP5J2
GMFG	1.27524e-51	0.253716	0.744	0.645	4.78163e-47	12	GMFG
BIRC31	1.08672e-50	0.360388	0.491	0.383	4.07476e-46	12	BIRC3
ATP5A1	1.23358e-49	0.250566	0.335	0.235	4.62543e-45	12	ATP5A1
PPP1R2	1.76936e-49	0.28296	0.497	0.378	6.6344e-45	12	PPP1R2
CNOT6L	5.79262e-49	0.326453	0.347	0.251	2.172e-44	12	CNOT6L
ATPIF1	5.81707e-49	0.277677	0.375	0.273	2.18117e-44	12	ATPIF1
PDIA6	6.4278e-49	0.253196	0.331	0.231	2.41017e-44	12	PDIA6
ENO1	2.48549e-47	0.313767	0.617	0.506	9.31959e-43	12	ENO1
C14orf166	2.76481e-47	0.265793	0.278	0.191	1.03669e-42	12	C14orf166
PIK3IP11	2.04761e-46	0.272933	0.517	0.4	7.67771e-42	12	PIK3IP1
ATP5E	2.44396e-46	0.276348	0.647	0.578	9.16386e-42	12	ATP5E
TCF7	2.53447e-45	0.262033	0.298	0.209	9.50325e-41	12	TCF7
EVI2A1	8.6383e-45	0.262754	0.39	0.288	3.23902e-40	12	EVI2A
PPA1	3.36664e-42	0.267353	0.327	0.235	1.26236e-37	12	PPA1
ATP1B3	3.86856e-42	0.297099	0.353	0.259	1.45055e-37	12	ATP1B3
SAMSN12	2.65991e-41	0.289417	0.47	0.366	9.9736e-37	12	SAMSN1
TMEM1731	3.20013e-40	0.261774	0.298	0.214	1.19992e-35	12	TMEM173
TSPYL2	2.0353e-36	0.276159	0.261	0.186	7.63156e-32	12	TSPYL2
ALOX5AP1	1.29888e-35	0.297928	0.558	0.459	4.87027e-31	12	ALOX5AP
HMGB2	4.40473e-32	0.344437	0.51	0.421	1.6516e-27	12	HMGB2
REL1	1.64578e-29	0.321405	0.366	0.29	6.17103e-25	12	REL
TRBC1	5.95319e-15	0.431246	0.552	0.527	2.23221e-10	12	TRBC1
CD8B2	0	2.01166	0.73	0.166	0	13	CD8B
CD8A2	0	1.40522	0.702	0.21	0	13	CD8A
GNB2L1	0	0.888171	0.788	0.518	0	13	GNB2L1
EEF1A1	6.50286e-288	0.494961	1	0.998	2.43831e-283	13	EEF1A1
GLTSCR2	6.96261e-276	0.782675	0.789	0.541	2.6107e-271	13	GLTSCR2
C6orf48	3.92622e-265	0.926043	0.511	0.26	1.47218e-260	13	C6orf48
EEF1B2	3.74097e-201	0.590821	0.907	0.844	1.40271e-196	13	EEF1B2
LYAR2	4.94183e-193	1.02234	0.447	0.252	1.85299e-188	13	LYAR
AIF1	1.95535e-192	0.873291	0.253	0.1	7.33176e-188	13	AIF1
ATP5L	1.05094e-177	0.658615	0.724	0.519	3.94061e-173	13	ATP5L
IL7R1	1.88249e-153	0.470232	0.729	0.485	7.05857e-149	13	IL7R
FAU	3.2957e-137	0.288476	0.99	0.985	1.23576e-132	13	FAU
CCR71	2.2835e-130	0.644164	0.38	0.208	8.56222e-126	13	CCR7
TPT1	3.83747e-127	0.322206	0.997	0.989	1.4389e-122	13	TPT1
LDHB	3.69819e-123	0.566981	0.72	0.596	1.38667e-118	13	LDHB
UBA52	1.07377e-120	0.312433	0.978	0.971	4.02623e-116	13	UBA52
NPM1	1.0496e-117	0.473926	0.851	0.8	3.93558e-113	13	NPM1
C14orf2	2.71147e-117	0.626949	0.412	0.246	1.01669e-112	13	C14orf2
CD272	7.83913e-111	0.529765	0.437	0.263	2.93936e-106	13	CD27
EIF3E	1.36357e-106	0.507646	0.75	0.653	5.11284e-102	13	EIF3E
BTF3	1.4992e-105	0.381069	0.887	0.851	5.6214e-101	13	BTF3
AES	1.55572e-103	0.581968	0.46	0.297	5.83333e-99	13	AES
CCDC109B	4.88186e-103	0.58145	0.265	0.136	1.8305e-98	13	CCDC109B
TCF71	8.48304e-103	0.611659	0.356	0.209	3.1808e-98	13	TCF7
NOSIP	2.59657e-102	0.739613	0.401	0.257	9.7361e-98	13	NOSIP
NACA	8.83833e-102	0.362101	0.931	0.919	3.31402e-97	13	NACA
C11orf31	1.02409e-101	0.618383	0.32	0.18	3.83993e-97	13	C11orf31
PFDN5	1.4992e-100	0.345862	0.923	0.894	5.62141e-96	13	PFDN5
ATP5E1	1.94801e-98	0.408389	0.775	0.576	7.30425e-94	13	ATP5E
C9orf1421	3.26888e-91	0.590841	0.299	0.169	1.2257e-86	13	C9orf142
CD48	1.13793e-88	0.449601	0.739	0.634	4.2668e-84	13	CD48
ATP5G21	3.69928e-87	0.453762	0.645	0.48	1.38708e-82	13	ATP5G2
SELL	9.29605e-86	0.603052	0.347	0.211	3.48565e-81	13	SELL
ATP5O	1.46177e-84	0.526312	0.447	0.305	5.48104e-80	13	ATP5O
EEF1D	4.75525e-83	0.291701	0.934	0.921	1.78303e-78	13	EEF1D
GIMAP4	9.5838e-79	0.538884	0.462	0.323	3.59354e-74	13	GIMAP4
CCL53	2.61329e-74	0.422119	0.746	0.624	9.79879e-70	13	CCL5
NUCB2	6.00698e-73	0.606474	0.272	0.161	2.25238e-68	13	NUCB2
FYB2	1.17537e-69	0.411024	0.509	0.361	4.40715e-65	13	FYB
ATM	1.74744e-69	0.533645	0.319	0.201	6.55221e-65	13	ATM
C19orf60	1.76183e-68	0.5073	0.283	0.17	6.60616e-64	13	C19orf60
EEF2	8.03375e-68	0.352915	0.819	0.777	3.01233e-63	13	EEF2
GIMAP7	1.69349e-64	0.436741	0.524	0.391	6.34993e-60	13	GIMAP7
NBEAL1	4.30768e-64	0.478308	0.402	0.281	1.61521e-59	13	NBEAL1
COX4I1	1.39515e-62	0.315205	0.85	0.826	5.23125e-58	13	COX4I1
C19orf43	2.31603e-62	0.399197	0.468	0.326	8.68419e-58	13	C19orf43
PABPC11	2.50997e-61	0.330452	0.824	0.784	9.41137e-57	13	PABPC1
2023-09-01	3.08651e-60	0.495165	0.325	0.212	1.15732e-55	13	2023-09-01
MINOS1	2.43798e-59	0.469832	0.322	0.21	9.14147e-55	13	MINOS1
GIMAP1	8.03799e-58	0.491853	0.292	0.187	3.01392e-53	13	GIMAP1
ATP5H	1.63024e-55	0.462022	0.328	0.221	6.11276e-51	13	ATP5H
RGS101	6.15186e-55	0.477814	0.448	0.34	2.3067e-50	13	RGS10
RARRES31	7.7268e-53	0.351003	0.525	0.394	2.89724e-48	13	RARRES3
ATP5A11	3.06422e-52	0.472869	0.34	0.236	1.14896e-47	13	ATP5A1
HNRNPA1	3.01563e-51	0.264683	0.896	0.884	1.13074e-46	13	HNRNPA1
C14orf1661	7.85735e-50	0.447422	0.292	0.192	2.94619e-45	13	C14orf166
ATP5D	8.1919e-50	0.410499	0.427	0.317	3.07163e-45	13	ATP5D
UQCRB	8.32836e-50	0.281026	0.849	0.814	3.1228e-45	13	UQCRB
CD3E1	5.07579e-49	0.298118	0.761	0.671	1.90322e-44	13	CD3E
COX7C	7.87762e-49	0.270601	0.854	0.829	2.95379e-44	13	COX7C
ALDOA1	1.40789e-44	0.324675	0.567	0.455	5.27904e-40	13	ALDOA
NAP1L11	3.98679e-43	0.306501	0.699	0.632	1.49489e-38	13	NAP1L1
GZMK2	6.39445e-43	0.335852	0.354	0.247	2.39766e-38	13	GZMK
ATP5I	2.09946e-42	0.403173	0.342	0.246	7.87213e-38	13	ATP5I
TCEB2	4.27685e-42	0.342812	0.455	0.346	1.60365e-37	13	TCEB2
EIF3L	1.8627e-41	0.385013	0.513	0.43	6.98439e-37	13	EIF3L
TRBC21	4.89284e-41	0.300601	0.732	0.642	1.83462e-36	13	TRBC2
LIMD2	6.16749e-41	0.348294	0.585	0.494	2.31256e-36	13	LIMD2
ZFAS12	1.50257e-39	0.304228	0.615	0.521	5.63404e-35	13	ZFAS1
LINC00493	1.6018e-39	0.404231	0.261	0.177	6.0061e-35	13	LINC00493
2023-09-09	2.74068e-38	0.372482	0.342	0.249	1.02764e-33	13	2023-09-09
FBL	3.33806e-38	0.438869	0.356	0.272	1.25164e-33	13	FBL
TMEM1231	6.1421e-38	0.370058	0.397	0.304	2.30304e-33	13	TMEM123
EIF3H	2.05721e-37	0.326312	0.597	0.527	7.71371e-33	13	EIF3H
MYEOV2	2.86419e-37	0.394845	0.258	0.175	1.07396e-32	13	MYEOV2
SLC25A6	9.24211e-37	0.263875	0.769	0.732	3.46542e-32	13	SLC25A6
USMG5	2.0605e-36	0.368051	0.353	0.264	7.72606e-32	13	USMG5
GYPC1	2.68713e-34	0.351169	0.489	0.408	1.00757e-29	13	GYPC
CHCHD10	4.73119e-34	0.384882	0.275	0.196	1.77401e-29	13	CHCHD10
UXT	1.31454e-33	0.341168	0.516	0.439	4.929e-29	13	UXT
ATP5G31	4.77211e-33	0.331033	0.364	0.274	1.78935e-28	13	ATP5G3
ERP29	7.05271e-33	0.32338	0.522	0.446	2.64449e-28	13	ERP29
ALKBH7	6.35569e-32	0.38194	0.266	0.19	2.38313e-27	13	ALKBH7
1961-09-01	6.95265e-32	0.372968	0.292	0.213	2.60697e-27	13	2023-09-06
ATPIF11	5.41214e-31	0.313194	0.361	0.274	2.02934e-26	13	ATPIF1
2023-09-15	1.27607e-30	0.35502	0.303	0.226	4.78474e-26	13	2023-09-15
SNRPD2	1.70007e-30	0.267271	0.7	0.654	6.37459e-26	13	SNRPD2
SF1	1.67971e-29	0.325784	0.499	0.422	6.29823e-25	13	SF1
EIF3K	6.09962e-29	0.25887	0.68	0.637	2.28711e-24	13	EIF3K
SMDT1	1.08932e-28	0.304467	0.475	0.395	4.08453e-24	13	SMDT1
ATP5J	1.36114e-28	0.322219	0.326	0.248	5.10372e-24	13	ATP5J
EIF3D	1.6826e-28	0.339293	0.439	0.364	6.30906e-24	13	EIF3D
ARHGAP15	4.03531e-28	0.341975	0.342	0.267	1.51308e-23	13	ARHGAP15
PRMT2	4.20328e-27	0.351932	0.331	0.258	1.57606e-22	13	PRMT2
EIF4B	1.17558e-26	0.336208	0.423	0.355	4.40794e-22	13	EIF4B
SNHG81	1.30595e-26	0.288927	0.476	0.403	4.89679e-22	13	SNHG8
ATP5J21	1.69305e-26	0.311672	0.32	0.244	6.34824e-22	13	ATP5J2
TRAF3IP3	7.36159e-26	0.324209	0.406	0.331	2.7603e-21	13	TRAF3IP3
C1QBP	1.48719e-25	0.337677	0.293	0.223	5.57637e-21	13	C1QBP
SNRPN	2.01573e-24	0.32323	0.335	0.266	7.55818e-20	13	SNRPN
COX7A2L	1.61843e-22	0.295465	0.387	0.32	6.06845e-18	13	COX7A2L
ATP5F1	2.66632e-22	0.284604	0.255	0.191	9.99762e-18	13	ATP5F1
1972-09-01	3.02339e-22	0.275784	0.4	0.324	1.13365e-17	13	2023-09-07
GPX11	5.03916e-22	0.284119	0.256	0.192	1.88948e-17	13	GPX1
GTF3A	6.08918e-22	0.301466	0.447	0.385	2.2832e-17	13	GTF3A
C19orf53	6.13221e-22	0.270169	0.459	0.39	2.29934e-17	13	C19orf53
RSL1D1	1.26673e-21	0.299818	0.37	0.307	4.74974e-17	13	RSL1D1
SNHG71	1.72219e-21	0.295167	0.262	0.197	6.45752e-17	13	SNHG7
C12orf57	3.44737e-21	0.259114	0.465	0.398	1.29263e-16	13	C12orf57
EIF3M	6.06243e-21	0.31166	0.369	0.305	2.27317e-16	13	EIF3M
PNISR	3.75527e-20	0.268264	0.557	0.504	1.40808e-15	13	PNISR
GPSM3	1.06585e-19	0.257725	0.575	0.527	3.9965e-15	13	GPSM3
HSD17B11	3.56917e-19	0.27761	0.274	0.214	1.3383e-14	13	HSD17B11
SUN2	4.2633e-19	0.30578	0.313	0.253	1.59857e-14	13	SUN2
LSM5	4.76542e-19	0.283186	0.284	0.225	1.78684e-14	13	LSM5
TOMM20	9.46473e-19	0.263224	0.394	0.333	3.5489e-14	13	TOMM20
CNN2	3.98109e-18	0.283787	0.292	0.233	1.49275e-13	13	CNN2
ST131	1.50161e-17	0.274787	0.415	0.361	5.63045e-13	13	ST13
ATP5B	2.2912e-17	0.264918	0.287	0.229	8.59107e-13	13	ATP5B
LAT1	2.29261e-15	0.254384	0.395	0.339	8.59635e-11	13	LAT
MPHOSPH8	1.49486e-14	0.271234	0.375	0.324	5.60514e-10	13	MPHOSPH8
SVIP	2.15601e-14	0.2697	0.254	0.205	8.08418e-10	13	SVIP
PDCD4	2.59137e-13	0.262407	0.336	0.288	9.71659e-09	13	PDCD4
TOB12	5.36269e-11	0.279034	0.261	0.22	2.01079e-06	13	TOB1
CCL20	0	2.63997	0.371	0.042	0	14	CCL20
KLRB13	0	1.80557	0.807	0.397	0	14	KLRB1
IL4I1	0	1.52263	0.27	0.011	0	14	IL4I1
CCR6	0	1.52032	0.394	0.069	0	14	CCR6
TNFSF13B	0	1.44927	0.285	0.037	0	14	TNFSF13B
IL7R2	0	1.25259	0.886	0.483	0	14	IL7R
LTB1	0	1.12385	0.865	0.547	0	14	LTB
AQP3	0	1.11002	0.416	0.141	0	14	AQP3
RORA1	0	1.03855	0.619	0.319	0	14	RORA
TPT11	0	0.639607	1	0.989	0	14	TPT1
EEF1A11	3.51713e-284	0.466741	1	0.998	1.31878e-279	14	EEF1A1
TNFAIP31	1.32027e-261	1.03963	0.7	0.443	4.95047e-257	14	TNFAIP3
S100A42	1.19555e-236	0.572498	0.976	0.838	4.48284e-232	14	S100A4
VIM	2.85421e-230	0.789933	0.895	0.734	1.07021e-225	14	VIM
LST1	1.54503e-223	0.88326	0.253	0.086	5.79324e-219	14	LST1
TNFRSF25	1.80037e-223	0.841479	0.302	0.114	6.75067e-219	14	TNFRSF25
JAML1	1.11496e-161	0.776863	0.346	0.161	4.18064e-157	14	JAML
SPOCK22	1.91731e-150	0.667708	0.579	0.354	7.18916e-146	14	SPOCK2
ODF2L	3.02805e-146	0.775956	0.39	0.203	1.1354e-141	14	ODF2L
LGALS3	1.24885e-142	0.698546	0.409	0.215	4.68267e-138	14	LGALS3
LMNA1	1.46747e-131	0.963862	0.429	0.246	5.50244e-127	14	LMNA
MYADM1	1.27351e-130	0.731162	0.405	0.218	4.77515e-126	14	MYADM
GLTSCR21	1.6275e-130	0.538545	0.747	0.543	6.10247e-126	14	GLTSCR2
AC092580.4	1.84718e-129	0.714868	0.256	0.114	6.9262e-125	14	AC092580.4
EEF1B21	6.17124e-126	0.388298	0.928	0.843	2.31397e-121	14	EEF1B2
TTC39C	1.81602e-116	0.631649	0.31	0.156	6.80936e-112	14	TTC39C
GPR1831	1.5523e-111	0.56795	0.509	0.311	5.82052e-107	14	GPR183
FKBP112	1.73512e-111	0.603886	0.384	0.212	6.50602e-107	14	FKBP11
ARL4A	4.96277e-108	0.672627	0.312	0.163	1.86084e-103	14	ARL4A
PLP21	3.17774e-103	0.550056	0.56	0.372	1.19153e-98	14	PLP2
CCDC107	1.33582e-102	0.585395	0.388	0.222	5.00881e-98	14	CCDC107
S100A62	3.0332e-99	0.388827	0.935	0.846	1.13733e-94	14	S100A6
RP11-138A9.1	1.8767e-94	0.632784	0.312	0.169	7.03688e-90	14	RP11-138A9.1
ANXA11	8.58899e-93	0.518097	0.769	0.588	3.22053e-88	14	ANXA1
FLT3LG	1.04017e-91	0.530737	0.28	0.144	3.90021e-87	14	FLT3LG
BTG11	1.43776e-88	0.403249	0.983	0.949	5.39103e-84	14	BTG1
GPR652	5.17113e-85	0.594048	0.379	0.228	1.93897e-80	14	GPR65
GNB2L11	7.24041e-77	0.440675	0.675	0.521	2.71487e-72	14	GNB2L1
KLF6	2.16152e-72	0.514469	0.754	0.619	8.10484e-68	14	KLF6
ATP5L1	1.17416e-71	0.373641	0.701	0.52	4.40262e-67	14	ATP5L
BIRC32	2.10058e-71	0.497012	0.54	0.384	7.87632e-67	14	BIRC3
SELK2	3.82283e-71	0.479727	0.456	0.303	1.43341e-66	14	SELK
ZFP36L11	3.07838e-70	0.493007	0.456	0.307	1.15427e-65	14	ZFP36L1
EML4	3.85653e-70	0.491061	0.439	0.292	1.44604e-65	14	EML4
REL2	9.78524e-68	0.520992	0.432	0.29	3.66907e-63	14	REL
PDCD41	1.06708e-66	0.478085	0.429	0.287	4.00114e-62	14	PDCD4
DUSP11	3.48578e-65	0.629028	0.72	0.59	1.30703e-60	14	DUSP1
ZFP36L2	7.98115e-65	0.383707	0.869	0.771	2.99261e-60	14	ZFP36L2
S100A102	2.12408e-63	0.328197	0.776	0.644	7.96446e-59	14	S100A10
PBXIP1	1.08798e-62	0.441501	0.384	0.25	4.07947e-58	14	PBXIP1
RBMS1	2.48374e-62	0.486324	0.289	0.173	9.31302e-58	14	RBMS1
PIM1	5.06751e-62	0.488509	0.323	0.2	1.90011e-57	14	PIM1
PABPC12	1.46966e-61	0.260786	0.886	0.783	5.51063e-57	14	PABPC1
CXCR43	3.10195e-60	0.408478	0.903	0.813	1.16311e-55	14	CXCR4
EEF21	1.09344e-59	0.301315	0.866	0.776	4.09997e-55	14	EEF2
CAPG1	1.8436e-59	0.42378	0.261	0.15	6.91276e-55	14	CAPG
LAPTM5	4.2203e-58	0.317452	0.807	0.703	1.58244e-53	14	LAPTM5
ITM2B	6.14208e-58	0.310109	0.854	0.761	2.30303e-53	14	ITM2B
PIM3	7.63141e-58	0.501391	0.273	0.164	2.86147e-53	14	PIM3
LYAR3	2.08803e-56	0.469934	0.383	0.253	7.82927e-52	14	LYAR
FTH11	7.22192e-56	0.379897	0.993	0.984	2.70793e-51	14	FTH1
YWHAQ1	1.89489e-55	0.40489	0.477	0.339	7.1051e-51	14	YWHAQ
TNFAIP82	5.07422e-55	0.42695	0.398	0.27	1.90263e-50	14	TNFAIP8
PRNP	1.27051e-54	0.431868	0.26	0.155	4.7639e-50	14	PRNP
MGAT4A	2.7703e-53	0.433973	0.295	0.183	1.03875e-48	14	MGAT4A
SELT	1.24894e-52	0.419895	0.33	0.212	4.68304e-48	14	SELT
CD692	9.18192e-52	0.65424	0.708	0.602	3.44285e-47	14	CD69
PLK3	2.27795e-51	0.422079	0.28	0.171	8.5414e-47	14	PLK3
S100A111	6.47861e-48	0.315707	0.699	0.566	2.42922e-43	14	S100A11
MCL13	1.87775e-47	0.373124	0.61	0.478	7.04082e-43	14	MCL1
NAP1L12	1.55164e-45	0.269848	0.75	0.631	5.81803e-41	14	NAP1L1
GPR1712	3.68795e-44	0.391971	0.299	0.194	1.38283e-39	14	GPR171
1991-09-01	4.57312e-44	0.371568	0.364	0.249	1.71474e-39	14	2023-09-09
RGS22	4.64262e-44	0.459276	0.414	0.297	1.7408e-39	14	RGS2
TANK1	1.34755e-41	0.429872	0.303	0.202	5.05278e-37	14	TANK
GPX12	1.93008e-41	0.345609	0.292	0.191	7.23703e-37	14	GPX1
CCNI1	2.73279e-41	0.287074	0.759	0.649	1.02469e-36	14	CCNI
SERP1	2.98518e-41	0.323392	0.641	0.522	1.11932e-36	14	SERP1
RGCC	1.13503e-40	0.473886	0.517	0.407	4.25591e-36	14	RGCC
CD481	1.40423e-40	0.298904	0.741	0.635	5.26531e-36	14	CD48
ATP5D1	1.50204e-39	0.306505	0.442	0.317	5.63203e-35	14	ATP5D
PPA11	1.57467e-39	0.335705	0.342	0.236	5.90437e-35	14	PPA1
SEC61B	1.75984e-39	0.330313	0.567	0.447	6.59869e-35	14	SEC61B
CD44	4.55368e-39	0.260788	0.664	0.538	1.70745e-34	14	CD44
SQSTM11	1.13535e-38	0.423482	0.386	0.282	4.2571e-34	14	SQSTM1
KMT2E	4.46132e-38	0.333937	0.559	0.445	1.67282e-33	14	KMT2E
CSRNP11	1.24545e-37	0.348525	0.259	0.168	4.66993e-33	14	CSRNP1
TAGLN22	1.51423e-36	0.313967	0.563	0.446	5.67777e-32	14	TAGLN2
PNRC1	1.55134e-35	0.2791	0.746	0.64	5.8169e-31	14	PNRC1
NBEAL11	3.90646e-35	0.393583	0.384	0.282	1.46477e-30	14	NBEAL1
ATP5O1	4.8985e-35	0.256545	0.422	0.305	1.83674e-30	14	ATP5O
ANXA2	3.3847e-34	0.288711	0.418	0.306	1.26913e-29	14	ANXA2
G3BP2	1.41135e-33	0.3833	0.35	0.255	5.29201e-29	14	G3BP2
ALDOA2	2.23065e-33	0.262089	0.581	0.455	8.36406e-29	14	ALDOA
C9orf1422	8.68066e-33	0.335375	0.255	0.17	3.2549e-28	14	C9orf142
C19orf601	4.91006e-32	0.307759	0.256	0.171	1.84108e-27	14	C19orf60
ATP5H1	1.4235e-31	0.28708	0.316	0.222	5.33757e-27	14	ATP5H
C19orf431	3.54509e-31	0.268017	0.438	0.327	1.32927e-26	14	C19orf43
IDS	1.53008e-30	0.308778	0.425	0.323	5.73717e-26	14	IDS
STAT41	2.90801e-30	0.374275	0.277	0.195	1.09039e-25	14	STAT4
ANKRD12	1.31756e-29	0.267938	0.567	0.461	4.94033e-25	14	ANKRD12
ARHGAP151	1.51446e-29	0.284532	0.365	0.267	5.67863e-25	14	ARHGAP15
TIMP1	1.53585e-29	0.325378	0.273	0.19	5.75881e-25	14	TIMP1
SEP151	2.07568e-29	0.298196	0.316	0.226	7.78297e-25	14	2023-09-15
ABRACL1	1.77993e-28	0.265876	0.469	0.366	6.67403e-24	14	ABRACL
CMTM61	3.44694e-28	0.322806	0.263	0.183	1.29247e-23	14	CMTM6
GPBP1	6.78794e-28	0.313937	0.415	0.319	2.5452e-23	14	GPBP1
HNRNPUL1	2.01565e-27	0.318194	0.311	0.228	7.55787e-23	14	HNRNPUL1
EIF3L1	3.7404e-27	0.251311	0.532	0.43	1.4025e-22	14	EIF3L
CD61	1.22033e-25	0.261057	0.323	0.236	4.57575e-21	14	CD6
RNASET22	1.33951e-25	0.250296	0.416	0.321	5.02262e-21	14	RNASET2
ATP5F11	4.01259e-25	0.285201	0.268	0.191	1.50456e-20	14	ATP5F1
LDHA	3.16683e-24	0.276528	0.616	0.528	1.18743e-19	14	LDHA
USMG51	1.07753e-23	0.250368	0.35	0.264	4.04031e-19	14	USMG5
TUBA1A	1.47951e-22	0.326927	0.405	0.324	5.54758e-18	14	TUBA1A
EIF52	1.27423e-21	0.258518	0.455	0.368	4.77784e-17	14	EIF5
DDX21	1.39381e-21	0.274271	0.302	0.226	5.22622e-17	14	DDX21
SSR3	2.40265e-21	0.255623	0.251	0.182	9.00897e-17	14	SSR3
CCNH2	4.30165e-21	0.270108	0.307	0.233	1.61295e-16	14	CCNH
TOB13	3.27864e-20	0.308912	0.29	0.219	1.22936e-15	14	TOB1
METTL9	9.17068e-20	0.250348	0.321	0.244	3.43864e-15	14	METTL9
OSTF11	2.74499e-17	0.259662	0.303	0.237	1.02926e-12	14	OSTF1
ISG15	0	2.96425	0.901	0.331	0	15	ISG15
IFI6	0	2.83939	0.786	0.189	0	15	IFI6
IFIT3	0	2.60017	0.481	0.024	0	15	IFIT3
MX1	0	2.5805	0.669	0.082	0	15	MX1
IFI44L	0	2.48736	0.609	0.065	0	15	IFI44L
IFIT1	0	2.36012	0.446	0.013	0	15	IFIT1
OAS1	0	2.06991	0.492	0.038	0	15	OAS1
RSAD2	0	1.95432	0.39	0.012	0	15	RSAD2
STAT1	0	1.75398	0.554	0.135	0	15	STAT1
EPSTI1	0	1.74129	0.521	0.107	0	15	EPSTI1
CMPK2	0	1.71326	0.355	0.013	0	15	CMPK2
LY6E1	0	1.66331	0.873	0.48	0	15	LY6E
XAF1	0	1.64504	0.478	0.092	0	15	XAF1
USP18	0	1.64156	0.341	0.019	0	15	USP18
EIF2AK2	0	1.58526	0.457	0.095	0	15	EIF2AK2
HERC5	0	1.56731	0.332	0.03	0	15	HERC5
ISG20	0	1.47201	0.819	0.495	0	15	ISG20
IFI44	0	1.45776	0.38	0.069	0	15	IFI44
SAMD9L	0	1.45334	0.398	0.092	0	15	SAMD9L
OASL	0	1.43875	0.351	0.077	0	15	OASL
MX2	0	1.43537	0.354	0.073	0	15	MX2
IRF7	0	1.39903	0.413	0.103	0	15	IRF7
PLSCR1	0	1.38681	0.33	0.06	0	15	PLSCR1
IFI35	0	1.36803	0.396	0.102	0	15	IFI35
NT5C3A	0	1.31221	0.367	0.112	0	15	NT5C3A
BST21	0	1.23086	0.601	0.277	0	15	BST2
C19orf66	0	1.19124	0.344	0.101	0	15	C19orf66
GBP1	0	1.18189	0.308	0.083	0	15	GBP1
PARP9	0	1.00991	0.251	0.053	0	15	PARP9
UBE2L6	1.02923e-307	1.2231	0.518	0.212	3.85918e-303	15	UBE2L6
TRIM22	1.22359e-306	1.11362	0.43	0.149	4.58797e-302	15	TRIM22
TNFSF10	3.47246e-284	1.33352	0.325	0.099	1.30203e-279	15	TNFSF10
RNF213	3.20741e-234	1.03989	0.635	0.341	1.20265e-229	15	RNF213
SAMD9	5.69199e-229	1.03698	0.352	0.126	2.13427e-224	15	SAMD9
IFI161	2.42091e-226	1.02928	0.618	0.33	9.07743e-222	15	IFI16
NMI	8.43063e-222	0.933151	0.288	0.093	3.16115e-217	15	NMI
DRAP11	8.1064e-219	0.97483	0.652	0.374	3.03957e-214	15	DRAP1
TYMP1	1.39773e-216	1.02201	0.429	0.178	5.24095e-212	15	TYMP
ADAR	1.25425e-206	0.919858	0.472	0.211	4.70295e-202	15	ADAR
SP100	1.24943e-199	0.928513	0.538	0.274	4.68485e-195	15	SP100
IRF9	2.63742e-198	0.905012	0.361	0.139	9.88928e-194	15	IRF9
PPM1K	8.32247e-189	0.967586	0.364	0.148	3.1206e-184	15	PPM1K
PHF11	6.75168e-169	0.827771	0.323	0.127	2.53161e-164	15	PHF11
IFITM13	1.95983e-162	0.934983	0.608	0.353	7.34857e-158	15	IFITM1
CHMP5	1.00864e-148	0.747247	0.342	0.146	3.78201e-144	15	CHMP5
PSMB91	1.4607e-146	0.748831	0.728	0.504	5.47703e-142	15	PSMB9
RARRES32	1.23513e-136	0.795249	0.626	0.393	4.63126e-132	15	RARRES3
SP110	7.44153e-134	0.786792	0.33	0.146	2.79028e-129	15	SP110
TAP1	1.85889e-127	0.77053	0.448	0.238	6.97011e-123	15	TAP1
LAG3	3.96979e-98	0.908213	0.253	0.114	1.48851e-93	15	LAG3
TMEM1232	1.19823e-96	0.680224	0.498	0.303	4.49288e-92	15	TMEM123
RBCK1	2.58871e-96	0.649578	0.358	0.187	9.70664e-92	15	RBCK1
PSME2	1.79642e-86	0.584302	0.618	0.431	6.73586e-82	15	PSME2
PSMB8	1.23076e-84	0.593308	0.543	0.354	4.61485e-80	15	PSMB8
MYL12A	1.16396e-80	0.402788	0.917	0.827	4.36438e-76	15	MYL12A
COTL12	5.16582e-79	0.555542	0.634	0.446	1.93698e-74	15	COTL1
GIMAP71	1.21974e-76	0.62491	0.573	0.391	4.57354e-72	15	GIMAP7
CHST122	7.80626e-72	0.577008	0.361	0.205	2.92704e-67	15	CHST12
GIMAP41	2.78373e-68	0.530281	0.494	0.323	1.04379e-63	15	GIMAP4
GNB2L12	4.00266e-65	0.394289	0.727	0.521	1.50084e-60	15	GNB2L1
CD482	1.62848e-62	0.421836	0.781	0.635	6.10616e-58	15	CD48
FYB3	3.51624e-62	0.441129	0.539	0.361	1.31845e-57	15	FYB
IFITM31	3.03186e-61	0.786036	0.272	0.151	1.13683e-56	15	IFITM3
SLFN5	4.37287e-57	0.50247	0.287	0.161	1.63965e-52	15	SLFN5
PSME1	8.39636e-56	0.404162	0.778	0.65	3.1483e-51	15	PSME1
SAT1	4.92394e-54	0.668481	0.689	0.547	1.84628e-49	15	SAT1
CCDC109B1	4.54989e-53	0.456555	0.253	0.137	1.70603e-48	15	CCDC109B
ATP5E2	1.05655e-50	0.338476	0.75	0.578	3.96164e-46	15	ATP5E
TRADD	2.48968e-50	0.444881	0.258	0.144	9.33532e-46	15	TRADD
CASP1	2.85918e-50	0.463833	0.266	0.151	1.07208e-45	15	CASP1
GBP21	3.46651e-50	0.477802	0.346	0.215	1.2998e-45	15	GBP2
C19orf432	6.05745e-50	0.387262	0.49	0.326	2.2713e-45	15	C19orf43
GLTSCR22	5.56086e-48	0.348633	0.711	0.544	2.0851e-43	15	GLTSCR2
SHISA5	6.18145e-47	0.459685	0.295	0.177	2.31779e-42	15	SHISA5
IFITM21	2.44071e-41	0.325363	0.775	0.651	9.15169e-37	15	IFITM2
ATP5G22	5.91584e-40	0.309769	0.645	0.482	2.2182e-35	15	ATP5G2
EVL	1.71704e-39	0.323503	0.739	0.611	6.4382e-35	15	EVL
IDH21	6.16205e-39	0.396975	0.327	0.21	2.31052e-34	15	IDH2
ATP5L2	4.97739e-38	0.278892	0.69	0.521	1.86632e-33	15	ATP5L
GZMK3	6.91285e-37	0.447921	0.366	0.247	2.59204e-32	15	GZMK
SMCHD11	1.29731e-36	0.368206	0.38	0.257	4.86438e-32	15	SMCHD1
CD164	9.55314e-36	0.400838	0.447	0.322	3.58205e-31	15	CD164
ALOX5AP2	1.40198e-35	0.490598	0.58	0.461	5.25685e-31	15	ALOX5AP
C4orf3	4.35149e-35	0.335423	0.536	0.398	1.63164e-30	15	C4orf3
CD22	1.09638e-34	0.306609	0.793	0.669	4.11099e-30	15	CD2
C14orf21	2.08249e-34	0.319357	0.37	0.247	7.8085e-30	15	C14orf2
CARD16	4.95901e-34	0.36105	0.385	0.264	1.85943e-29	15	CARD16
ALDOA3	6.09963e-34	0.305018	0.598	0.455	2.28712e-29	15	ALDOA
C6orf481	1.29978e-33	0.304072	0.388	0.263	4.87365e-29	15	C6orf48
SUB1	1.83734e-33	0.322108	0.778	0.667	6.8893e-29	15	SUB1
ATP5O2	6.95829e-33	0.326619	0.434	0.306	2.60908e-28	15	ATP5O
GIMAP2	6.9726e-33	0.351848	0.265	0.167	2.61445e-28	15	GIMAP2
GSDMD	4.1911e-32	0.368025	0.273	0.175	1.5715e-27	15	GSDMD
CCDC85B	4.54843e-31	0.323353	0.436	0.314	1.70548e-26	15	CCDC85B
ATP5G32	2.37668e-30	0.298934	0.392	0.274	8.9116e-26	15	ATP5G3
C11orf311	5.69583e-30	0.303281	0.281	0.181	2.13571e-25	15	C11orf31
WHSC1L1	7.6189e-29	0.328031	0.296	0.198	2.85678e-24	15	WHSC1L1
ATP5D2	1.37513e-28	0.283283	0.441	0.318	5.15619e-24	15	ATP5D
SHFM11	3.14784e-28	0.305769	0.32	0.217	1.18032e-23	15	SHFM1
C14orf1662	3.63245e-28	0.287382	0.292	0.193	1.36202e-23	15	C14orf166
GIMAP11	9.57874e-28	0.325408	0.282	0.188	3.59164e-23	15	GIMAP1
CLDND1	1.07278e-27	0.395311	0.251	0.164	4.0225e-23	15	CLDND1
OCIAD2	2.34643e-27	0.290707	0.448	0.331	8.79817e-23	15	OCIAD2
APOBEC3G2	2.55847e-27	0.459889	0.367	0.265	9.59323e-23	15	APOBEC3G
GSTK11	2.62554e-27	0.313529	0.585	0.474	9.84473e-23	15	GSTK1
PIM11	5.30182e-27	0.380351	0.292	0.201	1.98797e-22	15	PIM1
ATP5J22	1.81483e-26	0.271048	0.352	0.244	6.80488e-22	15	ATP5J2
PYURF	2.73441e-26	0.29802	0.362	0.255	1.02529e-21	15	PYURF
CAPN2	4.06263e-25	0.327734	0.26	0.174	1.52332e-20	15	CAPN2
ATP5J1	4.50083e-25	0.284657	0.351	0.248	1.68763e-20	15	ATP5J
KPNB1	5.82311e-25	0.324598	0.264	0.178	2.18343e-20	15	KPNB1
CCR72	1.08609e-24	0.384542	0.301	0.21	4.07239e-20	15	CCR7
ATP5B1	2.35032e-24	0.276816	0.327	0.228	8.81278e-20	15	ATP5B
USMG52	2.45305e-24	0.266681	0.368	0.264	9.19795e-20	15	USMG5
LDHA1	1.07505e-23	0.258556	0.638	0.528	4.03102e-19	15	LDHA
MYEOV21	2.76398e-23	0.28098	0.262	0.176	1.03638e-18	15	MYEOV2
PSMA5	2.7837e-22	0.302202	0.306	0.218	1.04377e-17	15	PSMA5
PSMA3	5.04236e-22	0.260884	0.28	0.195	1.89068e-17	15	PSMA3
CLEC2B2	5.07741e-22	0.291356	0.459	0.356	1.90383e-17	15	CLEC2B
ATP5C1	9.45481e-22	0.280157	0.264	0.182	3.54517e-17	15	ATP5C1
PPP1CC1	9.64054e-22	0.288556	0.29	0.203	3.61482e-17	15	PPP1CC
TAPBP	1.25746e-21	0.266675	0.439	0.334	4.71497e-17	15	TAPBP
UBE2L3	2.38633e-21	0.258957	0.42	0.318	8.94779e-17	15	UBE2L3
ODF2L1	2.53702e-21	0.270565	0.292	0.205	9.51279e-17	15	ODF2L
CTSS	2.94008e-20	0.257818	0.357	0.264	1.10241e-15	15	CTSS
PSMA4	1.53601e-19	0.272684	0.353	0.262	5.75944e-15	15	PSMA4
GNG51	1.62137e-19	0.273761	0.398	0.305	6.07949e-15	15	GNG5
CD742	4.39677e-19	0.310128	0.824	0.747	1.64861e-14	15	CD74
SNX6	7.17294e-19	0.304616	0.256	0.181	2.68956e-14	15	SNX6
VAMP5	7.78118e-19	0.264374	0.293	0.212	2.91763e-14	15	VAMP5
USP15	3.17041e-17	0.251667	0.289	0.213	1.18878e-12	15	USP15
HLA-DPB12	2.49703e-16	0.347591	0.567	0.491	9.36287e-12	15	HLA-DPB1
DYNLT12	1.00764e-15	0.275172	0.292	0.22	3.77825e-11	15	DYNLT1
SELL1	1.42577e-15	0.288802	0.283	0.212	5.34605e-11	15	SELL
TANK2	3.15141e-15	0.274178	0.272	0.203	1.18165e-10	15	TANK
HLA-DPA12	1.56895e-14	0.304965	0.486	0.412	5.88293e-10	15	HLA-DPA1
CD8A3	1.11049e-13	0.332374	0.281	0.219	4.16388e-09	15	CD8A
HLA-DRB12	3.99165e-07	0.300188	0.457	0.417	0.0149671	15	HLA-DRB1
HLA-DRA2	1.55866e-05	0.278847	0.512	0.471	0.584436	15	HLA-DRA
NBEAL12	0	1.73411	0.823	0.278	0	16	NBEAL1
RACK12	0	1.48441	0.983	0.417	0	16	RACK1
ZNF90	0	1.08633	0.398	0.107	0	16	ZNF90
BOLA2B	0	1.08583	0.326	0.052	0	16	BOLA2B
IFITM32	0	1.05645	0.484	0.149	0	16	IFITM3
HLA-G	0	1.00199	0.256	0.025	0	16	HLA-G
MCUB1	4.23301e-282	0.834257	0.304	0.074	1.58721e-277	16	MCUB
ATP5E3	1.79802e-253	0.84517	0.962	0.576	6.74187e-249	16	ATP5E
KLF2	3.0498e-202	1.16914	0.564	0.266	1.14355e-197	16	KLF2
KIAA1551	5.36685e-192	0.851967	0.369	0.129	2.01235e-187	16	KIAA1551
TPT12	5.28941e-191	0.589663	0.999	0.989	1.98332e-186	16	TPT1
ATP5L3	4.0626e-179	0.662353	0.897	0.519	1.52331e-174	16	ATP5L
COPS92	6.31499e-175	0.606793	0.438	0.164	2.36787e-170	16	COPS9
USMG53	3.5962e-166	0.750407	0.569	0.262	1.34843e-161	16	USMG5
IL7R3	2.15782e-164	1.12821	0.715	0.487	8.09098e-160	16	IL7R
MYLIP	5.86323e-152	0.756815	0.444	0.189	2.19848e-147	16	MYLIP
SELK3	1.10404e-149	0.808667	0.599	0.303	4.13972e-145	16	SELK
TXNIP1	4.99099e-142	0.91208	0.854	0.622	1.87142e-137	16	TXNIP
CACYBP1	9.70086e-139	0.865812	0.511	0.254	3.63743e-134	16	CACYBP
CKS2	4.7675e-137	0.810472	0.375	0.155	1.78762e-132	16	CKS2
GLTSCR23	2.93249e-136	0.551321	0.885	0.542	1.09957e-131	16	GLTSCR2
HN1	4.13836e-122	0.685145	0.401	0.178	1.55172e-117	16	HN1
FKBP53	1.64001e-115	0.637625	0.439	0.204	6.14939e-111	16	FKBP5
CXCR44	5.61009e-115	0.579627	0.952	0.813	2.10356e-110	16	CXCR4
LINC00869	8.7171e-114	0.572656	0.279	0.106	3.26857e-109	16	LINC00869
EIF53	7.20094e-111	0.712522	0.625	0.367	2.70006e-106	16	EIF5
HLA-B	3.33628e-109	0.375392	0.997	0.981	1.25097e-104	16	HLA-B
BIRC33	3.46465e-109	0.921552	0.622	0.384	1.29911e-104	16	BIRC3
RARRES33	6.55926e-108	0.557207	0.684	0.393	2.45946e-103	16	RARRES3
MZT2B1	3.36959e-101	0.592199	0.637	0.372	1.26346e-96	16	MZT2B
ATP5G23	7.53386e-101	0.470134	0.803	0.48	2.8249e-96	16	ATP5G2
AHSA1	2.55311e-100	0.626406	0.327	0.143	9.57313e-96	16	AHSA1
CYTIP	3.75508e-100	0.597963	0.759	0.507	1.408e-95	16	CYTIP
FYB4	7.11176e-100	0.572432	0.635	0.361	2.66662e-95	16	FYB
CHORDC1	1.36705e-97	0.599876	0.297	0.125	5.1259e-93	16	CHORDC1
RSRP12	5.29876e-97	0.555114	0.691	0.429	1.98682e-92	16	RSRP1
AC092580.41	7.95869e-95	0.641788	0.275	0.114	2.98419e-90	16	AC092580.4
SMAP22	8.18223e-93	0.596071	0.407	0.202	3.06801e-88	16	SMAP2
EIF4A3	8.65579e-92	0.699413	0.373	0.18	3.24557e-87	16	EIF4A3
TUBB4B2	6.86037e-91	0.614608	0.466	0.248	2.57236e-86	16	TUBB4B
GPR1713	8.64322e-88	0.702265	0.388	0.193	3.24086e-83	16	GPR171
CD553	4.99395e-86	0.723043	0.381	0.192	1.87253e-81	16	CD55
1973-09-01	1.86698e-85	0.544089	0.568	0.323	7.00042e-81	16	2023-09-07
ATP5I1	1.19911e-84	0.516433	0.47	0.245	4.49619e-80	16	ATP5I
HNRNPL	3.88589e-83	0.5326	0.259	0.11	1.45705e-78	16	HNRNPL
ATP5B2	4.09718e-83	0.482524	0.445	0.227	1.53628e-78	16	ATP5B
NABP1	1.25907e-82	0.56768	0.276	0.121	4.72101e-78	16	NABP1
1962-09-01	2.09769e-81	0.469116	0.419	0.212	7.86549e-77	16	2023-09-06
LINC001521	1.14271e-80	0.540677	0.349	0.169	4.2847e-76	16	LINC00152
TOMM71	3.8404e-80	0.418107	0.953	0.839	1.44e-75	16	TOMM7
ZFP36L21	7.5891e-80	0.470254	0.921	0.771	2.84561e-75	16	ZFP36L2
SOCS13	1.6727e-79	0.492833	0.393	0.198	6.27195e-75	16	SOCS1
TAF1D	5.72106e-78	0.511131	0.532	0.305	2.14517e-73	16	TAF1D
WHSC1L11	1.11209e-77	0.476445	0.392	0.198	4.16989e-73	16	WHSC1L1
ATP5H2	9.80842e-77	0.50117	0.425	0.221	3.67776e-72	16	ATP5H
SQSTM12	2.80774e-75	0.663969	0.488	0.282	1.05279e-70	16	SQSTM1
TUBA4A2	9.38923e-75	0.566054	0.608	0.375	3.52058e-70	16	TUBA4A
INTS6	9.54082e-75	0.561054	0.296	0.138	3.57743e-70	16	INTS6
XIST	2.99948e-73	0.434263	0.327	0.157	1.12469e-68	16	XIST
ATPIF12	7.50143e-73	0.451596	0.497	0.273	2.81274e-68	16	ATPIF1
SHFM12	1.1008e-71	0.500386	0.409	0.217	4.12755e-67	16	SHFM1
TCP1	2.19103e-71	0.503467	0.373	0.194	8.21547e-67	16	TCP1
TCEB1	7.06148e-71	0.435915	0.331	0.162	2.64777e-66	16	TCEB1
MRPL18	1.396e-70	0.602731	0.313	0.155	5.23445e-66	16	MRPL18
CD8A4	8.95223e-70	0.724507	0.385	0.218	3.35673e-65	16	CD8A
FAM96B	1.96103e-69	0.4103	0.349	0.174	7.35309e-65	16	FAM96B
ATP5O3	2.6935e-69	0.403079	0.539	0.305	1.00996e-64	16	ATP5O
ATP5A12	1.35773e-68	0.423224	0.437	0.236	5.09093e-64	16	ATP5A1
HIST1H4C2	3.42203e-68	0.541821	0.479	0.277	1.28312e-63	16	HIST1H4C
UBB1	2.64357e-67	0.639505	0.933	0.858	9.91232e-63	16	UBB
SIAH2	6.46414e-67	0.450868	0.278	0.131	2.4238e-62	16	SIAH2
SYTL32	3.71672e-66	0.46078	0.423	0.23	1.39362e-61	16	SYTL3
ATP5G33	3.70521e-65	0.41214	0.485	0.273	1.38931e-60	16	ATP5G3
LUC7L3	3.25542e-63	0.414299	0.463	0.26	1.22065e-58	16	LUC7L3
DYNLL11	5.75159e-62	0.505634	0.654	0.434	2.15662e-57	16	DYNLL1
SMCHD12	6.98571e-62	0.486042	0.447	0.257	2.61936e-57	16	SMCHD1
VIM1	9.10841e-61	0.449217	0.889	0.736	3.41529e-56	16	VIM
EEF1A12	2.85795e-60	0.265492	1	0.998	1.07162e-55	16	EEF1A1
DDOST	3.97842e-60	0.382097	0.331	0.169	1.49175e-55	16	DDOST
ALDOA4	5.55178e-60	0.354671	0.709	0.454	2.08169e-55	16	ALDOA
ATP5D3	1.13105e-59	0.383055	0.539	0.317	4.241e-55	16	ATP5D
RGS23	5.62586e-59	0.54574	0.49	0.297	2.10947e-54	16	RGS2
DUSP23	7.39016e-59	0.490814	0.665	0.469	2.77101e-54	16	DUSP2
PDE4B	1.94743e-58	0.471627	0.31	0.161	7.30209e-54	16	PDE4B
ATP5J3	1.69866e-57	0.398277	0.441	0.248	6.3693e-53	16	ATP5J
TCEB21	8.24668e-57	0.356073	0.577	0.346	3.09218e-52	16	TCEB2
HERPUD13	1.13882e-56	0.402127	0.577	0.364	4.27012e-52	16	HERPUD1
CCT4	2.07102e-56	0.437308	0.422	0.238	7.76549e-52	16	CCT4
CH17-189H20.1	2.96133e-56	0.375076	0.267	0.13	1.11038e-51	16	CH17-189H20.1
RP11-138A9.2	1.81145e-55	0.36655	0.275	0.137	6.7922e-51	16	RP11-138A9.2
HMGB21	2.08785e-55	0.453706	0.633	0.422	7.82858e-51	16	HMGB2
SEPW1	1.72224e-54	0.35682	0.369	0.201	6.45772e-50	16	SEPW1
NEAT1	1.95313e-54	0.450474	0.744	0.542	7.32344e-50	16	NEAT1
NACA1	2.55527e-54	0.29328	0.983	0.919	9.58123e-50	16	NACA
PPP1R21	3.15139e-54	0.503748	0.582	0.38	1.18165e-49	16	PPP1R2
CCT31	3.42611e-54	0.391229	0.415	0.236	1.28465e-49	16	CCT3
ETS11	4.41344e-54	0.394018	0.43	0.248	1.65486e-49	16	ETS1
SFPQ	1.55148e-53	0.425129	0.492	0.301	5.81742e-49	16	SFPQ
FMNL11	1.9215e-53	0.391001	0.385	0.215	7.20487e-49	16	FMNL1
MORF4L2	5.79313e-53	0.358695	0.272	0.137	2.17219e-48	16	MORF4L2
SELT1	9.48923e-53	0.329696	0.387	0.212	3.55808e-48	16	SELT
EEF1B22	1.75391e-51	0.328418	0.945	0.844	6.57647e-47	16	EEF1B2
RCSD1	1.52092e-50	0.41712	0.319	0.173	5.70284e-46	16	RCSD1
CNOT6L1	1.89057e-50	0.434559	0.422	0.252	7.08889e-46	16	CNOT6L
PARP81	7.66549e-50	0.352556	0.3	0.158	2.87425e-45	16	PARP8
ATP5J23	1.73323e-49	0.322587	0.424	0.244	6.49891e-45	16	ATP5J2
SLBP	2.3717e-49	0.373713	0.283	0.148	8.89292e-45	16	SLBP
SLA3	2.60814e-49	0.352058	0.506	0.313	9.77949e-45	16	SLA
IFI162	5.10826e-49	0.403169	0.519	0.332	1.91539e-44	16	IFI16
GTF2B	7.40971e-49	0.387974	0.328	0.18	2.77834e-44	16	GTF2B
ADGRE52	2.66117e-48	0.403832	0.43	0.258	9.97832e-44	16	ADGRE5
ITK	3.43168e-48	0.361568	0.285	0.151	1.28674e-43	16	ITK
ATP5C11	2.43251e-47	0.340398	0.33	0.182	9.12093e-43	16	ATP5C1
GSPT11	1.67868e-46	0.353488	0.298	0.162	6.29439e-42	16	GSPT1
CD963	6.70694e-46	0.365166	0.412	0.244	2.51483e-41	16	CD96
TANK3	1.39708e-44	0.403539	0.35	0.202	5.2385e-40	16	TANK
CCT6A	4.49549e-44	0.365855	0.302	0.167	1.68563e-39	16	CCT6A
DYNLT13	5.79393e-44	0.316749	0.378	0.219	2.17249e-39	16	DYNLT1
RGCC1	8.24945e-44	0.444391	0.58	0.407	3.09321e-39	16	RGCC
H2AFZ1	2.15367e-43	0.477044	0.661	0.471	8.07539e-39	16	H2AFZ
PPA12	2.31843e-43	0.338052	0.398	0.236	8.6932e-39	16	PPA1
CD8B3	3.7342e-43	0.451653	0.306	0.176	1.40018e-38	16	CD8B
DEDD2	8.8466e-43	0.419031	0.296	0.167	3.31712e-38	16	DEDD2
ODC1	1.27289e-42	0.320045	0.294	0.16	4.77281e-38	16	ODC1
SLC3A2	2.94246e-42	0.354385	0.36	0.212	1.1033e-37	16	SLC3A2
ATP5F12	5.99187e-42	0.313677	0.335	0.19	2.24671e-37	16	ATP5F1
ODF2L2	8.40628e-41	0.381363	0.347	0.204	3.15202e-36	16	ODF2L
PIK3R14	1.54839e-40	0.374935	0.416	0.261	5.80583e-36	16	PIK3R1
PRDM1	1.70169e-40	0.372576	0.29	0.163	6.38067e-36	16	PRDM1
LINC004931	5.68747e-40	0.312958	0.311	0.177	2.13257e-35	16	LINC00493
PTGES3	7.03319e-40	0.360795	0.611	0.414	2.63717e-35	16	PTGES3
DDIT43	9.87134e-40	0.297432	0.675	0.486	3.70136e-35	16	DDIT4
CDKN1B	1.32913e-39	0.287259	0.344	0.199	4.98372e-35	16	CDKN1B
PTP4A21	1.43428e-39	0.333623	0.441	0.274	5.37799e-35	16	PTP4A2
GPBP11	1.50805e-39	0.370989	0.492	0.319	5.65459e-35	16	GPBP1
ZC3HAV1	3.16525e-39	0.361091	0.417	0.261	1.18684e-34	16	ZC3HAV1
ANXA12	4.18891e-39	0.500573	0.747	0.59	1.57067e-34	16	ANXA1
PIM31	5.7572e-39	0.354892	0.289	0.164	2.15872e-34	16	PIM3
DDX211	7.1739e-39	0.362324	0.372	0.225	2.68993e-34	16	DDX21
HLA-F	7.9962e-39	0.326793	0.633	0.439	2.99826e-34	16	HLA-F
NASP	1.88415e-38	0.324334	0.31	0.178	7.0648e-34	16	NASP
REL3	4.06321e-38	0.362357	0.447	0.291	1.52354e-33	16	REL
RNF19A2	1.88039e-37	0.285451	0.326	0.189	7.05071e-33	16	RNF19A
CELF21	3.01019e-37	0.289625	0.513	0.332	1.1287e-32	16	CELF2
ANXA5	3.60743e-37	0.325716	0.344	0.206	1.35264e-32	16	ANXA5
PRDX11	7.58392e-37	0.385994	0.521	0.35	2.84367e-32	16	PRDX1
TOB14	1.34133e-36	0.329156	0.359	0.219	5.02944e-32	16	TOB1
SAMSN13	2.68425e-36	0.340995	0.534	0.368	1.00649e-31	16	SAMSN1
FAM107B1	3.00116e-36	0.362467	0.376	0.234	1.12532e-31	16	FAM107B
GLUL1	3.99468e-36	0.296536	0.272	0.153	1.49784e-31	16	GLUL
IQGAP2	4.5017e-36	0.31023	0.27	0.153	1.68796e-31	16	IQGAP2
RBMS11	5.68765e-36	0.302487	0.301	0.174	2.13264e-31	16	RBMS1
SNHG82	1.69069e-35	0.339563	0.577	0.402	6.3394e-31	16	SNHG8
TAGAP1	1.90036e-35	0.365651	0.373	0.233	7.12557e-31	16	TAGAP
AMD12	4.96135e-35	0.326612	0.395	0.245	1.86031e-30	16	AMD1
NFE2L21	1.01184e-34	0.307578	0.363	0.224	3.79399e-30	16	NFE2L2
ELOVL5	1.02968e-34	0.290088	0.291	0.169	3.86089e-30	16	ELOVL5
BTG3	2.48202e-34	0.274176	0.254	0.142	9.3066e-30	16	BTG3
EZR2	2.96189e-34	0.374192	0.513	0.352	1.11059e-29	16	EZR
FABP52	2.98995e-34	0.433755	0.269	0.158	1.12111e-29	16	FABP5
CD53	2.99637e-34	0.312019	0.742	0.565	1.12352e-29	16	CD53
LDHA2	6.38481e-34	0.337457	0.706	0.527	2.39405e-29	16	LDHA
SLC25A5	6.92718e-34	0.300341	0.573	0.39	2.59741e-29	16	SLC25A5
ATP1A1	1.2485e-33	0.285715	0.378	0.234	4.68136e-29	16	ATP1A1
TERF2IP1	2.36042e-33	0.293541	0.525	0.351	8.85065e-29	16	TERF2IP
CCT2	3.3227e-33	0.298925	0.284	0.166	1.24588e-28	16	CCT2
BTG12	7.79796e-33	0.276099	0.987	0.949	2.92392e-28	16	BTG1
ZFAND5	7.80331e-33	0.27285	0.309	0.183	2.92593e-28	16	ZFAND5
CCNH3	8.15039e-33	0.252561	0.376	0.232	3.05607e-28	16	CCNH
BTN3A2	1.11671e-32	0.291805	0.388	0.243	4.18721e-28	16	BTN3A2
TUBA1A1	6.68578e-32	0.391972	0.472	0.324	2.5069e-27	16	TUBA1A
UBE2B	1.58159e-31	0.316993	0.446	0.29	5.93032e-27	16	UBE2B
CLEC2B3	3.67443e-31	0.362813	0.509	0.356	1.37777e-26	16	CLEC2B
TLE4	8.27855e-31	0.262598	0.253	0.146	3.10413e-26	16	TLE4
SLC25A31	1.33928e-30	0.270678	0.652	0.463	5.02175e-26	16	SLC25A3
WSB1	1.36225e-30	0.254732	0.374	0.234	5.10789e-26	16	WSB1
UGP2	1.70813e-30	0.335452	0.383	0.248	6.40481e-26	16	UGP2
EMB	2.15281e-30	0.25778	0.368	0.232	8.07217e-26	16	EMB
ID22	2.56348e-30	0.355387	0.695	0.533	9.61204e-26	16	ID2
VMP11	2.96519e-30	0.250687	0.296	0.178	1.11183e-25	16	VMP1
BAZ1A	1.01927e-29	0.307257	0.402	0.261	3.82187e-25	16	BAZ1A
CLDND11	1.06245e-29	0.327787	0.275	0.164	3.98375e-25	16	CLDND1
ISG201	1.79856e-29	0.265372	0.673	0.497	6.74389e-25	16	ISG20
ATP1B31	1.83671e-29	0.287389	0.399	0.261	6.88693e-25	16	ATP1B3
RAB27A	3.08808e-29	0.27633	0.261	0.155	1.15791e-24	16	RAB27A
NSA2	3.51403e-29	0.266677	0.444	0.29	1.31762e-24	16	NSA2
PLK31	3.54863e-29	0.252314	0.285	0.172	1.3306e-24	16	PLK3
SLC2A31	3.83716e-29	0.399212	0.463	0.325	1.43878e-24	16	SLC2A3
STAT31	5.03618e-29	0.28713	0.449	0.3	1.88837e-24	16	STAT3
GLIPR11	4.34976e-28	0.282437	0.38	0.245	1.63099e-23	16	GLIPR1
CD3G1	2.04828e-27	0.271799	0.596	0.426	7.68025e-23	16	CD3G
TMEM2432	4.04355e-27	0.260197	0.338	0.214	1.51617e-22	16	TMEM243
RBPJ2	3.42747e-26	0.286447	0.351	0.231	1.28516e-21	16	RBPJ
NDFIP12	1.82247e-25	0.282056	0.426	0.289	6.83352e-21	16	NDFIP1
MYADM2	2.17034e-25	0.253355	0.34	0.221	8.13789e-21	16	MYADM
AREG3	5.11007e-25	0.29481	0.29	0.187	1.91607e-20	16	AREG
ZNF3315	2.17527e-24	0.303205	0.434	0.309	8.15637e-20	16	ZNF331
SOD11	5.88412e-24	0.311272	0.736	0.585	2.20631e-19	16	SOD1
CHD1	6.89864e-24	0.25267	0.295	0.189	2.58671e-19	16	CHD1
SYAP12	2.66904e-23	0.289	0.319	0.206	1.00078e-18	16	SYAP1
COTL13	3.56658e-23	0.34575	0.589	0.447	1.33732e-18	16	COTL1
GIMAP72	8.19443e-23	0.274489	0.535	0.392	3.07258e-18	16	GIMAP7
GADD45B3	2.45222e-20	0.286718	0.394	0.276	9.19486e-16	16	GADD45B
BCAS21	1.60993e-18	0.276596	0.342	0.237	6.03659e-14	16	BCAS2
GZMH2	1.10985e-15	0.283844	0.404	0.313	4.1615e-11	16	GZMH
DUSP42	1.69941e-15	0.281603	0.272	0.191	6.37209e-11	16	DUSP4
SAT11	9.21501e-15	0.275548	0.679	0.547	3.45526e-10	16	SAT1
CCR73	6.036e-10	0.612792	0.267	0.211	2.26326e-05	16	CCR7
FGFBP2	1.63494e-261	1.61552	0.536	0.17	6.13038e-257	17	FGFBP2
FCGR3A1	4.70791e-220	1.42694	0.46	0.144	1.76528e-215	17	FCGR3A
KLRF11	6.55281e-200	1.4058	0.408	0.125	2.45704e-195	17	KLRF1
GNLY1	2.76228e-197	1.54898	0.605	0.256	1.03575e-192	17	GNLY
SPON2	1.50154e-166	1.36085	0.456	0.172	5.63018e-162	17	SPON2
GZMB1	8.70835e-165	1.29961	0.626	0.3	3.26528e-160	17	GZMB
TYROBP1	7.99446e-158	1.23789	0.576	0.262	2.9976e-153	17	TYROBP
PRF11	1.51346e-136	1.31062	0.575	0.293	5.67487e-132	17	PRF1
KLRD11	3.23625e-132	1.13385	0.533	0.244	1.21346e-127	17	KLRD1
NKG72	6.92009e-119	1.12867	0.718	0.469	2.59476e-114	17	NKG7
GZMH3	1.22288e-106	1.01905	0.585	0.312	4.58533e-102	17	GZMH
TRDC1	3.79127e-96	0.884246	0.332	0.128	1.42157e-91	17	TRDC
PLEK	1.1338e-67	0.867566	0.251	0.102	4.25129e-63	17	PLEK
CTSW2	1.38433e-59	0.791568	0.55	0.348	5.19069e-55	17	CTSW
CLIC31	3.5308e-59	0.979953	0.305	0.147	1.32391e-54	17	CLIC3
CCL43	6.31703e-59	0.454302	0.691	0.447	2.36863e-54	17	CCL4
CST72	3.94334e-55	0.742963	0.663	0.502	1.47859e-50	17	CST7
SCGB1A12	1.34142e-50	0.653558	0.491	0.297	5.0298e-46	17	SCGB1A1
ATP5F1E2	1.85811e-48	0.555605	0.535	0.317	6.96717e-44	17	ATP5F1E
SCGB3A12	2.37555e-40	0.706441	0.422	0.259	8.90735e-36	17	SCGB3A1
FCER1G1	1.38319e-35	0.69534	0.3	0.17	5.18641e-31	17	FCER1G
C12orf752	1.03103e-33	0.548511	0.368	0.228	3.86597e-29	17	C12orf75
SEPTIN72	3.33241e-33	0.675893	0.295	0.167	1.24952e-28	17	SEPTIN7
HOPX2	4.82278e-32	0.572831	0.433	0.283	1.80835e-27	17	HOPX
CCL31	2.36215e-31	0.797923	0.282	0.16	8.8571e-27	17	CCL3
CD2471	8.28798e-31	0.637002	0.51	0.401	3.10766e-26	17	CD247
EFHD21	2.23448e-30	0.632323	0.273	0.16	8.3784e-26	17	EFHD2
PLAAT42	1.53312e-29	0.655147	0.293	0.171	5.74859e-25	17	PLAAT4
ATP5MPL2	4.14411e-28	0.533663	0.271	0.156	1.55388e-23	17	ATP5MPL
ATP5ME2	9.15024e-26	0.531978	0.265	0.157	3.43097e-21	17	ATP5ME
RAP1B1	1.19134e-25	0.618456	0.409	0.295	4.46704e-21	17	RAP1B
CCL54	3.53734e-25	0.380331	0.765	0.625	1.32636e-20	17	CCL5
ELOB2	8.07413e-25	0.513941	0.305	0.188	3.02747e-20	17	ELOB
PCED1B-AS12	2.74226e-24	0.51143	0.289	0.176	1.02824e-19	17	PCED1B-AS1
ATP5MG2	9.14937e-24	0.372113	0.411	0.267	3.43065e-19	17	ATP5MG
GZMA3	1.17822e-22	0.339529	0.618	0.48	4.41785e-18	17	GZMA
ATP5MD2	1.39406e-22	0.457537	0.266	0.162	5.22718e-18	17	ATP5MD
ATP5MC22	5.36925e-22	0.445935	0.355	0.233	2.01325e-17	17	ATP5MC2
PLAC81	3.09737e-21	0.556099	0.398	0.282	1.16139e-16	17	PLAC8
SELENOK2	2.0752e-20	0.44933	0.258	0.16	7.78118e-16	17	SELENOK
APMAP2	4.30819e-20	0.469604	0.293	0.194	1.6154e-15	17	APMAP
CYBA	8.12576e-20	0.439455	0.807	0.807	3.04683e-15	17	CYBA
CMC13	2.72563e-19	0.529166	0.372	0.266	1.022e-14	17	CMC1
ZEB2	3.13041e-19	0.470399	0.252	0.161	1.17378e-14	17	ZEB2
CCL4L22	6.57779e-19	0.306103	0.326	0.218	2.46641e-14	17	CCL4L2
RNASEK2	1.71007e-16	0.401138	0.32	0.222	6.41207e-12	17	RNASEK
GABARAP2	3.75361e-16	0.408099	0.298	0.202	1.40745e-11	17	GABARAP
NOP532	6.17312e-16	0.35995	0.339	0.232	2.31467e-11	17	NOP53
LITAF1	7.64177e-16	0.456928	0.509	0.428	2.86536e-11	17	LITAF
DSTN	1.11257e-14	0.480933	0.328	0.246	4.1717e-10	17	DSTN
TRIR2	1.63253e-14	0.316828	0.258	0.172	6.12134e-10	17	TRIR
LGALS11	7.27652e-14	0.320892	0.542	0.447	2.7284e-09	17	LGALS1
SNHG292	2.34404e-13	0.314278	0.302	0.211	8.7892e-09	17	SNHG29
FLNA	1.01521e-12	0.386972	0.291	0.215	3.80663e-08	17	FLNA
ITGB2	8.80259e-12	0.420048	0.546	0.497	3.30062e-07	17	ITGB2
GSTP11	1.55673e-11	0.377269	0.472	0.401	5.8371e-07	17	GSTP1
SPN1	3.19764e-09	0.342972	0.259	0.197	0.000119899	17	SPN
ID23	9.65855e-09	0.282851	0.593	0.535	0.000362157	17	ID2
GZMM2	2.16301e-08	0.292114	0.446	0.382	0.000811041	17	GZMM
APOC12	4.41147e-08	0.284644	0.263	0.198	0.00165413	17	APOC1
MYO1F1	1.63549e-07	0.293083	0.317	0.256	0.00613243	17	MYO1F
PYHIN11	1.76996e-07	0.326949	0.253	0.199	0.00663665	17	PYHIN1
CHST123	1.49184e-06	0.274436	0.261	0.207	0.0559379	17	CHST12
IFITM22	1.85535e-06	0.254068	0.681	0.653	0.0695682	17	IFITM2
CAST	2.42614e-05	0.283123	0.289	0.249	0.909706	17	CAST
IFITM14	4.66123e-05	0.336645	0.39	0.357	1	17	IFITM1
DBI	0.000117552	0.257797	0.45	0.418	1	17	DBI
SCP2	0.000153169	0.261746	0.313	0.273	1	17	SCP2
AC007952.4	0	3.24337	0.568	0.026	0	18	AC007952.4
SPON21	0	2.03945	0.751	0.171	0	18	SPON2
KLRD12	0	1.94824	0.901	0.244	0	18	KLRD1
AL021155.5	0	1.92715	0.362	0.013	0	18	AL021155.5
GNLY2	0	1.91299	0.908	0.256	0	18	GNLY
GZMB2	0	1.89926	0.91	0.3	0	18	GZMB
FCGR3A2	0	1.88587	0.717	0.144	0	18	FCGR3A
AC253572.2	0	1.844	0.308	0.016	0	18	AC253572.2
Z93241.1	0	1.79847	0.28	0.009	0	18	Z93241.1
KLRF12	0	1.79161	0.709	0.125	0	18	KLRF1
KLRK11	0	1.66496	0.589	0.086	0	18	KLRK1
TYROBP2	0	1.66095	0.905	0.261	0	18	TYROBP
FGFBP21	0	1.57991	0.743	0.17	0	18	FGFBP2
KLRC3	0	1.54944	0.336	0.026	0	18	KLRC3
AC092821.3	0	1.36187	0.373	0.049	0	18	AC092821.3
HCP5	2.75494e-295	1.50203	0.383	0.055	1.03299e-290	18	HCP5
PRF12	1.51315e-282	1.69485	0.88	0.293	5.67369e-278	18	PRF1
TRDC2	4.99976e-235	1.29551	0.572	0.128	1.87471e-230	18	TRDC
RAB5IF1	3.27198e-231	1.28625	0.432	0.081	1.22686e-226	18	RAB5IF
NKG73	1.15225e-228	1.43244	0.99	0.468	4.32048e-224	18	NKG7
FCER1G2	4.12993e-226	1.73569	0.62	0.17	1.54856e-221	18	FCER1G
SNHG52	7.36916e-220	1.30446	0.754	0.22	2.76314e-215	18	SNHG5
CCL44	1.29682e-212	2.01134	0.948	0.447	4.86256e-208	18	CCL4
TLE52	3.4888e-212	1.23343	0.499	0.109	1.30816e-207	18	TLE5
PAXX2	2.48754e-194	1.22876	0.473	0.106	9.32728e-190	18	PAXX
MYOM2	1.10967e-193	1.46547	0.271	0.041	4.16082e-189	18	MYOM2
SELENOT2	2.31497e-193	1.16089	0.467	0.104	8.68021e-189	18	SELENOT
PCED1B-AS13	6.0074e-192	1.24441	0.632	0.175	2.25254e-187	18	PCED1B-AS1
SELENOK3	1.75998e-191	1.19327	0.599	0.159	6.59922e-187	18	SELENOK
PLAAT43	6.15707e-189	1.24661	0.618	0.17	2.30866e-184	18	PLAAT4
CTSW3	1.00542e-182	1.29933	0.858	0.348	3.76992e-178	18	CTSW
ATP5F1E3	6.56121e-178	1.01537	0.911	0.316	2.46019e-173	18	ATP5F1E
ATP6V0C2	9.84961e-177	1.17341	0.544	0.143	3.69321e-172	18	ATP6V0C
ATP5MG3	2.27618e-176	1.01325	0.814	0.265	8.53478e-172	18	ATP5MG
SEPTIN73	1.50896e-174	1.1357	0.602	0.167	5.65798e-170	18	SEPTIN7
LINC018711	1.02091e-170	1.17022	0.42	0.093	3.82802e-166	18	LINC01871
ELOB3	8.15125e-167	1.09011	0.635	0.187	3.05639e-162	18	ELOB
AREG4	3.0061e-165	2.80469	0.559	0.187	1.12717e-160	18	AREG
SNHG62	9.08181e-164	1.03086	0.645	0.192	3.40532e-159	18	SNHG6
EEF1G2	5.39908e-163	0.860244	0.925	0.345	2.02444e-158	18	EEF1G
GADD45B4	5.89075e-162	1.86289	0.691	0.276	2.2088e-157	18	GADD45B
TRIR3	7.54337e-159	1.06412	0.59	0.171	2.82846e-154	18	TRIR
GAS52	1.2811e-158	0.940894	0.712	0.227	4.80361e-154	18	GAS5
NOP533	1.92916e-157	0.953371	0.722	0.231	7.23359e-153	18	NOP53
ATP5MC23	1.56742e-154	0.969136	0.716	0.232	5.87721e-150	18	ATP5MC2
CLIC32	1.8215e-144	1.28437	0.504	0.147	6.8299e-140	18	CLIC3
ATP5MPL3	4.88249e-144	1.01209	0.538	0.155	1.83074e-139	18	ATP5MPL
SCGB1A13	1.38785e-143	1.15058	0.744	0.296	5.20387e-139	18	SCGB1A1
ATP5ME3	1.6172e-143	1.03853	0.537	0.156	6.06386e-139	18	ATP5ME
MAFF1	2.55516e-143	1.53517	0.352	0.084	9.58081e-139	18	MAFF
SERTAD13	5.25542e-142	1.51346	0.564	0.195	1.97057e-137	18	SERTAD1
AC020916.12	7.38921e-142	1.09831	0.358	0.081	2.77066e-137	18	AC020916.1
CST73	9.37863e-140	1.07067	0.917	0.502	3.51661e-135	18	CST7
IGFBP7	1.017e-134	1.06132	0.306	0.065	3.81336e-130	18	IGFBP7
SNHG293	8.69181e-134	0.919328	0.641	0.21	3.25908e-129	18	SNHG29
NME22	1.05343e-132	0.985052	0.533	0.161	3.94996e-128	18	NME2
GZMH4	2.86725e-131	1.08084	0.766	0.312	1.07511e-126	18	GZMH
RNASEK3	1.28113e-129	1.0052	0.633	0.221	4.80373e-125	18	RNASEK
ATP5MD3	3.97713e-121	0.913547	0.519	0.161	1.49126e-116	18	ATP5MD
TOMM62	9.69687e-121	0.895955	0.463	0.134	3.63594e-116	18	TOMM6
RIPOR2	2.40751e-119	0.866109	0.271	0.057	9.02718e-115	18	RIPOR2
PTGDR	6.5871e-119	0.905782	0.253	0.051	2.4699e-114	18	PTGDR
S1PR5	2.55173e-118	1.07015	0.33	0.081	9.56798e-114	18	S1PR5
AC245297.3	1.80591e-116	0.919751	0.268	0.057	6.77143e-112	18	AC245297.3
ID24	2.73359e-116	1.21813	0.888	0.534	1.02499e-111	18	ID2
SELENOF2	4.71132e-116	0.933255	0.37	0.097	1.76656e-111	18	SELENOF
SNHG31	2.63742e-112	0.961383	0.287	0.066	9.88927e-108	18	SNHG3
MAP3K81	5.12161e-110	1.22426	0.382	0.111	1.9204e-105	18	MAP3K8
RAP1B2	8.65656e-108	1.06539	0.669	0.295	3.24586e-103	18	RAP1B
ELOC	1.16571e-106	0.855341	0.311	0.076	4.37095e-102	18	ELOC
EIF4A12	1.04256e-105	1.0522	0.803	0.437	3.90918e-101	18	EIF4A1
NDUFAF8	3.19216e-105	0.838323	0.266	0.06	1.19693e-100	18	NDUFAF8
JPT12	6.81244e-104	0.83672	0.334	0.087	2.55439e-99	18	JPT1
ATP5MF2	2.62126e-102	0.836824	0.439	0.134	9.82866e-98	18	ATP5MF
PRSS23	1.01695e-101	0.80831	0.257	0.058	3.81314e-97	18	PRSS23
CRIP12	5.78708e-101	0.892716	0.865	0.498	2.16992e-96	18	CRIP1
GTF3C1	5.88165e-101	0.973721	0.251	0.057	2.20539e-96	18	GTF3C1
ATP5F1B2	3.62114e-99	0.834467	0.361	0.101	1.35778e-94	18	ATP5F1B
TMEM107	3.94552e-99	1.36149	0.3	0.081	1.47941e-94	18	TMEM107
CMC14	4.2428e-99	1.10381	0.626	0.265	1.59088e-94	18	CMC1
ATP5PO2	8.28452e-99	0.827942	0.416	0.126	3.10636e-94	18	ATP5PO
ATP5F1A2	8.66529e-99	0.766869	0.348	0.095	3.24914e-94	18	ATP5F1A
SEM12	1.77066e-97	0.810766	0.402	0.121	6.63929e-93	18	SEM1
SELENOW2	3.48032e-96	0.826495	0.331	0.09	1.30498e-91	18	SELENOW
HOPX3	2.64516e-95	0.999457	0.654	0.283	9.91828e-91	18	HOPX
CD2472	7.91952e-94	0.978438	0.754	0.401	2.9695e-89	18	CD247
ATP5F1D2	3.78788e-92	0.872762	0.405	0.128	1.4203e-87	18	ATP5F1D
KLRB14	3.55121e-91	0.675111	0.837	0.403	1.33156e-86	18	KLRB1
CIAO2B2	5.84942e-91	0.824769	0.333	0.094	2.1933e-86	18	CIAO2B
REX1BD2	3.151e-90	0.760885	0.336	0.095	1.1815e-85	18	REX1BD
NR4A23	4.21941e-90	1.28697	0.709	0.383	1.58211e-85	18	NR4A2
ATP5MC32	7.2259e-90	0.75134	0.382	0.116	2.70942e-85	18	ATP5MC3
SELENOS	1.11501e-88	0.790526	0.251	0.061	4.18083e-84	18	SELENOS
C17orf491	1.47437e-88	0.800443	0.34	0.099	5.52831e-84	18	C17orf49
CCL4L23	1.05694e-87	1.45093	0.524	0.218	3.96309e-83	18	CCL4L2
SCGB3A13	1.63675e-85	0.970519	0.595	0.258	6.13716e-81	18	SCGB3A1
FYB12	7.86299e-85	0.590234	0.497	0.173	2.94831e-80	18	FYB1
SNHG322	2.6958e-83	0.742389	0.373	0.116	1.01082e-78	18	SNHG32
CYBA1	4.71217e-83	0.725772	0.964	0.806	1.76687e-78	18	CYBA
RACK13	9.24226e-82	0.590307	0.911	0.422	3.46548e-77	18	RACK1
MICOS131	4.0036e-81	0.750755	0.271	0.072	1.50119e-76	18	MICOS13
COPS93	4.71073e-81	0.762995	0.46	0.166	1.76634e-76	18	COPS9
NCR3	9.93136e-81	0.898683	0.3	0.088	3.72386e-76	18	NCR3
LIME12	1.54761e-79	0.751377	0.38	0.123	5.80291e-75	18	LIME1
IFITM15	2.30538e-78	1.04499	0.673	0.356	8.64425e-74	18	IFITM1
CYTOR1	8.41628e-77	0.606333	0.32	0.094	3.15577e-72	18	CYTOR
SEPTIN12	1.08194e-76	0.720337	0.328	0.101	4.05684e-72	18	SEPTIN1
TTC38	1.15278e-75	0.785987	0.251	0.068	4.32247e-71	18	TTC38
LINC00623	5.35512e-74	0.719299	0.291	0.086	2.00796e-69	18	LINC00623
SELENOH2	1.08242e-72	0.685681	0.314	0.096	4.05866e-68	18	SELENOH
ATP5PF2	1.3902e-71	0.685608	0.352	0.116	5.21269e-67	18	ATP5PF
SEPTIN92	1.50111e-71	0.64364	0.284	0.083	5.62858e-67	18	SEPTIN9
PLEK1	3.66979e-71	0.779819	0.318	0.102	1.37602e-66	18	PLEK
GABARAP3	8.02658e-71	0.702034	0.506	0.202	3.00964e-66	18	GABARAP
HAVCR2	1.15358e-70	0.780792	0.265	0.077	4.32547e-66	18	HAVCR2
GZMA4	3.38783e-69	0.66163	0.87	0.479	1.2703e-64	18	GZMA
CCL32	2.78912e-68	1.60638	0.402	0.16	1.04581e-63	18	CCL3
ATP5PB2	6.2793e-68	0.60771	0.274	0.08	2.35449e-63	18	ATP5PB
UBE2V11	1.42078e-67	0.65295	0.278	0.084	5.32737e-63	18	UBE2V1
PLAC82	2.01877e-67	0.802171	0.601	0.282	7.56959e-63	18	PLAC8
MICOS102	9.79125e-67	0.713255	0.343	0.116	3.67133e-62	18	MICOS10
MAPK1	2.36333e-66	0.886966	0.324	0.112	8.86153e-62	18	MAPK1
EFHD22	2.96778e-65	0.861709	0.407	0.16	1.1128e-60	18	EFHD2
ATP5IF12	7.96464e-65	0.590621	0.362	0.125	2.98642e-60	18	ATP5IF1
RTRAF2	2.67032e-64	0.6621	0.296	0.094	1.00126e-59	18	RTRAF
ITGB21	4.99278e-64	0.773777	0.794	0.497	1.87209e-59	18	ITGB2
TRGC1	6.13931e-64	0.753638	0.251	0.075	2.302e-59	18	TRGC1
LITAF2	1.18953e-63	0.834962	0.719	0.427	4.46025e-59	18	LITAF
GPR653	1.4199e-61	0.918967	0.5	0.23	5.32406e-57	18	GPR65
ATP5PD2	3.302e-61	0.639548	0.294	0.096	1.23812e-56	18	ATP5PD
SMIM262	1.08468e-60	0.603664	0.266	0.083	4.06711e-56	18	SMIM26
FCRL6	4.46653e-60	0.687038	0.256	0.079	1.67477e-55	18	FCRL6
ZEB21	5.09141e-59	0.780145	0.399	0.16	1.90907e-54	18	ZEB2
SAMD3	6.14102e-58	0.747943	0.364	0.141	2.30264e-53	18	SAMD3
APMAP3	8.9566e-57	0.729596	0.448	0.194	3.35837e-52	18	APMAP
RESF12	4.89392e-55	0.60207	0.254	0.081	1.83503e-50	18	RESF1
MIF2	2.63144e-54	0.607695	0.766	0.47	9.86683e-50	18	MIF
GSTP12	4.5245e-54	0.717813	0.7	0.4	1.69651e-49	18	GSTP1
ABI3	6.27496e-54	0.66916	0.355	0.138	2.35286e-49	18	ABI3
WDR74	2.60076e-53	1.107	0.327	0.131	9.7518e-49	18	WDR74
SCGB3A22	1.15581e-52	1.00581	0.345	0.138	4.33384e-48	18	SCGB3A2
TSC22D32	1.68099e-52	0.710611	0.893	0.74	6.30303e-48	18	TSC22D3
HEXIM1	2.03652e-52	0.929605	0.321	0.126	7.63614e-48	18	HEXIM1
AC114760.22	6.36408e-52	0.49599	0.291	0.102	2.38627e-47	18	AC114760.2
IFITM23	1.40701e-51	0.654184	0.879	0.652	5.27572e-47	18	IFITM2
C18orf321	8.70921e-51	0.624186	0.287	0.103	3.26561e-46	18	C18orf32
DDIT44	3.38721e-48	0.719742	0.754	0.487	1.27007e-43	18	DDIT4
SEPTIN62	4.66254e-48	0.53961	0.26	0.09	1.74827e-43	18	SEPTIN6
COX16	7.89899e-48	0.591494	0.254	0.088	2.96181e-43	18	COX16
TUBB4B3	8.84723e-48	0.817754	0.496	0.249	3.31736e-43	18	TUBB4B
SRGN4	6.24289e-47	0.482161	0.981	0.861	2.34083e-42	18	SRGN
C12orf753	2.28633e-45	0.596539	0.484	0.228	8.57282e-41	18	C12orf75
TOMM52	3.06251e-45	0.622529	0.355	0.149	1.14832e-40	18	TOMM5
POLR2L2	3.21636e-45	0.647784	0.717	0.441	1.20601e-40	18	POLR2L
MATK1	3.8415e-42	0.612682	0.359	0.155	1.44041e-37	18	MATK
VPS37B1	5.92498e-42	0.83124	0.361	0.168	2.22163e-37	18	VPS37B
TPST21	3.58333e-41	0.614748	0.315	0.132	1.3436e-36	18	TPST2
CD71	8.15102e-41	0.608703	0.808	0.561	3.0563e-36	18	CD7
RSRP13	9.0391e-41	0.73557	0.67	0.431	3.3893e-36	18	RSRP1
HCST3	3.50211e-40	0.487364	0.928	0.727	1.31315e-35	18	HCST
LINC-PINT2	4.19854e-40	0.482352	0.453	0.217	1.57429e-35	18	LINC-PINT
SNHG9	9.72495e-40	0.630596	0.303	0.127	3.64647e-35	18	SNHG9
SRSF23	2.39993e-39	0.692258	0.75	0.546	8.99878e-35	18	SRSF2
UBB2	2.58605e-39	0.372451	0.953	0.859	9.69667e-35	18	UBB
CCL55	2.96282e-39	0.412852	0.923	0.625	1.11094e-34	18	CCL5
IRF11	5.16132e-39	0.731889	0.642	0.411	1.93529e-34	18	IRF1
CD632	6.38034e-39	0.580566	0.678	0.407	2.39237e-34	18	CD63
CDC42SE11	4.93778e-38	0.711912	0.467	0.241	1.85147e-33	18	CDC42SE1
MARCKSL1	1.6755e-37	0.721025	0.324	0.145	6.28246e-33	18	MARCKSL1
GZMM3	5.08251e-37	0.620581	0.621	0.382	1.90574e-32	18	GZMM
PSMB102	1.70046e-35	0.56703	0.404	0.202	6.37605e-31	18	PSMB10
POLR2A	3.68023e-35	0.730899	0.25	0.104	1.37994e-30	18	POLR2A
HIST1H4C3	5.73382e-35	0.795381	0.484	0.279	2.14995e-30	18	HIST1H4C
SLA4	6.66548e-35	0.695965	0.537	0.314	2.49929e-30	18	SLA
SLPI1	1.48355e-34	0.551095	0.262	0.108	5.5627e-30	18	SLPI
SH2D2A	2.19119e-34	0.655241	0.379	0.189	8.21607e-30	18	SH2D2A
BRD22	3.13891e-34	0.707966	0.482	0.271	1.17697e-29	18	BRD2
SOCS14	5.33854e-34	0.936988	0.382	0.199	2.00174e-29	18	SOCS1
BHLHE401	6.88642e-34	0.646168	0.297	0.134	2.58213e-29	18	BHLHE40
ARRDC3	8.89199e-34	0.676625	0.268	0.114	3.33414e-29	18	ARRDC3
CD554	3.94152e-33	0.662648	0.38	0.193	1.47791e-28	18	CD55
CD693	9.35502e-32	0.876239	0.822	0.603	3.50776e-27	18	CD69
CCND3	3.95256e-31	0.560906	0.612	0.379	1.48205e-26	18	CCND3
XCL22	5.02197e-31	0.583316	0.294	0.135	1.88304e-26	18	XCL2
SELPLG	6.74421e-30	0.544139	0.312	0.148	2.52881e-25	18	SELPLG
CTSD1	3.5794e-29	0.559255	0.592	0.372	1.34213e-24	18	CTSD
PSMA62	3.82743e-29	0.473213	0.286	0.131	1.43513e-24	18	PSMA6
CALM11	4.12101e-29	0.428796	0.916	0.803	1.54522e-24	18	CALM1
RASSF1	6.6045e-29	0.530839	0.25	0.111	2.47642e-24	18	RASSF1
DDIT3	8.62981e-29	0.619846	0.287	0.137	3.23583e-24	18	DDIT3
CREM2	1.0538e-28	0.508817	0.657	0.442	3.95133e-24	18	CREM
CHMP1B2	9.59004e-28	0.782197	0.439	0.264	3.59588e-23	18	CHMP1B
RBM42	2.36806e-27	0.496043	0.385	0.202	8.87928e-23	18	RBM4
IFNG1	5.71743e-26	0.556198	0.272	0.13	2.14381e-21	18	IFNG
SPN2	9.68904e-26	0.50514	0.37	0.197	3.633e-21	18	SPN
H3F3B1	2.70018e-25	0.334612	0.972	0.939	1.01246e-20	18	H3F3B
SKIL	4.54456e-25	0.509529	0.278	0.135	1.70403e-20	18	SKIL
ADGRE53	7.42414e-25	0.44029	0.456	0.259	2.78375e-20	18	ADGRE5
NDUFA132	8.37215e-25	0.384316	0.614	0.385	3.13922e-20	18	NDUFA13
CD1641	8.67644e-25	0.502631	0.528	0.323	3.25332e-20	18	CD164
PIP4K2A2	2.9846e-24	0.565941	0.377	0.212	1.1191e-19	18	PIP4K2A
SRSF72	1.56715e-23	0.450224	0.788	0.621	5.87619e-19	18	SRSF7
SYTL33	1.4395e-22	0.456158	0.402	0.232	5.39756e-18	18	SYTL3
PYHIN12	2.66367e-22	0.442035	0.362	0.199	9.98771e-18	18	PYHIN1
PDIA3	2.70099e-22	0.434528	0.571	0.37	1.01276e-17	18	PDIA3
TUBA1B2	3.13895e-22	0.463856	0.655	0.453	1.17698e-17	18	TUBA1B
C1orf56	4.72858e-22	0.614864	0.271	0.139	1.77303e-17	18	C1orf56
EIF12	5.91687e-22	0.277559	0.996	0.982	2.21859e-17	18	EIF1
ABHD17A	1.98453e-21	0.500318	0.281	0.147	7.44119e-17	18	ABHD17A
BSG	8.66133e-21	0.414946	0.485	0.301	3.24765e-16	18	BSG
HMGN31	1.44517e-20	0.398293	0.396	0.231	5.41881e-16	18	HMGN3
DBI1	3.12233e-20	0.422456	0.607	0.417	1.17075e-15	18	DBI
RHOC1	3.50772e-20	0.372247	0.371	0.21	1.31526e-15	18	RHOC
DSTN1	3.81567e-20	0.466006	0.41	0.246	1.43072e-15	18	DSTN
PET1002	4.04571e-20	0.357136	0.448	0.269	1.51698e-15	18	PET100
KRTCAP22	4.4228e-20	0.352682	0.482	0.292	1.65837e-15	18	KRTCAP2
CTSC1	8.41353e-20	0.353249	0.51	0.317	3.15474e-15	18	CTSC
CD531	9.59661e-20	0.396522	0.746	0.566	3.59834e-15	18	CD53
LGALS12	1.37128e-19	0.339331	0.646	0.447	5.14176e-15	18	LGALS1
NFE2L22	2.44778e-19	0.563431	0.371	0.225	9.1782e-15	18	NFE2L2
GNG2	4.32087e-19	0.447338	0.385	0.229	1.62015e-14	18	GNG2
AKNA2	5.29293e-19	0.463346	0.398	0.243	1.98464e-14	18	AKNA
HLA-E	3.66703e-18	0.290205	0.973	0.907	1.37499e-13	18	HLA-E
BZW11	4.0932e-18	0.434321	0.441	0.281	1.53478e-13	18	BZW1
ATF42	4.31189e-17	0.552363	0.47	0.326	1.61679e-12	18	ATF4
TNFRSF1B	4.31544e-17	0.323622	0.362	0.214	1.61812e-12	18	TNFRSF1B
SYAP13	5.43825e-17	0.427888	0.346	0.207	2.03912e-12	18	SYAP1
DUSP24	9.25204e-17	0.716082	0.617	0.47	3.46914e-12	18	DUSP2
FKBP113	1.17012e-16	0.393154	0.358	0.215	4.38747e-12	18	FKBP11
RNF166	3.2539e-16	0.368811	0.318	0.185	1.22008e-11	18	RNF166
RNF1252	3.76371e-16	0.379499	0.315	0.183	1.41124e-11	18	RNF125
CDK2AP21	5.88932e-16	0.32278	0.324	0.189	2.20826e-11	18	CDK2AP2
SYTL1	7.59469e-16	0.362224	0.306	0.177	2.8477e-11	18	SYTL1
CHST124	7.64194e-16	0.29974	0.354	0.207	2.86542e-11	18	CHST12
DDX3X	9.99656e-16	0.431721	0.453	0.303	3.74831e-11	18	DDX3X
CD47	2.67624e-15	0.358263	0.435	0.28	1.00348e-10	18	CD47
INTS61	3.85797e-15	0.381564	0.251	0.139	1.44658e-10	18	INTS6
TGFB11	5.82e-15	0.367412	0.345	0.208	2.18227e-10	18	TGFB1
SRSF3	7.05798e-15	0.400044	0.682	0.52	2.64646e-10	18	SRSF3
NDUFB2	7.77529e-15	0.354381	0.568	0.407	2.91542e-10	18	NDUFB2
TNFAIP32	1.76881e-14	0.363242	0.614	0.447	6.63234e-10	18	TNFAIP3
FLNA1	2.50783e-14	0.303633	0.349	0.215	9.40336e-10	18	FLNA
IQGAP21	4.70023e-14	0.363797	0.266	0.154	1.7624e-09	18	IQGAP2
CASP8	6.24523e-14	0.292579	0.278	0.162	2.34171e-09	18	CASP8
HNRNPH12	6.32063e-14	0.389796	0.429	0.286	2.36998e-09	18	HNRNPH1
MSN1	6.33882e-14	0.324565	0.485	0.324	2.3768e-09	18	MSN
TLE41	7.36411e-14	0.349604	0.254	0.146	2.76125e-09	18	TLE4
GLUL2	8.91788e-14	0.344058	0.266	0.154	3.34385e-09	18	GLUL
IL2RB1	1.18206e-13	0.370286	0.277	0.165	4.43226e-09	18	IL2RB
PHF20	1.20497e-13	0.332855	0.343	0.213	4.51817e-09	18	PHF20
CHD22	1.27722e-13	0.282833	0.302	0.179	4.78908e-09	18	CHD2
CKS21	1.86886e-13	0.327399	0.266	0.157	7.00748e-09	18	CKS2
MYO1F2	1.9092e-13	0.296754	0.399	0.256	7.15874e-09	18	MYO1F
PTPN4	2.24253e-13	0.325707	0.262	0.153	8.40858e-09	18	PTPN4
CLK1	3.42368e-13	0.326217	0.506	0.351	1.28374e-08	18	CLK1
PRDM11	5.31946e-13	0.254444	0.277	0.164	1.99458e-08	18	PRDM1
FAM177A13	9.11579e-13	0.340555	0.476	0.335	3.41806e-08	18	FAM177A1
PRPF4B	1.49401e-12	0.260744	0.272	0.161	5.60194e-08	18	PRPF4B
MBP	2.80106e-12	0.314789	0.362	0.235	1.05028e-07	18	MBP
CALR	3.25065e-12	0.364683	0.584	0.436	1.21886e-07	18	CALR
BIN21	4.33078e-12	0.338387	0.466	0.322	1.62387e-07	18	BIN2
GLIPR21	2.38011e-11	0.292797	0.277	0.17	8.92447e-07	18	GLIPR2
IQGAP11	2.96521e-11	0.341128	0.333	0.22	1.11184e-06	18	IQGAP1
RBM391	4.57762e-11	0.330362	0.695	0.583	1.71642e-06	18	RBM39
SCP21	5.22726e-11	0.317766	0.402	0.273	1.96001e-06	18	SCP2
POLR2G	5.29352e-11	0.253859	0.324	0.206	1.98486e-06	18	POLR2G
DYNLT14	8.12132e-11	0.273948	0.337	0.22	3.04517e-06	18	DYNLT1
CST3	9.16184e-11	0.273541	0.271	0.17	3.43532e-06	18	CST3
IDI11	1.05025e-10	0.283024	0.358	0.242	3.93802e-06	18	IDI1
HLA-F1	1.34728e-10	0.265097	0.59	0.441	5.05176e-06	18	HLA-F
RNASEH2C	3.68813e-10	0.299744	0.253	0.159	1.3829e-05	18	RNASEH2C
OSTF12	3.767e-10	0.27162	0.358	0.238	1.41248e-05	18	OSTF1
CITED22	4.95233e-10	0.329356	0.371	0.258	1.85693e-05	18	CITED2
JMJD6	5.54705e-10	0.285841	0.254	0.161	2.07992e-05	18	JMJD6
CHD11	7.43814e-10	0.287212	0.294	0.19	2.789e-05	18	CHD1
FAM49B1	1.01147e-09	0.273146	0.445	0.314	3.7926e-05	18	FAM49B
BTN3A21	1.41037e-09	0.257987	0.358	0.244	5.28832e-05	18	BTN3A2
TMED9	1.75067e-09	0.254188	0.359	0.242	6.5643e-05	18	TMED9
ARL6IP11	3.64477e-09	0.288814	0.417	0.298	0.000136664	18	ARL6IP1
XBP11	7.74518e-09	0.268409	0.423	0.304	0.000290413	18	XBP1
BLOC1S11	7.88433e-09	0.257576	0.444	0.322	0.000295631	18	BLOC1S1
SYNE2	1.23571e-08	0.300915	0.382	0.272	0.000463342	18	SYNE2
SEC11A2	6.06497e-08	0.259863	0.395	0.292	0.00227412	18	SEC11A
APOC13	9.7767e-06	0.334281	0.266	0.198	0.366587	18	APOC1
SNHG72	2.06827e-05	0.30917	0.271	0.198	0.77552	18	SNHG7
IGHG43	0.0009865	0.561485	0.263	0.199	1	18	IGHG4
GK	1.19228e-270	3.36382	0.5	0.028	4.47059e-266	19	GK
TNFRSF9	5.68416e-212	3.03829	0.554	0.044	2.13133e-207	19	TNFRSF9
CTLA4	2.34161e-132	2.88366	0.561	0.07	8.78011e-128	19	CTLA4
IL2RA	3.65063e-110	2.67864	0.426	0.047	1.36884e-105	19	IL2RA
TNFRSF182	2.19341e-107	3.04796	0.642	0.113	8.22441e-103	19	TNFRSF18
TNFRSF41	1.86225e-82	3.05864	0.581	0.113	6.98269e-78	19	TNFRSF4
MALAT1	2.39219e-68	1.19101	1	0.998	8.96976e-64	19	MALAT1
DUSP43	2.49623e-66	2.45009	0.696	0.192	9.35985e-62	19	DUSP4
RTKN2	8.89846e-63	1.65816	0.257	0.029	3.33657e-58	19	RTKN2
XIST1	2.11616e-48	2.07251	0.554	0.159	7.93475e-44	19	XIST
SERPINH1	1.40828e-46	1.84967	0.27	0.041	5.28049e-42	19	SERPINH1
BIRC34	1.49431e-40	1.82449	0.784	0.387	5.60305e-36	19	BIRC3
MAGEH11	7.11258e-40	2.08314	0.331	0.069	2.66693e-35	19	MAGEH1
AC016831.7	1.15787e-37	1.87914	0.419	0.112	4.34155e-33	19	AC016831.7
REL4	3.99114e-37	2.03523	0.655	0.292	1.49652e-32	19	REL
TIGIT2	4.41947e-34	1.88604	0.534	0.192	1.65713e-29	19	TIGIT
NEAT11	1.22847e-33	1.7456	0.811	0.545	4.60627e-29	19	NEAT1
CCR61	1.15575e-32	2.08694	0.318	0.075	4.33361e-28	19	CCR6
ARID5B2	5.74862e-32	1.75778	0.635	0.292	2.1555e-27	19	ARID5B
TBC1D41	8.12077e-31	1.5891	0.311	0.074	3.04496e-26	19	TBC1D4
AC133644.2	1.77568e-30	1.50493	0.284	0.062	6.65809e-26	19	AC133644.2
SQSTM13	2.64173e-29	1.86895	0.601	0.284	9.90544e-25	19	SQSTM1
RP11-138A9.21	3.20822e-29	1.80815	0.426	0.138	1.20296e-24	19	RP11-138A9.2
NABP11	1.66832e-28	1.80033	0.392	0.123	6.25554e-24	19	NABP1
HLA-A1	2.60746e-27	1.00341	0.966	0.987	9.77693e-23	19	HLA-A
SLC5A3	1.02675e-26	1.54178	0.27	0.065	3.8499e-22	19	SLC5A3
SPOCK23	4.04671e-25	1.54192	0.642	0.358	1.51736e-20	19	SPOCK2
CD83	8.70023e-23	1.88075	0.284	0.08	3.26224e-18	19	CD83
SNX91	1.18403e-21	1.55836	0.284	0.083	4.43962e-17	19	SNX9
HLA-B1	8.88541e-21	0.871887	0.98	0.981	3.33167e-16	19	HLA-B
SAT12	9.89657e-21	1.72228	0.743	0.549	3.71082e-16	19	SAT1
ABHD3	1.76903e-20	1.35524	0.311	0.1	6.63314e-16	19	ABHD3
RSRP14	2.27276e-19	1.29301	0.676	0.432	8.52196e-15	19	RSRP1
ICOS2	4.65024e-19	1.73526	0.405	0.169	1.74366e-14	19	ICOS
RP11-138A9.11	7.87764e-19	1.6569	0.405	0.172	2.9538e-14	19	RP11-138A9.1
NAMPT	1.2201e-18	1.38845	0.345	0.128	4.5749e-14	19	NAMPT
PMAIP11	2.77559e-18	1.55487	0.412	0.175	1.04074e-13	19	PMAIP1
HERPUD14	3.28016e-18	1.46639	0.595	0.366	1.22993e-13	19	HERPUD1
CACYBP2	2.36516e-17	1.30163	0.5	0.257	8.86841e-13	19	CACYBP
VMP12	4.93088e-17	1.46172	0.399	0.179	1.84888e-12	19	VMP1
CLEC2D1	6.5127e-17	1.39472	0.615	0.402	2.442e-12	19	CLEC2D
UGP21	1.65735e-16	1.53259	0.466	0.25	6.2144e-12	19	UGP2
BATF1	3.28679e-16	1.37942	0.419	0.192	1.23242e-11	19	BATF
GPBP12	4.20324e-16	1.31267	0.541	0.321	1.57605e-11	19	GPBP1
STAT32	7.60545e-16	1.40107	0.514	0.302	2.85174e-11	19	STAT3
CXCR45	4.3553e-15	1.3156	0.878	0.815	1.63306e-10	19	CXCR4
HLA-C1	1.05057e-14	0.748702	0.959	0.981	3.93923e-10	19	HLA-C
STK4	1.51591e-14	1.23766	0.649	0.484	5.68406e-10	19	STK4
RHBDD21	2.3397e-14	1.3915	0.351	0.157	8.77295e-10	19	RHBDD2
WSB11	2.80174e-13	1.23052	0.432	0.236	1.05054e-08	19	WSB1
HLA-F2	3.53689e-13	1.072	0.601	0.441	1.32619e-08	19	HLA-F
SAMSN14	4.02925e-13	1.40126	0.568	0.37	1.51081e-08	19	SAMSN1
FAM129A	5.47908e-13	1.12628	0.25	0.091	2.05444e-08	19	FAM129A
IQGAP12	6.14118e-13	1.14671	0.419	0.22	2.3027e-08	19	IQGAP1
CD28	6.83309e-13	1.26634	0.264	0.103	2.56214e-08	19	CD28
TYMP2	1.18902e-12	1.18489	0.372	0.181	4.45836e-08	19	TYMP
NFKB2	1.84498e-12	1.30717	0.291	0.124	6.91794e-08	19	NFKB2
CD273	3.52909e-12	1.43425	0.459	0.266	1.32327e-07	19	CD27
P2RY101	4.78788e-12	1.19438	0.331	0.155	1.79526e-07	19	P2RY10
IL7R4	4.88285e-12	1.00552	0.703	0.49	1.83087e-07	19	IL7R
PBXIP11	5.85145e-12	1.12096	0.439	0.252	2.19406e-07	19	PBXIP1
TPP1	6.77891e-12	1.07664	0.25	0.097	2.54182e-07	19	TPP1
CCT32	6.85915e-12	1.29784	0.419	0.238	2.57191e-07	19	CCT3
ZNF292	8.20631e-12	1.32855	0.297	0.132	3.07704e-07	19	ZNF292
SRSF73	1.63679e-11	0.896964	0.73	0.621	6.13732e-07	19	SRSF7
ZBTB38	2.32878e-11	1.23192	0.291	0.129	8.732e-07	19	ZBTB38
SRGN5	3.66626e-11	0.813794	0.919	0.861	1.3747e-06	19	SRGN
CHORDC11	7.20477e-11	1.26622	0.284	0.127	2.7015e-06	19	CHORDC1
ZBTB20	8.11003e-11	1.2817	0.264	0.113	3.04094e-06	19	ZBTB20
BTG31	9.26957e-11	1.13075	0.304	0.143	3.47572e-06	19	BTG3
SON	1.00487e-10	0.865899	0.655	0.543	3.76787e-06	19	SON
CD743	1.1125e-10	0.932919	0.804	0.748	4.17142e-06	19	CD74
SLC3A21	1.2263e-10	1.2466	0.378	0.214	4.59813e-06	19	SLC3A2
CXCR6	3.08553e-10	1.45906	0.257	0.107	1.15695e-05	19	CXCR6
CD23	7.88239e-10	0.801022	0.757	0.671	2.95558e-05	19	CD2
PTPRC1	1.26796e-09	0.856485	0.75	0.701	4.75433e-05	19	PTPRC
LMNA2	1.57619e-09	1.00879	0.432	0.249	5.91008e-05	19	LMNA
MRPL1	3.27431e-09	1.25661	0.264	0.124	0.000122774	19	MRPL1
KLF61	3.78532e-09	1.11579	0.689	0.622	0.000141934	19	KLF6
TNFRSF1B1	6.60841e-09	1.20962	0.372	0.214	0.000247789	19	TNFRSF1B
USP151	1.03288e-08	1.33062	0.358	0.214	0.000387289	19	USP15
CTSC2	2.1157e-08	1.16085	0.466	0.318	0.000793305	19	CTSC
MGEA5	2.95633e-08	1.00653	0.277	0.142	0.0011085	19	MGEA5
CREM3	3.12523e-08	0.389048	0.676	0.443	0.00117184	19	CREM
RNF2131	4.1318e-08	0.951628	0.48	0.345	0.00154926	19	RNF213
PRDM12	5.40607e-08	1.14346	0.304	0.164	0.00202706	19	PRDM1
CD72	9.06589e-08	1.00052	0.649	0.562	0.00339934	19	CD7
RGS13	9.48002e-08	0.471876	0.716	0.527	0.00355463	19	RGS1
FCMR	1.38509e-07	1.00683	0.311	0.176	0.00519352	19	FCMR
AHSA11	1.77262e-07	0.934504	0.277	0.145	0.00664663	19	AHSA1
EIF54	2.82479e-07	0.872267	0.493	0.369	0.0105918	19	EIF5
PDE4B1	4.34909e-07	0.982342	0.291	0.163	0.0163074	19	PDE4B
SIAH21	7.09493e-07	0.997843	0.25	0.133	0.0266032	19	SIAH2
SFPQ1	1.77317e-06	1.07601	0.412	0.303	0.0664867	19	SFPQ
GBP22	2.41329e-06	1.02001	0.338	0.217	0.0904888	19	GBP2
WHSC1L12	2.48775e-06	1.05005	0.318	0.2	0.0932808	19	WHSC1L1
TANK4	2.64389e-06	1.02184	0.324	0.204	0.0991352	19	TANK
ELOVL51	2.92332e-06	0.989358	0.284	0.17	0.109613	19	ELOVL5
NOP58	4.97085e-06	0.870952	0.297	0.183	0.186387	19	NOP58
TMEM1732	5.5451e-06	0.947915	0.331	0.217	0.207919	19	TMEM173
RORA2	5.64813e-06	1.20643	0.419	0.324	0.211782	19	RORA
ARID4B	5.67751e-06	0.757318	0.453	0.35	0.212884	19	ARID4B
B2M	6.13239e-06	0.461254	1	0.999	0.22994	19	B2M
SARAF	6.49084e-06	0.679295	0.777	0.776	0.243381	19	SARAF
HLA-E1	6.64532e-06	0.441394	0.912	0.907	0.249173	19	HLA-E
SMCHD13	7.26767e-06	1.02368	0.365	0.259	0.272509	19	SMCHD1
ATP1B32	8.38912e-06	0.991303	0.372	0.262	0.314558	19	ATP1B3
FNIP1	1.06923e-05	0.934734	0.264	0.158	0.400917	19	FNIP1
CFLAR1	1.10983e-05	0.936613	0.378	0.274	0.416141	19	CFLAR
ZC3HAV11	1.7538e-05	0.865953	0.372	0.262	0.657606	19	ZC3HAV1
RNF19A3	2.44752e-05	0.904	0.297	0.191	0.917721	19	RNF19A
UBE2B1	2.60412e-05	0.779389	0.392	0.292	0.976442	19	UBE2B
PRRC2C	3.36035e-05	0.644924	0.493	0.413	1	19	PRRC2C
PIK3IP12	3.81062e-05	0.614325	0.507	0.404	1	19	PIK3IP1
RBM392	3.92074e-05	0.608909	0.635	0.584	1	19	RBM39
CTSA	4.63715e-05	0.918723	0.257	0.159	1	19	CTSA
LTB2	5.87788e-05	0.913959	0.669	0.553	1	19	LTB
EZR3	6.58339e-05	0.804423	0.446	0.354	1	19	EZR
FUS	7.35471e-05	0.781971	0.581	0.552	1	19	FUS
FOXN3	8.59862e-05	0.811204	0.257	0.162	1	19	FOXN3
ZNF3316	8.63966e-05	0.594079	0.432	0.311	1	19	ZNF331
TRA2A	8.68391e-05	0.688206	0.291	0.188	1	19	TRA2A
CCT21	0.000104035	0.766018	0.264	0.168	1	19	CCT2
TMBIM6	0.000106832	0.557431	0.581	0.523	1	19	TMBIM6
PPP1R22	0.000124721	0.901866	0.453	0.382	1	19	PPP1R2
BST22	0.000146948	0.749373	0.372	0.282	1	19	BST2
CHD12	0.000147266	0.794602	0.284	0.19	1	19	CHD1
AKAP9	0.000190947	0.726703	0.345	0.254	1	19	AKAP9
CNIH11	0.000209059	0.850475	0.25	0.162	1	19	CNIH1
ANKRD121	0.000210413	0.764614	0.514	0.463	1	19	ANKRD12
FMNL12	0.000218824	0.906603	0.304	0.217	1	19	FMNL1
CD441	0.000275178	0.845495	0.568	0.54	1	19	CD44
PNISR1	0.000285949	0.655572	0.554	0.505	1	19	PNISR
KMT2E1	0.000292225	0.68964	0.5	0.447	1	19	KMT2E
HLA-DQB11	0.000367464	1.04727	0.304	0.218	1	19	HLA-DQB1
TAP11	0.000381061	0.751273	0.324	0.241	1	19	TAP1
TSPYL21	0.000413414	0.897139	0.277	0.189	1	19	TSPYL2
CMTM62	0.0004604	0.819171	0.27	0.184	1	19	CMTM6
BAZ1A1	0.000503477	0.976563	0.338	0.262	1	19	BAZ1A
ARL6IP5	0.000704252	0.638321	0.527	0.504	1	19	ARL6IP5
NFE2L23	0.000765014	0.753881	0.311	0.225	1	19	NFE2L2
PNN	0.000934412	0.765456	0.338	0.265	1	19	PNN
ZNF207	0.000934601	0.68599	0.291	0.212	1	19	ZNF207
AAK1	0.001546	0.68247	0.399	0.337	1	19	AAK1
RSRC21	0.00227404	0.578325	0.385	0.32	1	19	RSRC2
TRAC1	0.00233492	0.550528	0.73	0.743	1	19	TRAC
FNBP1	0.00242599	0.609115	0.399	0.34	1	19	FNBP1
TSC22D33	0.0025795	0.314517	0.777	0.741	1	19	TSC22D3
ODF2L3	0.00386815	0.591986	0.277	0.206	1	19	ODF2L
CAST1	0.00504907	0.817454	0.304	0.249	1	19	CAST
CLK11	0.00586385	0.479136	0.405	0.352	1	19	CLK1
IL2RG	0.00588699	0.624122	0.534	0.547	1	19	IL2RG
TCP11	0.00631881	0.748073	0.257	0.196	1	19	TCP1
SELK4	0.00659414	0.546176	0.365	0.306	1	19	SELK
TAF1D1	0.0067092	0.541481	0.365	0.308	1	19	TAF1D
ELF11	0.0075491	0.535573	0.453	0.431	1	19	ELF1
FYN1	0.0076433	0.585639	0.399	0.364	1	19	FYN
CD2473	0.00849117	0.469085	0.453	0.402	1	19	CD247
PTGDS	0	3.51694	0.306	0.026	0	2	PTGDS
FGFBP22	0	3.16951	0.881	0.1	0	2	FGFBP2
FCGR3A3	0	2.91923	0.792	0.08	0	2	FCGR3A
GNLY3	0	2.85923	0.908	0.192	0	2	GNLY
SPON22	0	2.81202	0.744	0.115	0	2	SPON2
KLRF13	0	2.70285	0.742	0.064	0	2	KLRF1
GZMB3	0	2.64381	0.947	0.237	0	2	GZMB
CCL33	0	2.63646	0.502	0.126	0	2	CCL3
PRF13	0	2.62583	0.902	0.233	0	2	PRF1
TYROBP3	0	2.59325	0.925	0.196	0	2	TYROBP
NKG74	0	2.47167	0.998	0.416	0	2	NKG7
FCER1G3	0	2.36011	0.623	0.125	0	2	FCER1G
MYOM21	0	2.27934	0.284	0.017	0	2	MYOM2
KLRD13	0	2.24254	0.875	0.182	0	2	KLRD1
CLIC33	0	2.1332	0.577	0.104	0	2	CLIC3
CCL45	0	1.94108	0.913	0.402	0	2	CCL4
CCL4L24	0	1.92574	0.496	0.191	0	2	CCL4L2
TRDC3	0	1.9174	0.595	0.082	0	2	TRDC
IGFBP71	0	1.9163	0.388	0.033	0	2	IGFBP7
CTSW4	0	1.81252	0.851	0.298	0	2	CTSW
S1PR51	0	1.77427	0.424	0.047	0	2	S1PR5
CST74	0	1.7642	0.96	0.457	0	2	CST7
PLAC83	0	1.76255	0.709	0.239	0	2	PLAC8
GZMH5	0	1.70997	0.828	0.261	0	2	GZMH
CD2474	0	1.70283	0.795	0.362	0	2	CD247
PRSS231	0	1.69881	0.353	0.029	0	2	PRSS23
TTC381	0	1.58971	0.353	0.04	0	2	TTC38
ADGRG1	0	1.57721	0.354	0.04	0	2	ADGRG1
PLEK2	0	1.57532	0.407	0.072	0	2	PLEK
CX3CR1	0	1.53522	0.284	0.02	0	2	CX3CR1
AKR1C3	0	1.52076	0.268	0.018	0	2	AKR1C3
EFHD23	0	1.44276	0.463	0.13	0	2	EFHD2
LAIR2	0	1.42747	0.325	0.072	0	2	LAIR2
HOPX4	0	1.39684	0.662	0.246	0	2	HOPX
FGR	0	1.32211	0.273	0.032	0	2	FGR
CD300A	0	1.31092	0.293	0.049	0	2	CD300A
HAVCR21	0	1.30527	0.297	0.055	0	2	HAVCR2
FCRL61	0	1.27544	0.312	0.056	0	2	FCRL6
SYNGR1	0	1.26711	0.266	0.039	0	2	SYNGR1
C1orf21	0	1.25685	0.27	0.04	0	2	C1orf21
ITGB22	0	1.24769	0.799	0.467	0	2	ITGB2
APMAP4	0	1.21567	0.464	0.168	0	2	APMAP
ZEB22	0	1.19895	0.425	0.134	0	2	ZEB2
CMC15	0	1.17941	0.559	0.236	0	2	CMC1
ABI31	0	1.15404	0.375	0.115	0	2	ABI3
NCR31	0	1.14622	0.294	0.068	0	2	NCR3
GZMA5	0	1.14523	0.906	0.437	0	2	GZMA
MATK2	0	1.11348	0.401	0.131	0	2	MATK
MYO1F3	0	1.10041	0.523	0.229	0	2	MYO1F
KLRB15	0	1.04302	0.814	0.363	0	2	KLRB1
LITAF3	0	1.03057	0.715	0.399	0	2	LITAF
MAPK11	0	0.966461	0.283	0.096	0	2	MAPK1
C12orf754	0	0.961132	0.455	0.206	0	2	C12orf75
IFITM24	0	0.95692	0.868	0.631	0	2	IFITM2
CHST125	0	0.953591	0.432	0.184	0	2	CHST12
PYHIN13	0	0.947826	0.41	0.178	0	2	PYHIN1
CYBA2	0	0.941025	0.952	0.792	0	2	CYBA
IL2RB2	0	0.93089	0.348	0.147	0	2	IL2RB
MAP3K82	0	0.916103	0.269	0.097	0	2	MAP3K8
ID25	0	0.913401	0.807	0.507	0	2	ID2
GNPTAB	0	0.912188	0.25	0.076	0	2	GNPTAB
TXK1	0	0.911629	0.25	0.079	0	2	TXK
GZMM4	0	0.910608	0.644	0.356	0	2	GZMM
ABHD17A1	0	0.91019	0.318	0.13	0	2	ABHD17A
TPST22	0	0.90464	0.309	0.115	0	2	TPST2
SPN3	0	0.902835	0.386	0.178	0	2	SPN
UBE2F	0	0.885812	0.254	0.084	0	2	UBE2F
BIN22	0	0.873696	0.539	0.301	0	2	BIN2
RAP1B3	0	0.867053	0.487	0.277	0	2	RAP1B
RHOC2	0	0.863685	0.407	0.191	0	2	RHOC
XCL23	0	0.856814	0.271	0.122	0	2	XCL2
GNG21	0	0.843887	0.417	0.21	0	2	GNG2
GSTP13	0	0.824815	0.636	0.378	0	2	GSTP1
CD633	0	0.807766	0.652	0.383	0	2	CD63
FLNA2	0	0.802865	0.395	0.197	0	2	FLNA
RASSF11	0	0.795664	0.255	0.097	0	2	RASSF1
DSTN2	0	0.788915	0.424	0.229	0	2	DSTN
C5orf56	0	0.762226	0.253	0.108	0	2	C5orf56
CD73	0	0.729596	0.785	0.539	0	2	CD7
CCL56	0	0.720202	0.918	0.596	0	2	CCL5
SAMD31	0	0.710403	0.289	0.127	0	2	SAMD3
[truncated: 1,298 more rows]

## Sheet: B cells
	p_val	avg_log2FC	pct.1	pct.2	p_val_adj	cluster	gene
TCL1A	0	2.81601	0.695	0.081	0	0	TCL1A
FCER2	0	1.73963	0.5	0.132	0	0	FCER2
IGHD	0	1.61863	0.773	0.134	0	0	IGHD
IL4R	0	1.54777	0.284	0.054	0	0	IL4R
PHACTR1	0	1.35486	0.443	0.187	0	0	PHACTR1
FAM26F	0	1.34351	0.359	0.123	0	0	FAM26F
YBX3	0	1.25071	0.254	0.073	0	0	YBX3
RP11-231C14.7	0	1.24017	0.349	0.118	0	0	RP11-231C14.7
LINC00926	0	1.23187	0.485	0.23	0	0	LINC00926
CD72	0	1.21993	0.334	0.115	0	0	CD72
C1orf162	0	1.17156	0.3	0.103	0	0	C1orf162
HVCN1	0	1.14262	0.424	0.212	0	0	HVCN1
GLTSCR2	0	1.13466	0.926	0.551	0	0	GLTSCR2
TSPAN13	0	1.13454	0.322	0.157	0	0	TSPAN13
AES	0	1.10257	0.326	0.153	0	0	AES
CLEC2D	0	1.10167	0.378	0.179	0	0	CLEC2D
CD79B	0	1.091	0.779	0.571	0	0	CD79B
GNB2L1	0	1.08565	0.953	0.561	0	0	GNB2L1
RHOH	0	1.04612	0.558	0.367	0	0	RHOH
C11orf31	0	1.04601	0.489	0.285	0	0	C11orf31
BIRC3	0	1.04167	0.607	0.404	0	0	BIRC3
BTG1	0	1.00006	0.977	0.813	0	0	BTG1
FOXP1	0	0.984387	0.428	0.224	0	0	FOXP1
TMSB10	0	0.942752	0.994	0.941	0	0	TMSB10
HLA-DMB	0	0.939996	0.638	0.42	0	0	HLA-DMB
SARAF	0	0.92599	0.749	0.589	0	0	SARAF
CD37	0	0.90945	0.975	0.749	0	0	CD37
PLAC8	0	0.874699	0.514	0.317	0	0	PLAC8
CD79A	0	0.864352	0.959	0.85	0	0	CD79A
CD52	0	0.854582	0.977	0.78	0	0	CD52
HLA-DRB1	0	0.842706	0.979	0.79	0	0	HLA-DRB1
LIMD2	0	0.823841	0.707	0.503	0	0	LIMD2
LAPTM5	0	0.796858	0.942	0.728	0	0	LAPTM5
HLA-DQB1	0	0.792177	0.933	0.721	0	0	HLA-DQB1
HLA-DMA	0	0.790452	0.756	0.584	0	0	HLA-DMA
CD74	0	0.766054	0.999	0.955	0	0	CD74
EEF1D	0	0.735609	0.967	0.886	0	0	EEF1D
CD83	0	0.725184	0.653	0.434	0	0	CD83
HLA-DPB1	0	0.723806	0.987	0.79	0	0	HLA-DPB1
H3F3A	0	0.701205	0.932	0.808	0	0	H3F3A
ATP5G2	0	0.678048	0.698	0.489	0	0	ATP5G2
HLA-DPA1	0	0.658734	0.972	0.79	0	0	HLA-DPA1
ATP5E	0	0.610696	0.816	0.545	0	0	ATP5E
YBX1	0	0.583504	0.806	0.704	0	0	YBX1
ARHGDIB	0	0.575129	0.823	0.697	0	0	ARHGDIB
HLA-DRA	0	0.553964	0.999	0.854	0	0	HLA-DRA
HNRNPA1	0	0.542854	0.92	0.818	0	0	HNRNPA1
PFDN5	0	0.537439	0.956	0.873	0	0	PFDN5
FAU	0	0.48921	0.998	0.958	0	0	FAU
NACA	0	0.482499	0.977	0.899	0	0	NACA
FTH1	0	0.46802	0.995	0.97	0	0	FTH1
UBA52	0	0.437107	0.993	0.927	0	0	UBA52
EEF1A1	0	0.417201	1	0.986	0	0	EEF1A1
CD22	5.46756e-308	0.952849	0.404	0.222	2.0517e-303	0	CD22
NCF1	8.45565e-306	0.924667	0.539	0.385	3.17298e-301	0	NCF1
HLA-DQA1	2.16367e-293	0.52791	0.866	0.672	8.11919e-289	0	HLA-DQA1
WHSC1L1	4.2684e-293	1.02241	0.359	0.192	1.60172e-288	0	WHSC1L1
COX4I1	7.17789e-293	0.494961	0.889	0.816	2.6935e-288	0	COX4I1
ARPC3	1.46606e-285	0.541893	0.82	0.716	5.5014e-281	0	ARPC3
PTMA	4.40395e-285	0.414207	0.996	0.943	1.65258e-280	0	PTMA
CD69	1.28054e-282	0.395766	0.684	0.465	4.80521e-278	0	CD69
ATP5L	2.4303e-269	0.558991	0.694	0.494	9.11969e-265	0	ATP5L
CLEC2B	3.53105e-262	1.15653	0.269	0.125	1.32503e-257	0	CLEC2B
CXCR4	3.33413e-255	0.251747	0.921	0.752	1.25113e-250	0	CXCR4
2023-09-15	1.92839e-249	0.92745	0.415	0.265	7.2363e-245	0	2023-09-15
TMSB4X	5.68455e-244	0.34992	0.999	0.983	2.13313e-239	0	TMSB4X
TMEM123	2.44925e-242	0.971313	0.404	0.253	9.19082e-238	0	TMEM123
SELL	1.06523e-240	0.79403	0.486	0.318	3.99727e-236	0	SELL
FCMR	9.6275e-239	0.815202	0.446	0.285	3.61272e-234	0	FCMR
LTB	1.42048e-237	0.402697	0.849	0.641	5.33034e-233	0	LTB
RCSD1	3.40238e-235	0.900962	0.411	0.261	1.27674e-230	0	RCSD1
EEF2	4.55299e-233	0.423677	0.908	0.84	1.70851e-228	0	EEF2
RNASE6	2.87053e-231	1.00565	0.351	0.206	1.07717e-226	0	RNASE6
C6orf48	5.76736e-228	0.715307	0.507	0.337	2.1642e-223	0	C6orf48
TPT1	1.90203e-224	0.309638	0.997	0.977	7.13738e-220	0	TPT1
OAZ1	2.28221e-222	0.37221	0.932	0.882	8.56399e-218	0	OAZ1
REL	1.29789e-219	0.623488	0.543	0.373	4.87032e-215	0	REL
CORO1A	1.53211e-218	0.508788	0.755	0.628	5.74926e-214	0	CORO1A
C19orf43	6.85151e-217	0.711183	0.503	0.349	2.57103e-212	0	C19orf43
EEF1B2	1.2487e-216	0.333766	0.963	0.892	4.68574e-212	0	EEF1B2
CCNI	1.25719e-211	0.537659	0.753	0.661	4.71761e-207	0	CCNI
CIRBP	4.48642e-211	0.515377	0.778	0.717	1.68353e-206	0	CIRBP
BTF3	4.63241e-207	0.390199	0.899	0.817	1.73831e-202	0	BTF3
VPREB3	6.46104e-205	0.567367	0.67	0.511	2.42451e-200	0	VPREB3
PLPP5	1.25008e-203	1.2556	0.313	0.194	4.69091e-199	0	PLPP5
HINT1	1.43336e-200	0.483296	0.783	0.736	5.37867e-196	0	HINT1
SNX3	7.43013e-196	0.632461	0.605	0.518	2.78816e-191	0	SNX3
HLA-DRB5	4.83741e-191	0.752086	0.56	0.416	1.81524e-186	0	HLA-DRB5
ISG20	4.35317e-190	0.620861	0.64	0.567	1.63353e-185	0	ISG20
ZFP36L2	1.3711e-189	0.710842	0.653	0.555	5.14507e-185	0	ZFP36L2
UCP2	5.87637e-185	0.69136	0.505	0.378	2.20511e-180	0	UCP2
EIF3E	4.21955e-182	0.459029	0.776	0.7	1.58339e-177	0	EIF3E
ACTB	5.68628e-181	0.266326	0.975	0.909	2.13378e-176	0	ACTB
MEF2C	2.42386e-178	0.771958	0.536	0.442	9.09555e-174	0	MEF2C
BLOC1S2	5.59301e-172	0.826304	0.3	0.18	2.09878e-167	0	BLOC1S2
FXYD5	1.64723e-169	0.56762	0.661	0.591	6.18123e-165	0	FXYD5
ATP5O	4.77657e-168	0.657818	0.485	0.361	1.79241e-163	0	ATP5O
EVL	1.41087e-165	0.674233	0.457	0.336	5.29428e-161	0	EVL
2023-09-07	4.68351e-163	0.673013	0.438	0.309	1.75749e-158	0	2023-09-07
STK17A	1.16984e-162	0.676333	0.509	0.391	4.38983e-158	0	STK17A
FAM65B	2.96272e-162	0.769298	0.286	0.165	1.11176e-157	0	FAM65B
SNHG7	3.07779e-161	0.718629	0.431	0.313	1.15494e-156	0	SNHG7
SNX2	3.08078e-153	0.71904	0.403	0.29	1.15606e-148	0	SNX2
HMGB1	3.30205e-153	0.43821	0.748	0.708	1.2391e-148	0	HMGB1
MALAT1	7.08311e-153	0.313778	0.999	0.957	2.65794e-148	0	MALAT1
PFN1	3.11716e-151	0.330144	0.832	0.777	1.16971e-146	0	PFN1
RASGRP2	1.0083e-148	0.746039	0.287	0.173	3.78364e-144	0	RASGRP2
HMGN2	7.3067e-147	0.542526	0.61	0.545	2.74184e-142	0	HMGN2
HNRNPDL	4.737e-145	0.544092	0.623	0.554	1.77756e-140	0	HNRNPDL
HLA-E	1.89687e-141	0.331205	0.887	0.834	7.11799e-137	0	HLA-E
NBEAL1	6.99285e-138	0.659606	0.424	0.311	2.62407e-133	0	NBEAL1
GMFG	1.18063e-137	0.695478	0.481	0.406	4.43032e-133	0	GMFG
ATP6V1G1	3.56841e-137	0.522075	0.627	0.582	1.33905e-132	0	ATP6V1G1
STX7	6.05096e-136	0.760693	0.3	0.193	2.27062e-131	0	STX7
SH3BGRL3	3.1301e-134	0.466096	0.706	0.667	1.17457e-129	0	SH3BGRL3
PNRC1	7.24553e-129	0.470847	0.664	0.581	2.71888e-124	0	PNRC1
CCR7	7.91879e-125	0.429218	0.362	0.239	2.97153e-120	0	CCR7
2023-09-09	4.5336e-122	0.678546	0.32	0.216	1.70123e-117	0	2023-09-09
ATP5D	2.75199e-121	0.609667	0.448	0.353	1.03268e-116	0	ATP5D
SF1	4.08646e-121	0.58202	0.518	0.435	1.53344e-116	0	SF1
HLA-DQA2	2.22572e-118	0.715116	0.34	0.225	8.35202e-114	0	HLA-DQA2
COMMD6	6.57217e-117	0.3555	0.751	0.682	2.46621e-112	0	COMMD6
SLC2A3	5.11082e-116	0.669198	0.373	0.268	1.91784e-111	0	SLC2A3
VAMP2	1.62558e-115	0.568443	0.531	0.467	6.1e-111	0	VAMP2
CD48	1.16699e-114	0.357977	0.698	0.592	4.37913e-110	0	CD48
PABPC1	1.20163e-113	0.292039	0.865	0.808	4.50913e-109	0	PABPC1
PNISR	1.44386e-112	0.47634	0.619	0.554	5.4181e-108	0	PNISR
GPSM3	2.98708e-112	0.480273	0.579	0.506	1.1209e-107	0	GPSM3
PIK3IP1	4.77958e-112	0.665064	0.276	0.177	1.79354e-107	0	PIK3IP1
CYB561A3	9.88748e-112	0.692245	0.267	0.172	3.71028e-107	0	CYB561A3
ALDOA	5.23949e-108	0.551756	0.482	0.397	1.96612e-103	0	ALDOA
MS4A1	6.21494e-107	0.26278	0.781	0.615	2.33216e-102	0	MS4A1
COX7C	6.18887e-106	0.261292	0.86	0.834	2.32237e-101	0	COX7C
EIF3H	4.3164e-105	0.435664	0.626	0.573	1.61973e-100	0	EIF3H
EIF3L	3.57159e-103	0.494481	0.565	0.508	1.34024e-98	0	EIF3L
STK4	7.10797e-103	0.589573	0.472	0.399	2.66727e-98	0	STK4
HMGN1	7.43572e-103	0.410117	0.619	0.57	2.79026e-98	0	HMGN1
ADAM28	7.51352e-103	0.571937	0.433	0.342	2.81945e-98	0	ADAM28
CYTIP	6.76879e-102	0.613666	0.53	0.47	2.53999e-97	0	CYTIP
TNFRSF13C	6.06607e-100	0.541538	0.465	0.377	2.27629e-95	0	TNFRSF13C
CFL1	1.39654e-99	0.28857	0.809	0.766	5.24051e-95	0	CFL1
GPX1	1.61317e-95	0.614257	0.393	0.313	6.05342e-91	0	GPX1
POLR2J3	8.97583e-95	0.669701	0.358	0.276	3.36818e-90	0	POLR2J3
UBE2D2	9.76749e-93	0.581288	0.465	0.415	3.66525e-88	0	UBE2D2
DDX5	4.65863e-92	0.280577	0.806	0.753	1.74815e-87	0	DDX5
ANAPC16	3.59385e-91	0.461077	0.587	0.562	1.34859e-86	0	ANAPC16
PPIA	1.05177e-90	0.31059	0.751	0.722	3.94678e-86	0	PPIA
LYN	1.58013e-89	0.62737	0.284	0.2	5.92942e-85	0	LYN
HNRNPK	3.86601e-89	0.481898	0.552	0.517	1.45072e-84	0	HNRNPK
LSM7	6.12791e-87	0.545634	0.476	0.426	2.2995e-82	0	LSM7
AC090498.1	6.86635e-87	0.519913	0.371	0.284	2.5766e-82	0	AC090498.1
PDE4B	6.93728e-87	0.677205	0.322	0.244	2.60321e-82	0	PDE4B
CCND3	4.0891e-86	0.607306	0.303	0.222	1.53443e-81	0	CCND3
SRSF5	7.59203e-83	0.373923	0.666	0.626	2.84891e-78	0	SRSF5
IFITM2	8.87223e-83	0.464922	0.502	0.44	3.3293e-78	0	IFITM2
SRP14	1.29542e-82	0.29565	0.728	0.719	4.86107e-78	0	SRP14
EIF3F	3.26647e-82	0.386382	0.632	0.602	1.22574e-77	0	EIF3F
ERP29	2.67905e-80	0.436964	0.582	0.571	1.00531e-75	0	ERP29
TRBC2	3.38171e-78	0.597041	0.307	0.231	1.26899e-73	0	TRBC2
2023-03-01	4.21702e-77	0.523684	0.343	0.259	1.58243e-72	0	2023-03-01
DUSP1	3.19901e-76	0.357931	0.638	0.573	1.20043e-71	0	DUSP1
SEC62	6.37247e-70	0.544075	0.503	0.498	2.39127e-65	0	SEC62
NAP1L1	7.37889e-70	0.258993	0.741	0.674	2.76893e-65	0	NAP1L1
TAGAP	1.77502e-69	0.610839	0.322	0.251	6.66078e-65	0	TAGAP
UXT	3.13043e-69	0.443897	0.525	0.499	1.17469e-64	0	UXT
DAZAP2	8.75891e-69	0.520428	0.429	0.379	3.28678e-64	0	DAZAP2
MDM4	1.4284e-67	0.651844	0.264	0.195	5.36006e-63	0	MDM4
ZNF331	2.65151e-67	0.499749	0.346	0.261	9.94978e-63	0	ZNF331
TSTD1	2.3215e-66	0.652581	0.348	0.296	8.71143e-62	0	TSTD1
MARCKSL1	1.02866e-65	0.38096	0.361	0.284	3.86006e-61	0	MARCKSL1
2023-09-06	3.35589e-65	0.534678	0.306	0.236	1.2593e-60	0	2023-09-06
KLF2	8.83639e-65	0.390278	0.429	0.358	3.31585e-60	0	KLF2
C14orf2	3.48261e-64	0.535573	0.344	0.28	1.30685e-59	0	C14orf2
KMT2E	2.47622e-63	0.454376	0.478	0.434	9.29201e-59	0	KMT2E
CHMP1B	2.60148e-63	0.687754	0.299	0.232	9.76205e-59	0	CHMP1B
PTPRC	4.18125e-63	0.477865	0.401	0.341	1.56902e-58	0	PTPRC
HNRNPA0	1.53893e-62	0.461021	0.486	0.451	5.77485e-58	0	HNRNPA0
LRRFIP1	3.03893e-62	0.536229	0.355	0.293	1.14036e-57	0	LRRFIP1
IRF1	3.70074e-62	0.676843	0.368	0.312	1.3887e-57	0	IRF1
SUMO2	1.48398e-61	0.329236	0.639	0.634	5.56862e-57	0	SUMO2
ITM2B	1.48591e-61	0.485115	0.511	0.506	5.57588e-57	0	ITM2B
GYPC	5.72137e-61	0.643217	0.371	0.333	2.14695e-56	0	GYPC
ARL4A	1.02211e-60	0.613011	0.251	0.184	3.83546e-56	0	ARL4A
TRAF3IP3	7.66847e-60	0.585472	0.284	0.222	2.87759e-55	0	TRAF3IP3
PCBP1	9.71487e-60	0.539762	0.414	0.379	3.64551e-55	0	PCBP1
PAPOLA	4.98873e-59	0.594646	0.364	0.323	1.87202e-54	0	PAPOLA
ANKRD44	6.9026e-59	0.529093	0.301	0.238	2.5902e-54	0	ANKRD44
PRKCB	6.97316e-59	0.555832	0.285	0.22	2.61668e-54	0	PRKCB
C12orf57	1.18784e-58	0.636798	0.352	0.308	4.45738e-54	0	C12orf57
SELK	1.53088e-58	0.50704	0.364	0.306	5.74463e-54	0	SELK
UBXN1	1.85857e-58	0.414437	0.49	0.453	6.97429e-54	0	UBXN1
PDLIM1	8.82893e-58	0.48993	0.339	0.281	3.31306e-53	0	PDLIM1
ZFP36L1	1.8766e-55	0.432285	0.46	0.406	7.04193e-51	0	ZFP36L1
ORAI2	2.83349e-55	0.555378	0.329	0.274	1.06327e-50	0	ORAI2
HNRNPA2B1	9.60156e-55	0.332857	0.624	0.619	3.60299e-50	0	HNRNPA2B1
TCEB2	2.5965e-54	0.498899	0.358	0.308	9.74335e-50	0	TCEB2
DBI	4.91763e-54	0.559777	0.398	0.361	1.84534e-49	0	DBI
PSME1	6.33041e-54	0.381806	0.58	0.592	2.37549e-49	0	PSME1
SNRPD2	6.3701e-51	0.313878	0.609	0.603	2.39038e-46	0	SNRPD2
TAF1D	7.24366e-50	0.461316	0.416	0.374	2.71818e-45	0	TAF1D
DRAP1	1.62699e-49	0.582716	0.327	0.285	6.10526e-45	0	DRAP1
EIF3D	2.0026e-49	0.44909	0.434	0.405	7.51477e-45	0	EIF3D
EAF2	7.82886e-48	0.680911	0.285	0.24	2.93778e-43	0	EAF2
C14orf166	3.75603e-47	0.530991	0.272	0.22	1.40945e-42	0	C14orf166
CD19	5.96855e-47	0.488581	0.33	0.28	2.2397e-42	0	CD19
TNFRSF14	7.26173e-47	0.573684	0.273	0.225	2.72496e-42	0	TNFRSF14
YWHAZ	1.74121e-46	0.368915	0.524	0.501	6.53388e-42	0	YWHAZ
IRF8	1.81405e-46	0.346971	0.416	0.352	6.80723e-42	0	IRF8
SPIB	8.48328e-45	0.430693	0.284	0.223	3.18335e-40	0	SPIB
ALOX5AP	2.10546e-44	0.485216	0.294	0.243	7.90076e-40	0	ALOX5AP
HLA-DOB	5.36391e-44	0.564573	0.293	0.25	2.01281e-39	0	HLA-DOB
SELT	7.95408e-44	0.507265	0.298	0.253	2.98477e-39	0	SELT
SMDT1	2.46519e-43	0.343288	0.552	0.561	9.25062e-39	0	SMDT1
SP100	4.41843e-43	0.460591	0.377	0.341	1.65802e-38	0	SP100
APRT	7.68879e-43	0.437001	0.445	0.434	2.88522e-38	0	APRT
MTPN	8.85108e-43	0.510793	0.266	0.217	3.32137e-38	0	MTPN
SYF2	1.09409e-42	0.455867	0.398	0.367	4.10557e-38	0	SYF2
EIF1B	2.04633e-41	0.480117	0.377	0.343	7.67885e-37	0	EIF1B
CD55	2.0948e-41	0.424765	0.39	0.349	7.86075e-37	0	CD55
CNN2	1.38157e-40	0.485509	0.27	0.222	5.18435e-36	0	CNN2
BANK1	3.80227e-40	0.251154	0.519	0.458	1.4268e-35	0	BANK1
TUBA1A	1.98798e-39	0.480985	0.313	0.262	7.45991e-35	0	TUBA1A
EPB41L4A-AS1	6.78073e-39	0.498702	0.272	0.228	2.54447e-34	0	EPB41L4A-AS1
RALGPS2	2.62845e-38	0.481104	0.265	0.218	9.86326e-34	0	RALGPS2
ATP5J2	5.26695e-38	0.504339	0.28	0.239	1.97642e-33	0	ATP5J2
ARHGAP15	6.18179e-38	0.473992	0.258	0.212	2.31972e-33	0	ARHGAP15
CNBP	9.83297e-37	0.359308	0.497	0.501	3.68982e-32	0	CNBP
N4BP2L2	1.40531e-36	0.398567	0.446	0.431	5.27343e-32	0	N4BP2L2
TMEM243	1.97662e-34	0.420911	0.4	0.382	7.41726e-30	0	TMEM243
PKIG	2.39058e-34	0.411462	0.282	0.237	8.97065e-30	0	PKIG
GDI2	4.23366e-34	0.441738	0.368	0.346	1.58868e-29	0	GDI2
RNPS1	4.89431e-34	0.477887	0.321	0.291	1.83659e-29	0	RNPS1
EIF3G	1.04884e-33	0.394469	0.455	0.456	3.93578e-29	0	EIF3G
CD40	2.19512e-33	0.452485	0.281	0.24	8.23717e-29	0	CD40
ACAP1	2.6307e-33	0.371676	0.413	0.387	9.87169e-29	0	ACAP1
SERP1	4.62527e-33	0.259658	0.632	0.676	1.73563e-28	0	SERP1
YPEL5	6.81407e-32	0.339674	0.51	0.485	2.55698e-27	0	YPEL5
LY9	3.66231e-31	0.376814	0.343	0.299	1.37428e-26	0	LY9
THRAP3	1.50802e-30	0.520056	0.254	0.22	5.65883e-26	0	THRAP3
PRR13	1.08284e-29	0.3374	0.426	0.412	4.06336e-25	0	PRR13
SNRPB	1.79452e-29	0.390257	0.401	0.39	6.73392e-25	0	SNRPB
PPM1K	1.95869e-29	0.442906	0.302	0.27	7.34998e-25	0	PPM1K
POU2F2	2.66625e-29	0.369468	0.374	0.343	1.00051e-24	0	POU2F2
PNN	7.94063e-29	0.431016	0.315	0.285	2.97972e-24	0	PNN
CCDC12	4.08269e-28	0.443228	0.299	0.272	1.53203e-23	0	CCDC12
LAT2	9.96608e-28	0.414457	0.252	0.214	3.73977e-23	0	LAT2
BRK1	1.74496e-27	0.351866	0.432	0.432	6.54796e-23	0	BRK1
FKBP1A	8.02841e-26	0.462931	0.288	0.265	3.01266e-21	0	FKBP1A
ATP5G3	8.9761e-26	0.416831	0.301	0.274	3.36828e-21	0	ATP5G3
ATP5J	1.90383e-25	0.440123	0.281	0.255	7.14414e-21	0	ATP5J
INPP5D	2.44189e-25	0.361373	0.301	0.268	9.16318e-21	0	INPP5D
TRA2B	3.44977e-25	0.401454	0.391	0.381	1.29453e-20	0	TRA2B
ATPIF1	7.00629e-24	0.417924	0.292	0.266	2.62911e-19	0	ATPIF1
DBNL	1.06755e-23	0.388809	0.285	0.257	4.006e-19	0	DBNL
SMCHD1	1.1396e-23	0.404341	0.301	0.273	4.27635e-19	0	SMCHD1
TAGLN2	2.53497e-23	0.326192	0.458	0.457	9.51246e-19	0	TAGLN2
UBE2D3	6.96375e-23	0.333397	0.476	0.496	2.61315e-18	0	UBE2D3
SYPL1	1.32108e-22	0.304496	0.337	0.308	4.95737e-18	0	SYPL1
SLC25A5	1.66094e-22	0.364688	0.424	0.431	6.23267e-18	0	SLC25A5
IFI16	1.97245e-22	0.369003	0.356	0.338	7.4016e-18	0	IFI16
IL16	2.07576e-22	0.425743	0.26	0.232	7.78929e-18	0	IL16
ATP5B	3.58273e-21	0.443308	0.257	0.233	1.34442e-16	0	ATP5B
SH3BGRL	4.23309e-21	0.331954	0.399	0.398	1.58847e-16	0	SH3BGRL
C11orf58	7.99043e-21	0.390471	0.379	0.385	2.99841e-16	0	C11orf58
CTSS	1.49101e-20	0.321906	0.481	0.515	5.59503e-16	0	CTSS
STK17B	1.49641e-20	0.350837	0.366	0.351	5.61527e-16	0	STK17B
CASP4	9.7924e-20	0.450302	0.28	0.262	3.6746e-15	0	CASP4
FBL	1.13021e-18	0.374813	0.326	0.314	4.2411e-14	0	FBL
FUS	4.08932e-18	0.270498	0.457	0.455	1.53452e-13	0	FUS
ATP5I	6.93512e-18	0.398662	0.27	0.251	2.6024e-13	0	ATP5I
POMP	1.22476e-17	0.395344	0.367	0.377	4.59591e-13	0	POMP
SWAP70	1.26801e-17	0.306287	0.255	0.228	4.7582e-13	0	SWAP70
CAP1	2.4711e-17	0.356938	0.331	0.324	9.2728e-13	0	CAP1
ATP5A1	3.97541e-17	0.390542	0.278	0.261	1.49177e-12	0	ATP5A1
NCOR1	4.60582e-17	0.394089	0.295	0.284	1.72833e-12	0	NCOR1
PAIP2	6.07794e-17	0.443206	0.305	0.302	2.28075e-12	0	PAIP2
NOP10	1.00521e-16	0.42435	0.333	0.336	3.77206e-12	0	NOP10
HNRNPC	1.3333e-16	0.266473	0.477	0.493	5.00319e-12	0	HNRNPC
CHMP4A	2.53838e-16	0.413315	0.277	0.266	9.52526e-12	0	CHMP4A
PRRC2C	4.08126e-16	0.356422	0.367	0.368	1.53149e-11	0	PRRC2C
SUMO1	1.24493e-15	0.391658	0.311	0.307	4.67159e-11	0	SUMO1
PPDPF	1.42629e-15	0.295032	0.469	0.5	5.35217e-11	0	PPDPF
TUBA1B	1.45159e-15	0.273142	0.422	0.428	5.4471e-11	0	TUBA1B
OCIAD2	5.47778e-15	0.420376	0.268	0.258	2.05554e-10	0	OCIAD2
RAC1	6.07287e-15	0.455955	0.303	0.303	2.27884e-10	0	RAC1
MYCBP2	8.42908e-15	0.371688	0.269	0.254	3.16301e-10	0	MYCBP2
LY6E	9.72869e-15	0.337514	0.366	0.369	3.65069e-10	0	LY6E
SET	6.11759e-13	0.327396	0.339	0.339	2.29563e-08	0	SET
FAM49B	6.70177e-13	0.300076	0.292	0.282	2.51484e-08	0	FAM49B
TSPO	6.71505e-13	0.421156	0.27	0.266	2.51982e-08	0	TSPO
BLOC1S1	7.7031e-13	0.414929	0.3	0.302	2.89059e-08	0	BLOC1S1
HNRNPA3	9.46784e-13	0.349197	0.351	0.36	3.55281e-08	0	HNRNPA3
FAM133B	1.32218e-12	0.364141	0.284	0.275	4.96147e-08	0	FAM133B
SSU72	1.74104e-12	0.405429	0.303	0.307	6.53325e-08	0	SSU72
ARID4B	4.89504e-12	0.341283	0.27	0.259	1.83686e-07	0	ARID4B
LAMTOR1	8.24529e-12	0.387013	0.289	0.29	3.09404e-07	0	LAMTOR1
PPP1R2	9.87074e-12	0.37456	0.293	0.292	3.70399e-07	0	PPP1R2
SCAND1	6.06515e-11	0.429875	0.288	0.296	2.27595e-06	0	SCAND1
CDC42	7.24119e-11	0.28262	0.412	0.43	2.71726e-06	0	CDC42
ARGLU1	9.54484e-11	0.336845	0.328	0.332	3.5817e-06	0	ARGLU1
ACTR2	3.18117e-10	0.328037	0.267	0.261	1.19373e-05	0	ACTR2
GTF3A	3.33891e-10	0.36463	0.365	0.392	1.25292e-05	0	GTF3A
TPD52	3.6183e-10	0.444564	0.295	0.309	1.35777e-05	0	TPD52
ELF1	4.53264e-10	0.299536	0.361	0.364	1.70087e-05	0	ELF1
RSL24D1	6.67491e-10	0.280244	0.41	0.436	2.50476e-05	0	RSL24D1
SMAP2	8.78977e-10	0.32234	0.298	0.296	3.29836e-05	0	SMAP2
TNFAIP8	1.39049e-09	0.282436	0.301	0.296	5.21783e-05	0	TNFAIP8
FCRLA	2.0508e-09	0.262719	0.267	0.255	7.69563e-05	0	FCRLA
TBCA	2.409e-09	0.296363	0.401	0.433	9.03978e-05	0	TBCA
NSA2	4.27615e-09	0.300426	0.332	0.341	0.000160463	0	NSA2
ANXA6	4.37479e-09	0.340428	0.296	0.3	0.000164164	0	ANXA6
BBX	4.73032e-09	0.323456	0.254	0.248	0.000177505	0	BBX
TNRC6B	4.82123e-09	0.319126	0.293	0.292	0.000180917	0	TNRC6B
TAF7	5.23218e-09	0.290213	0.357	0.368	0.000196337	0	TAF7
SERBP1	7.94454e-09	0.269632	0.365	0.385	0.000298119	0	SERBP1
CD47	8.07241e-09	0.36561	0.281	0.284	0.000302917	0	CD47
IDI1	1.12584e-08	0.286118	0.251	0.24	0.000422471	0	IDI1
SCAF11	1.49298e-08	0.294746	0.289	0.289	0.00056024	0	SCAF11
IL2RG	1.86825e-08	0.374733	0.33	0.352	0.000701061	0	IL2RG
EIF3M	3.18815e-08	0.318498	0.312	0.323	0.00119635	0	EIF3M
CAPZB	7.05347e-08	0.266371	0.319	0.327	0.00264682	0	CAPZB
KRT10	8.78534e-08	0.335793	0.387	0.433	0.0032967	0	KRT10
NUCKS1	1.27912e-07	0.339269	0.255	0.256	0.00479988	0	NUCKS1
TCF25	5.29569e-07	0.370663	0.317	0.34	0.0198721	0	TCF25
GPBP1	6.26598e-07	0.299298	0.3	0.306	0.0235131	0	GPBP1
EIF4B	8.39294e-07	0.264009	0.379	0.404	0.0314945	0	EIF4B
DDX17	9.27104e-07	0.321972	0.301	0.311	0.0347896	0	DDX17
PPP1CA	9.3553e-07	0.312698	0.339	0.364	0.0351057	0	PPP1CA
PRPF38B	1.1722e-06	0.304967	0.282	0.287	0.0439868	0	PRPF38B
LAMTOR5	1.7036e-06	0.307154	0.344	0.37	0.0639275	0	LAMTOR5
ARPC4	1.9518e-06	0.269368	0.287	0.293	0.0732411	0	ARPC4
POLR1D	2.41335e-06	0.343881	0.279	0.29	0.090561	0	POLR1D
PTPN6	2.95283e-06	0.264649	0.275	0.275	0.110805	0	PTPN6
C7orf50	4.41575e-06	0.367609	0.258	0.264	0.165701	0	C7orf50
VAPA	6.40368e-06	0.354677	0.275	0.289	0.240298	0	VAPA
PCNP	4.26309e-05	0.309642	0.255	0.263	1	0	PCNP
EID1	4.41707e-05	0.346991	0.296	0.317	1	0	EID1
PPIG	4.83789e-05	0.301326	0.298	0.314	1	0	PPIG
ARL6IP4	5.56537e-05	0.262774	0.391	0.437	1	0	ARL6IP4
ARF6	7.44856e-05	0.269267	0.292	0.303	1	0	ARF6
ENSA	8.16794e-05	0.297967	0.291	0.31	1	0	ENSA
SNRPE	0.000148777	0.285018	0.311	0.334	1	0	SNRPE
LUC7L3	0.000190598	0.317441	0.272	0.283	1	0	LUC7L3
VAMP8	0.000247917	0.307576	0.323	0.356	1	0	VAMP8
JAK1	0.000382429	0.265986	0.26	0.268	1	0	JAK1
C4orf3	0.000389107	0.256352	0.389	0.441	1	0	C4orf3
GRB2	0.000393976	0.34372	0.283	0.305	1	0	GRB2
BCAS2	0.000426992	0.253772	0.25	0.254	1	0	BCAS2
ICAM3	0.000503026	0.335455	0.343	0.387	1	0	ICAM3
GNG7	0.00053591	0.330894	0.3	0.324	1	0	GNG7
HMGB2	0.00103312	0.269325	0.263	0.274	1	0	HMGB2
XRCC6	0.00187432	0.302488	0.238	0.25	1	0	XRCC6
WIPF1	0.00244061	0.28047	0.24	0.25	1	0	WIPF1
PARP1	0.00313736	0.256498	0.274	0.291	1	0	PARP1
IGBP1	0.00377978	0.30635	0.237	0.251	1	0	IGBP1
MPHOSPH8	0.00517537	0.292106	0.276	0.297	1	0	MPHOSPH8
SF3B2	0.00550094	0.301184	0.257	0.277	1	0	SF3B2
TAPBP	0.00627732	0.311594	0.342	0.386	1	0	TAPBP
AL928768.3	0	1.80189	0.327	0.12	0	1	AL928768.3
RP5-887A10.1	0	1.63335	0.457	0.13	0	1	RP5-887A10.1
LTB1	0	0.951672	0.878	0.641	0	1	LTB
ATP5E1	0	0.922108	0.845	0.546	0	1	ATP5E
C6orf481	0	0.858564	0.566	0.329	0	1	C6orf48
GNB2L11	0	0.854508	0.916	0.58	0	1	GNB2L1
ATP5G21	0	0.840765	0.748	0.484	0	1	ATP5G2
ATP5L1	0	0.834644	0.757	0.485	0	1	ATP5L
GLTSCR21	0	0.755212	0.885	0.571	0	1	GLTSCR2
NAP1L11	0	0.675477	0.81	0.661	0	1	NAP1L1
EEF1A11	0	0.668197	0.997	0.987	0	1	EEF1A1
EEF1B21	0	0.65784	0.961	0.894	0	1	EEF1B2
TOMM7	0	0.641665	0.903	0.799	0	1	TOMM7
NPM1	0	0.583636	0.885	0.795	0	1	NPM1
UBA521	0	0.545292	0.979	0.932	0	1	UBA52
NACA1	0	0.536904	0.96	0.905	0	1	NACA
TPT11	0	0.529374	0.99	0.979	0	1	TPT1
MALAT11	0	0.514603	0.985	0.962	0	1	MALAT1
HLA-A	0	0.499244	0.96	0.898	0	1	HLA-A
ACTB1	0	0.496642	0.97	0.912	0	1	ACTB
B2M	0	0.465293	0.998	0.997	0	1	B2M
FAU1	0	0.464454	0.988	0.961	0	1	FAU
HLA-C	0	0.458376	0.956	0.939	0	1	HLA-C
HLA-B	1.47679e-306	0.447352	0.974	0.955	5.54164e-302	1	HLA-B
COTL1	3.79647e-292	0.728415	0.614	0.397	1.42462e-287	1	COTL1
SLC25A6	1.02054e-279	0.538656	0.878	0.815	3.82959e-275	1	SLC25A6
UQCRB	1.19895e-271	0.587987	0.828	0.755	4.49905e-267	1	UQCRB
CD521	5.77614e-268	0.46197	0.949	0.792	2.1675e-263	1	CD52
PFDN51	3.46825e-266	0.456896	0.939	0.879	1.30146e-261	1	PFDN5
BTF31	4.63994e-266	0.499129	0.895	0.82	1.74114e-261	1	BTF3
CD741	1.50108e-265	0.426168	0.989	0.958	5.6328e-261	1	CD74
HLA-DPB11	1.16994e-260	0.439479	0.962	0.8	4.39021e-256	1	HLA-DPB1
COX4I11	2.476e-256	0.509497	0.882	0.82	9.29117e-252	1	COX4I1
TMSB4X1	3.87601e-255	0.405769	0.998	0.984	1.45447e-250	1	TMSB4X
EEF21	5.57366e-253	0.486289	0.901	0.843	2.09152e-248	1	EEF2
CD371	1.1119e-251	0.447338	0.942	0.763	4.17241e-247	1	CD37
HLA-DRA1	2.40015e-245	0.418306	0.983	0.862	9.00656e-241	1	HLA-DRA
EIF3E1	2.5232e-242	0.574346	0.8	0.697	9.4683e-238	1	EIF3E
C19orf431	3.61111e-241	0.713619	0.542	0.344	1.35507e-236	1	C19orf43
MYL12A	5.49141e-240	0.595967	0.747	0.613	2.06065e-235	1	MYL12A
GAPDH	3.09475e-237	0.466233	0.839	0.757	1.16131e-232	1	GAPDH
OAZ11	8.79989e-236	0.40614	0.924	0.885	3.30216e-231	1	OAZ1
ATP5O1	9.32558e-231	0.762168	0.534	0.353	3.49942e-226	1	ATP5O
ACTG1	5.11643e-220	0.42005	0.848	0.755	1.91994e-215	1	ACTG1
PTMA1	9.84279e-215	0.361309	0.985	0.947	3.69351e-210	1	PTMA
VIM	1.41207e-214	0.676891	0.665	0.544	5.2988e-210	1	VIM
CORO1A1	2.60359e-214	0.495537	0.786	0.625	9.76998e-210	1	CORO1A
COMMD61	2.73448e-211	0.546259	0.787	0.676	1.02611e-206	1	COMMD6
CD481	3.90479e-204	0.529537	0.748	0.584	1.46527e-199	1	CD48
AC090498.11	2.03557e-201	0.773528	0.443	0.27	7.63847e-197	1	AC090498.1
COX7C1	1.446e-200	0.443173	0.877	0.831	5.42612e-196	1	COX7C
HLA-E1	2.0607e-196	0.407983	0.894	0.834	7.73277e-192	1	HLA-E
PLCG2	3.95337e-196	1.85722	0.282	0.147	1.4835e-191	1	PLCG2
MS4A11	1.49313e-192	0.464836	0.813	0.612	5.60296e-188	1	MS4A1
LY86	1.75254e-192	0.650208	0.479	0.302	6.57641e-188	1	LY86
ATP5D1	4.17993e-190	0.692954	0.506	0.343	1.56852e-185	1	ATP5D
BANK11	1.26443e-186	0.571207	0.617	0.438	4.74476e-182	1	BANK1
ALDOA1	4.37848e-180	0.646059	0.541	0.387	1.64303e-175	1	ALDOA
CD82	1.62965e-172	0.69288	0.348	0.199	6.11528e-168	1	CD82
PABPC11	9.41382e-168	0.379538	0.877	0.807	3.53253e-163	1	PABPC1
HLA-DPA11	6.4577e-167	0.352497	0.939	0.802	2.42325e-162	1	HLA-DPA1
FAM65B1	2.94012e-166	0.642636	0.309	0.163	1.10328e-161	1	FAM65B
EEF1D1	1.27069e-165	0.33483	0.932	0.896	4.76827e-161	1	EEF1D
EVI2B	5.39119e-163	0.64103	0.59	0.473	2.02305e-158	1	EVI2B
NBEAL11	1.87088e-156	0.67929	0.457	0.306	7.02046e-152	1	NBEAL1
ARHGDIB1	4.64042e-155	0.39575	0.808	0.704	1.74132e-150	1	ARHGDIB
CLIC1	8.17688e-150	0.517281	0.671	0.577	3.06838e-145	1	CLIC1
TNFRSF13B	1.71955e-149	0.676099	0.347	0.212	6.45261e-145	1	TNFRSF13B
1971-09-01	4.06672e-149	0.587439	0.462	0.307	1.52604e-144	1	2023-09-07
HNRNPA11	1.8255e-148	0.344001	0.897	0.826	6.8502e-144	1	HNRNPA1
FXYD51	3.71915e-148	0.503959	0.686	0.588	1.39561e-143	1	FXYD5
PNISR1	3.98535e-143	0.512085	0.656	0.548	1.4955e-138	1	PNISR
EIF3L1	5.19306e-141	0.547303	0.614	0.499	1.9487e-136	1	EIF3L
LAPTM51	5.96674e-139	0.30741	0.903	0.743	2.23902e-134	1	LAPTM5
HLA-DQA11	4.39309e-134	0.31249	0.845	0.682	1.64851e-129	1	HLA-DQA1
ATP5A11	7.86618e-134	0.679585	0.37	0.241	2.95178e-129	1	ATP5A1
GPSM31	2.21709e-133	0.497223	0.622	0.499	8.31965e-129	1	GPSM3
SYPL11	6.2768e-133	0.58247	0.428	0.289	2.35537e-128	1	SYPL1
C14orf21	1.73619e-132	0.667426	0.399	0.27	6.51506e-128	1	C14orf2
1961-09-01	2.28636e-132	0.640838	0.358	0.226	8.57955e-128	1	2023-09-06
SMIM14	6.15553e-132	0.657909	0.532	0.403	2.30986e-127	1	SMIM14
EIF3F1	2.48844e-131	0.475366	0.681	0.592	9.33786e-127	1	EIF3F
EIF3H1	7.4337e-130	0.497122	0.661	0.567	2.7895e-125	1	EIF3H
UQCRH	3.7925e-129	0.486766	0.693	0.635	1.42314e-124	1	UQCRH
SH3BGRL31	3.72421e-126	0.414828	0.736	0.662	1.39751e-121	1	SH3BGRL3
PLP2	7.23051e-126	0.70883	0.462	0.361	2.71325e-121	1	PLP2
HLA-DRB51	2.7144e-124	0.514506	0.564	0.419	1.01858e-119	1	HLA-DRB5
VPREB31	3.8536e-121	0.41883	0.66	0.517	1.44606e-116	1	VPREB3
EIF3K	1.47138e-120	0.481665	0.671	0.606	5.52134e-116	1	EIF3K
ARPC31	2.86603e-120	0.341485	0.801	0.723	1.07548e-115	1	ARPC3
ZFAS1	3.08782e-120	0.398111	0.747	0.623	1.1587e-115	1	ZFAS1
TCEB21	2.40344e-118	0.603868	0.416	0.296	9.01891e-114	1	TCEB2
CCNI1	3.19419e-118	0.4078	0.74	0.667	1.19862e-113	1	CCNI
CFL11	6.09223e-117	0.323383	0.836	0.761	2.28611e-112	1	CFL1
GPX11	4.36782e-115	0.619006	0.426	0.307	1.63903e-110	1	GPX1
BLK	7.13756e-115	0.563171	0.337	0.214	2.67837e-110	1	BLK
TXNIP	1.18679e-112	0.280255	0.665	0.543	4.45342e-108	1	TXNIP
2023-03-11	5.59462e-112	0.520245	0.385	0.252	2.09938e-107	1	2023-03-01
PFN11	2.25733e-111	0.275573	0.845	0.775	8.47065e-107	1	PFN1
ATP5I1	4.53322e-111	0.687476	0.346	0.234	1.70109e-106	1	ATP5I
CHCHD10	1.51944e-109	0.583697	0.533	0.447	5.70172e-105	1	CHCHD10
LSP1	1.7335e-105	0.494771	0.578	0.483	6.50496e-101	1	LSP1
HINT11	9.42777e-102	0.370361	0.773	0.739	3.53777e-97	1	HINT1
ACAP11	1.87143e-99	0.47314	0.488	0.371	7.02253e-95	1	ACAP1
CD79B1	3.67336e-99	0.290828	0.712	0.592	1.37843e-94	1	CD79B
ATPIF11	4.52781e-98	0.626129	0.357	0.252	1.69906e-93	1	ATPIF1
ARL6IP5	1.05099e-97	0.555264	0.436	0.332	3.94383e-93	1	ARL6IP5
LDHB	2.32249e-97	0.573253	0.486	0.397	8.71514e-93	1	LDHB
EIF4A2	8.84945e-95	0.403174	0.701	0.642	3.32076e-90	1	EIF4A2
PPIA1	4.06796e-94	0.345424	0.773	0.718	1.5265e-89	1	PPIA
LINC00493	8.73524e-94	0.600484	0.296	0.195	3.2779e-89	1	LINC00493
ARPC2	2.80045e-93	0.338691	0.704	0.636	1.05087e-88	1	ARPC2
ADAM281	8.15314e-93	0.504395	0.454	0.34	3.05946e-88	1	ADAM28
PTPN61	3.86133e-92	0.545983	0.364	0.255	1.44896e-87	1	PTPN6
USMG5	7.59621e-91	0.618948	0.326	0.226	2.85048e-86	1	USMG5
SELL1	3.35176e-89	0.427974	0.453	0.33	1.25775e-84	1	SELL
PTGES3	5.71645e-88	0.533945	0.462	0.373	2.1451e-83	1	PTGES3
SNRPD21	1.15621e-87	0.425511	0.651	0.594	4.33869e-83	1	SNRPD2
2023-09-01	1.56536e-87	0.588687	0.256	0.161	5.874e-83	1	2023-09-01
CD24	2.43345e-87	0.48012	0.406	0.289	9.13153e-83	1	CD24
RAC2	5.96715e-87	0.42636	0.61	0.525	2.23917e-82	1	RAC2
SMARCB1	3.27863e-86	0.58546	0.399	0.305	1.23031e-81	1	SMARCB1
CD53	3.55538e-85	0.390244	0.634	0.546	1.33416e-80	1	CD53
CMPK1	5.93066e-84	0.557564	0.373	0.275	2.22548e-79	1	CMPK1
LIMD21	5.27525e-82	0.315302	0.643	0.523	1.97954e-77	1	LIMD2
CNBP1	6.22391e-82	0.46304	0.554	0.488	2.33552e-77	1	CNBP
CLECL1	6.81694e-82	0.493593	0.279	0.183	2.55806e-77	1	CLECL1
HIGD2A	6.11324e-81	0.504627	0.499	0.423	2.29399e-76	1	HIGD2A
UBE2N	2.77351e-80	0.557161	0.373	0.28	1.04076e-75	1	UBE2N
HLA-DQA21	3.13999e-80	0.514119	0.336	0.229	1.17828e-75	1	HLA-DQA2
TUBB	7.18473e-80	0.515254	0.395	0.299	2.69607e-75	1	TUBB
SUMO21	6.71921e-79	0.353787	0.682	0.625	2.52138e-74	1	SUMO2
C11orf311	3.01973e-78	0.437563	0.417	0.307	1.13315e-73	1	C11orf31
YBX11	2.78614e-77	0.283677	0.759	0.717	1.0455e-72	1	YBX1
C19orf60	1.01282e-76	0.580616	0.251	0.165	3.80059e-72	1	C19orf60
C14orf1661	1.44724e-76	0.556424	0.307	0.214	5.43077e-72	1	C14orf166
1991-09-01	2.58817e-76	0.459467	0.32	0.219	9.7121e-72	1	2023-09-09
SEP151	3.73925e-75	0.480182	0.375	0.278	1.40315e-70	1	2023-09-15
SMDT11	8.36306e-75	0.440351	0.599	0.55	3.13824e-70	1	SMDT1
ATP5F1	1.61098e-74	0.554694	0.274	0.185	6.04522e-70	1	ATP5F1
ATP6V0E1	4.90921e-74	0.407029	0.608	0.56	1.84218e-69	1	ATP6V0E1
ATP5G31	1.05036e-73	0.518103	0.356	0.262	3.94146e-69	1	ATP5G3
ARPC1B	6.70752e-73	0.386987	0.559	0.469	2.517e-68	1	ARPC1B
MYL12B	8.54046e-73	0.425238	0.558	0.488	3.20481e-68	1	MYL12B
CD99	2.20491e-72	0.582556	0.399	0.324	8.27394e-68	1	CD99
SRP141	1.01719e-69	0.296529	0.746	0.715	3.817e-65	1	SRP14
CNPY3	8.95711e-69	0.490677	0.361	0.272	3.36116e-64	1	CNPY3
DRAM2	2.26303e-67	0.4655	0.428	0.338	8.492e-63	1	DRAM2
S100A4	8.37022e-67	0.619157	0.423	0.356	3.14092e-62	1	S100A4
UBE2I	8.4949e-66	0.474449	0.408	0.327	3.18771e-61	1	UBE2I
ATP5B1	9.10927e-66	0.541502	0.306	0.223	3.41825e-61	1	ATP5B
FNBP1	1.21489e-65	0.460645	0.388	0.302	4.55886e-61	1	FNBP1
PCSK7	1.85235e-65	0.489632	0.279	0.192	6.95093e-61	1	PCSK7
ATP6V1G11	4.27956e-65	0.371237	0.624	0.584	1.60591e-60	1	ATP6V1G1
VASP	6.16783e-65	0.452467	0.326	0.237	2.31448e-60	1	VASP
TMA7	8.88684e-65	0.302213	0.729	0.705	3.33479e-60	1	TMA7
RGS19	3.16233e-63	0.451429	0.317	0.228	1.18666e-58	1	RGS19
SF11	5.14002e-63	0.380378	0.523	0.436	1.92879e-58	1	SF1
UBXN11	1.28572e-60	0.387388	0.521	0.448	4.82467e-56	1	UBXN1
ATP5H	3.54257e-60	0.558286	0.268	0.193	1.32935e-55	1	ATP5H
EIF2S3	4.41686e-60	0.467901	0.386	0.303	1.65743e-55	1	EIF2S3
EMP3	1.8318e-59	0.433607	0.498	0.444	6.87385e-55	1	EMP3
ATP5J1	6.74139e-59	0.512932	0.323	0.246	2.52971e-54	1	ATP5J
PDLIM11	2.26878e-58	0.428953	0.363	0.278	8.5136e-54	1	PDLIM1
MINOS1	3.17019e-57	0.53007	0.268	0.192	1.18961e-52	1	MINOS1
SOD1	4.21429e-57	0.434462	0.503	0.448	1.58141e-52	1	SOD1
RSL1D1	2.76319e-56	0.467833	0.403	0.332	1.03689e-51	1	RSL1D1
CD27	1.11099e-55	0.532463	0.362	0.301	4.16898e-51	1	CD27
PRR131	1.22263e-55	0.404703	0.476	0.401	4.58792e-51	1	PRR13
ST13	3.57429e-55	0.419599	0.469	0.401	1.34125e-50	1	ST13
INPP5D1	6.27562e-55	0.399233	0.345	0.259	2.35493e-50	1	INPP5D
ZFAND6	5.09536e-54	0.46375	0.287	0.214	1.91204e-49	1	ZFAND6
EIF3D1	5.10438e-54	0.425553	0.467	0.399	1.91542e-49	1	EIF3D
ARHGAP24	3.3823e-53	0.398608	0.293	0.209	1.26921e-48	1	ARHGAP24
HNRNPDL1	5.78865e-53	0.325658	0.612	0.558	2.17219e-48	1	HNRNPDL
ATP5J21	1.21803e-52	0.496921	0.308	0.234	4.57065e-48	1	ATP5J2
CALM2	1.71898e-52	0.284898	0.664	0.619	6.45048e-48	1	CALM2
PSIP1	8.92053e-52	0.452761	0.257	0.183	3.34743e-47	1	PSIP1
HLA-DMB1	9.91354e-52	0.26299	0.547	0.446	3.72006e-47	1	HLA-DMB
RNASET2	1.03869e-51	0.337357	0.57	0.519	3.89767e-47	1	RNASET2
GSTK1	1.95933e-51	0.526733	0.379	0.321	7.3524e-47	1	GSTK1
TPM3	2.7186e-51	0.382261	0.457	0.389	1.02016e-46	1	TPM3
ABHD14B	4.32276e-51	0.461988	0.27	0.198	1.62212e-46	1	ABHD14B
FAM49B1	5.01329e-50	0.414312	0.347	0.27	1.88124e-45	1	FAM49B
EVL1	5.66065e-50	0.336886	0.431	0.345	2.12416e-45	1	EVL
EIF4B1	1.11264e-49	0.408996	0.449	0.388	4.17517e-45	1	EIF4B
NDUFA4	1.65148e-49	0.332633	0.608	0.587	6.19717e-45	1	NDUFA4
HMGN11	2.82181e-49	0.294038	0.616	0.572	1.05888e-44	1	HMGN1
TRAF3IP31	1.50879e-48	0.435719	0.295	0.221	5.66173e-44	1	TRAF3IP3
YWHAB	1.45388e-47	0.372405	0.497	0.44	5.45569e-43	1	YWHAB
ANAPC161	6.19786e-47	0.325769	0.595	0.561	2.32575e-42	1	ANAPC16
MBD4	7.95903e-47	0.44419	0.277	0.206	2.98663e-42	1	MBD4
PSMB9	2.32219e-46	0.346703	0.514	0.462	8.71401e-42	1	PSMB9
FBL1	1.53582e-45	0.411406	0.373	0.304	5.76317e-41	1	FBL
S100A10	3.87394e-44	0.507535	0.373	0.322	1.45369e-39	1	S100A10
C1QBP	1.36656e-43	0.454176	0.32	0.256	5.12803e-39	1	C1QBP
ERP291	2.84801e-43	0.330668	0.592	0.569	1.06872e-38	1	ERP29
ANP32B	3.11624e-43	0.383599	0.443	0.387	1.16937e-38	1	ANP32B
PKM	3.8721e-43	0.403466	0.37	0.308	1.45301e-38	1	PKM
HNRNPA2B11	4.27142e-43	0.269087	0.649	0.614	1.60285e-38	1	HNRNPA2B1
FUS1	5.54218e-43	0.315546	0.514	0.442	2.0797e-38	1	FUS
S100A6	2.65054e-42	0.326233	0.569	0.541	9.94616e-38	1	S100A6
ISCU	2.95262e-42	0.424461	0.47	0.436	1.10797e-37	1	ISCU
MZT2A	2.96375e-42	0.472063	0.361	0.306	1.11215e-37	1	MZT2A
C8orf59	4.95425e-42	0.481961	0.252	0.19	1.85908e-37	1	C8orf59
PRKCB1	1.13868e-41	0.358605	0.292	0.22	4.27288e-37	1	PRKCB
GPX4	5.08268e-40	0.364891	0.505	0.471	1.90728e-35	1	GPX4
SWAP701	5.42953e-40	0.327421	0.292	0.22	2.03743e-35	1	SWAP70
ANKRD12	1.24365e-39	0.407354	0.442	0.395	4.66678e-35	1	ANKRD12
N4BP2L21	1.62634e-39	0.356561	0.476	0.425	6.10283e-35	1	N4BP2L2
BCAS4	7.92132e-39	0.342762	0.276	0.207	2.97248e-34	1	BCAS4
DEK	1.20495e-38	0.33373	0.282	0.213	4.52158e-34	1	DEK
PLAC81	3.63909e-38	0.272469	0.424	0.343	1.36557e-33	1	PLAC8
RIC3	2.61935e-36	0.38536	0.26	0.198	9.82911e-32	1	RIC3
POLR2J31	2.68716e-36	0.369983	0.345	0.281	1.00836e-31	1	POLR2J3
HMGN21	7.39274e-36	0.256431	0.591	0.551	2.77413e-31	1	HMGN2
COX6B1	8.81115e-36	0.311238	0.577	0.56	3.30639e-31	1	COX6B1
ANXA61	2.07298e-35	0.393726	0.345	0.289	7.77886e-31	1	ANXA6
SSR2	2.15721e-35	0.322717	0.564	0.557	8.09495e-31	1	SSR2
TAGLN21	4.56001e-35	0.340226	0.492	0.449	1.71114e-30	1	TAGLN2
NCOR11	8.03107e-35	0.375766	0.335	0.276	3.01366e-30	1	NCOR1
COX6C	1.36431e-34	0.325004	0.55	0.533	5.11956e-30	1	COX6C
CIB1	1.80059e-34	0.336813	0.438	0.387	6.75671e-30	1	CIB1
PSME11	3.15046e-34	0.292193	0.598	0.588	1.18221e-29	1	PSME1
LAT21	5.22487e-34	0.340404	0.273	0.211	1.96063e-29	1	LAT2
DUT	8.83342e-34	0.423729	0.271	0.216	3.31474e-29	1	DUT
RBM3	1.53297e-33	0.330752	0.521	0.485	5.75246e-29	1	RBM3
TBC1D10C	2.79063e-33	0.390232	0.279	0.222	1.04718e-28	1	TBC1D10C
CD44	6.65275e-33	0.372713	0.443	0.399	2.49644e-28	1	CD44
ATP2B1	3.71884e-32	0.398441	0.284	0.228	1.39549e-27	1	ATP2B1
CAPG	2.39836e-31	0.364395	0.288	0.233	8.99986e-27	1	CAPG
EDF1	3.42942e-31	0.290613	0.603	0.608	1.28689e-26	1	EDF1
TOMM20	5.6756e-31	0.374858	0.426	0.387	2.12977e-26	1	TOMM20
CCDC121	2.4969e-30	0.34773	0.323	0.268	9.36962e-26	1	CCDC12
UXT1	2.99857e-30	0.319458	0.525	0.499	1.12522e-25	1	UXT
EID11	1.15007e-29	0.421158	0.347	0.305	4.31564e-25	1	EID1
IDS	1.81765e-29	0.369428	0.337	0.283	6.82073e-25	1	IDS
EIF3M1	1.91e-28	0.37466	0.359	0.312	7.16729e-24	1	EIF3M
TNFAIP81	3.02087e-28	0.304015	0.344	0.287	1.13358e-23	1	TNFAIP8
MEAF6	3.25895e-28	0.379056	0.254	0.204	1.22292e-23	1	MEAF6
ZFP36L11	3.67832e-28	0.2521	0.464	0.406	1.38029e-23	1	ZFP36L1
UBE2D21	4.16841e-28	0.315218	0.455	0.419	1.56419e-23	1	UBE2D2
PKIG1	7.16074e-28	0.30629	0.295	0.235	2.68707e-23	1	PKIG
EIF3G1	1.4814e-27	0.329917	0.478	0.451	5.55895e-23	1	EIF3G
UBE2D31	2.82803e-27	0.275694	0.516	0.487	1.06122e-22	1	UBE2D3
CCT3	5.35077e-27	0.370367	0.282	0.233	2.00788e-22	1	CCT3
PPDPF1	2.05822e-26	0.33465	0.508	0.491	7.72349e-22	1	PPDPF
LAMTOR4	4.08881e-26	0.360165	0.431	0.404	1.53432e-21	1	LAMTOR4
ACTR3	5.3277e-26	0.298086	0.375	0.327	1.99922e-21	1	ACTR3
SH3BGRL1	8.34413e-26	0.303462	0.432	0.391	3.13113e-21	1	SH3BGRL
SON	3.41932e-25	0.264227	0.508	0.479	1.2831e-20	1	SON
SKP1	1.35439e-24	0.255413	0.556	0.54	5.08234e-20	1	SKP1
HNRNPC1	1.63907e-24	0.276495	0.514	0.485	6.15059e-20	1	HNRNPC
LUC7L31	3.32063e-24	0.363706	0.315	0.273	1.24607e-19	1	LUC7L3
C9orf16	3.62056e-24	0.376727	0.354	0.319	1.35861e-19	1	C9orf16
ODC1	4.00041e-24	0.339703	0.311	0.266	1.50116e-19	1	ODC1
OFD1	4.87646e-24	0.295954	0.265	0.214	1.82989e-19	1	OFD1
RAP1A	7.31253e-24	0.386178	0.274	0.233	2.74403e-19	1	RAP1A
RHOA	9.07497e-24	0.291535	0.512	0.495	3.40538e-19	1	RHOA
SELT1	3.22436e-23	0.346071	0.299	0.254	1.20994e-18	1	SELT
DBNL1	4.73575e-23	0.309402	0.301	0.254	1.77709e-18	1	DBNL
LCP1	9.75094e-23	0.289971	0.268	0.22	3.65904e-18	1	LCP1
LRRFIP11	1.7718e-22	0.261702	0.348	0.296	6.64866e-18	1	LRRFIP1
TAF71	2.28857e-22	0.292371	0.399	0.359	8.58786e-18	1	TAF7
BBX1	2.32323e-22	0.317499	0.287	0.241	8.71793e-18	1	BBX
MPHOSPH81	3.2653e-22	0.368315	0.324	0.286	1.2253e-17	1	MPHOSPH8
PEBP1	8.0317e-22	0.350984	0.402	0.378	3.0139e-17	1	PEBP1
RHOG	9.52138e-22	0.293917	0.311	0.265	3.5729e-17	1	RHOG
HCLS1	2.27466e-21	0.33959	0.301	0.26	8.53568e-17	1	HCLS1
HNRNPF	2.73188e-21	0.316045	0.36	0.321	1.02514e-16	1	HNRNPF
ARPC5L	3.90355e-21	0.384292	0.262	0.225	1.46481e-16	1	ARPC5L
COX7A2L	4.36232e-20	0.369856	0.341	0.312	1.63696e-15	1	COX7A2L
RAN	5.61787e-20	0.250633	0.485	0.458	2.10811e-15	1	RAN
C19orf53	5.76159e-20	0.328834	0.431	0.413	2.16204e-15	1	C19orf53
NSA21	6.21835e-20	0.300618	0.369	0.332	2.33343e-15	1	NSA2
PYURF	1.88105e-19	0.352203	0.258	0.221	7.05862e-15	1	PYURF
CAP11	2.1109e-19	0.294957	0.354	0.319	7.92114e-15	1	CAP1
ANKRD441	3.08227e-19	0.274098	0.288	0.243	1.15662e-14	1	ANKRD44
CD401	4.8457e-19	0.271401	0.285	0.241	1.81835e-14	1	CD40
RNPS11	1.04359e-18	0.304247	0.328	0.291	3.91609e-14	1	RNPS1
ARID5B	1.11439e-18	0.266241	0.356	0.316	4.18174e-14	1	ARID5B
PDCD4	4.2562e-18	0.337787	0.256	0.218	1.59714e-13	1	PDCD4
LGALS1	4.57094e-18	0.353634	0.4	0.383	1.71525e-13	1	LGALS1
ACTR21	1.78112e-17	0.301162	0.292	0.256	6.68367e-13	1	ACTR2
CAPZB1	4.51851e-17	0.290114	0.352	0.319	1.69557e-12	1	CAPZB
ARL6IP41	5.97388e-17	0.30859	0.435	0.426	2.2417e-12	1	ARL6IP4
HLA-F	7.98683e-17	0.288169	0.346	0.314	2.99706e-12	1	HLA-F
KHDRBS1	1.05739e-16	0.326757	0.253	0.218	3.96787e-12	1	KHDRBS1
DDX171	1.71971e-16	0.319151	0.334	0.304	6.45322e-12	1	DDX17
CDC421	1.78885e-16	0.263589	0.445	0.423	6.71266e-12	1	CDC42
COX5B	2.18306e-16	0.280206	0.487	0.489	8.19193e-12	1	COX5B
PCBP11	5.64015e-16	0.2808	0.404	0.382	2.11647e-11	1	PCBP1
ITSN2	5.6655e-16	0.283184	0.26	0.223	2.12598e-11	1	ITSN2
PCNP1	8.40594e-16	0.332711	0.286	0.256	3.15433e-11	1	PCNP
TPI1	1.50769e-15	0.301432	0.408	0.392	5.65761e-11	1	TPI1
CTSH	2.08364e-15	0.321674	0.362	0.343	7.81886e-11	1	CTSH
CCDC85B	2.09718e-15	0.312037	0.288	0.257	7.86968e-11	1	CCDC85B
ARPC5	2.69842e-15	0.313918	0.318	0.289	1.01258e-10	1	ARPC5
SYNGR2	1.73805e-14	0.285217	0.376	0.355	6.52202e-10	1	SYNGR2
CCDC50	3.88709e-14	0.32499	0.257	0.226	1.45863e-09	1	CCDC50
TRMT112	3.89823e-14	0.255734	0.51	0.524	1.46281e-09	1	TRMT112
PPP1CA1	4.34846e-14	0.288795	0.374	0.356	1.63176e-09	1	PPP1CA
TBCA1	5.15578e-14	0.285389	0.435	0.424	1.93471e-09	1	TBCA
SSU721	1.55678e-13	0.308743	0.325	0.302	5.84181e-09	1	SSU72
GDI21	3.49962e-13	0.261095	0.37	0.346	1.31323e-08	1	GDI2
MED10	4.16031e-13	0.280445	0.275	0.244	1.56116e-08	1	MED10
MYCBP21	4.17449e-13	0.25585	0.283	0.251	1.56648e-08	1	MYCBP2
EPB41L4A-AS11	4.68316e-13	0.268157	0.264	0.231	1.75735e-08	1	EPB41L4A-AS1
TNRC6B1	6.8893e-13	0.264678	0.317	0.287	2.58521e-08	1	TNRC6B
SNRPF	2.55127e-12	0.27597	0.296	0.27	9.57365e-08	1	SNRPF
APRT1	2.86791e-12	0.269226	0.439	0.435	1.07618e-07	1	APRT
GNG71	3.27388e-12	0.276181	0.335	0.316	1.22852e-07	1	GNG7
GTF3A1	8.21704e-12	0.282577	0.391	0.386	3.08345e-07	1	GTF3A
IGBP11	7.91984e-11	0.310776	0.265	0.244	2.97192e-06	1	IGBP1
PGK1	1.07425e-10	0.289902	0.344	0.331	4.03113e-06	1	PGK1
NDUFB5	2.36718e-10	0.342574	0.259	0.241	8.88285e-06	1	NDUFB5
VDAC2	8.70944e-10	0.301085	0.301	0.287	3.26822e-05	1	VDAC2
SNRPE1	8.90088e-10	0.279954	0.339	0.327	3.34006e-05	1	SNRPE
TAPBP1	1.22654e-09	0.27751	0.379	0.377	4.60258e-05	1	TAPBP
TCEA1	2.04604e-09	0.263723	0.345	0.332	7.67777e-05	1	TCEA1
TRAPPC1	3.01217e-09	0.290962	0.352	0.343	0.000113032	1	TRAPPC1
PHB2	3.50036e-09	0.275285	0.259	0.24	0.000131351	1	PHB2
FKBP8	1.00558e-08	0.290814	0.275	0.262	0.000377344	1	FKBP8
LAMTOR11	1.53285e-08	0.253081	0.301	0.287	0.000575203	1	LAMTOR1
POLR1D1	2.61811e-08	0.257645	0.3	0.285	0.000982445	1	POLR1D
C4orf31	4.62101e-08	0.250205	0.422	0.432	0.00173403	1	C4orf3
POU2AF1	1.25671e-07	0.345703	0.27	0.264	0.0047158	1	POU2AF1
ERH	4.0617e-07	0.256369	0.345	0.343	0.0152415	1	ERH
PSMB8	4.90207e-07	0.258321	0.33	0.323	0.018395	1	PSMB8
SRP9	4.95033e-07	0.292399	0.281	0.272	0.0185761	1	SRP9
UFC1	5.97514e-07	0.278335	0.351	0.354	0.0224217	1	UFC1
NDUFB11	6.83538e-07	0.253548	0.431	0.454	0.0256498	1	NDUFB11
NDUFB9	8.61531e-07	0.29253	0.315	0.313	0.032329	1	NDUFB9
COX14	1.51037e-06	0.308082	0.255	0.247	0.0566767	1	COX14
CHMP4A1	1.55564e-06	0.253522	0.279	0.266	0.0583755	1	CHMP4A
VPS28	2.58916e-06	0.287007	0.292	0.286	0.0971582	1	VPS28
CUTA	7.94823e-06	0.255553	0.422	0.45	0.298257	1	CUTA
CSDE1	8.52742e-06	0.273126	0.305	0.304	0.319991	1	CSDE1
DDT	4.16259e-05	0.263008	0.308	0.309	1	1	DDT
RWDD1	0.00107201	0.294279	0.251	0.254	1	1	RWDD1
ALKBH7	0.00224155	0.320017	0.249	0.254	1	1	ALKBH7
TMEM230	0.00611969	0.257095	0.286	0.298	1	1	TMEM230
DUSP2	0	1.44807	0.449	0.179	0	2	DUSP2
KLF6	0	1.42331	0.833	0.506	0	2	KLF6
GPR183	0	1.40318	0.677	0.322	0	2	GPR183
NR4A2	0	1.38395	0.698	0.292	0	2	NR4A2
CD831	0	1.25296	0.831	0.408	0	2	CD83
REL1	0	1.2047	0.713	0.347	0	2	REL
AC079767.4	0	1.18965	0.369	0.099	0	2	AC079767.4
RGS2	0	1.17603	0.615	0.295	0	2	RGS2
RP5-887A10.11	0	1.12261	0.421	0.143	0	2	RP5-887A10.1
NFKBID	0	1.12162	0.456	0.173	0	2	NFKBID
AL928768.31	0	1.06161	0.33	0.123	0	2	AL928768.3
SELK1	0	1.02575	0.553	0.271	0	2	SELK
PMAIP1	0	1.02419	0.494	0.236	0	2	PMAIP1
RP11-138A9.1	0	1.02207	0.318	0.108	0	2	RP11-138A9.1
KDM6B	0	0.990897	0.387	0.139	0	2	KDM6B
LDLRAD4	0	0.982874	0.281	0.096	0	2	LDLRAD4
SAT1	0	0.974343	0.829	0.594	0	2	SAT1
RP1-313I6.12	0	0.95669	0.295	0.103	0	2	RP1-313I6.12
BCL2A1	0	0.954847	0.403	0.184	0	2	BCL2A1
H3F3B	0	0.941945	0.977	0.826	0	2	H3F3B
LY91	0	0.905154	0.526	0.264	0	2	LY9
RILPL2	0	0.903145	0.373	0.165	0	2	RILPL2
ZNF3311	0	0.901188	0.494	0.235	0	2	ZNF331
DUSP11	0	0.888642	0.797	0.544	0	2	DUSP1
YPEL51	0	0.86898	0.723	0.443	0	2	YPEL5
TNFRSF13B1	0	0.859475	0.432	0.197	0	2	TNFRSF13B
IDS1	0	0.858955	0.485	0.255	0	2	IDS
SLC2A31	0	0.848794	0.516	0.244	0	2	SLC2A3
PNRC11	0	0.791275	0.82	0.553	0	2	PNRC1
CD691	0	0.731846	0.785	0.455	0	2	CD69
ATP5G22	0	0.696651	0.806	0.477	0	2	ATP5G2
GLTSCR22	0	0.691428	0.93	0.567	0	2	GLTSCR2
CD482	0	0.645024	0.838	0.569	0	2	CD48
ATP5E2	0	0.644824	0.885	0.543	0	2	ATP5E
GNB2L12	0	0.608217	0.874	0.594	0	2	GNB2L1
MALAT12	0	0.564803	1	0.959	0	2	MALAT1
NPM11	0	0.560436	0.94	0.786	0	2	NPM1
ATP5L2	0	0.556854	0.783	0.484	0	2	ATP5L
DDX51	0	0.541133	0.916	0.734	0	2	DDX5
HLA-A1	0	0.539401	0.991	0.893	0	2	HLA-A
EIF1	0	0.506031	0.996	0.95	0	2	EIF1
EEF1A12	0	0.499581	1	0.986	0	2	EEF1A1
EEF22	0	0.498616	0.953	0.834	0	2	EEF2
B2M1	0	0.493354	1	0.997	0	2	B2M
HLA-B1	0	0.486539	0.995	0.951	0	2	HLA-B
BTG11	0	0.486505	0.99	0.818	0	2	BTG1
EEF1B22	0	0.48352	0.982	0.891	0	2	EEF1B2
TPT12	0	0.482558	0.999	0.978	0	2	TPT1
HLA-C1	0	0.422268	0.99	0.933	0	2	HLA-C
CXCR41	0	0.393982	0.95	0.754	0	2	CXCR4
AC090498.12	2.71891e-305	0.767422	0.503	0.261	1.02027e-300	2	AC090498.1
FTH11	1.17823e-304	0.40987	0.998	0.971	4.42131e-300	2	FTH1
ZFP36L21	2.44297e-304	0.71786	0.754	0.539	9.16725e-300	2	ZFP36L2
COTL11	1.4834e-300	0.594855	0.665	0.39	5.56645e-296	2	COTL1
TOMM71	5.30491e-299	0.452531	0.934	0.795	1.99067e-294	2	TOMM7
SLC25A61	4.60309e-280	0.46668	0.926	0.806	1.72731e-275	2	SLC25A6
CD441	1.11161e-275	0.736697	0.589	0.371	4.17131e-271	2	CD44
CDKN1A	1.0486e-271	0.96507	0.315	0.142	3.93486e-267	2	CDKN1A
C6orf482	1.53658e-270	0.650133	0.576	0.331	5.76601e-266	2	C6orf48
ARHGAP241	5.18151e-270	0.686429	0.404	0.189	1.94436e-265	2	ARHGAP24
MYC	1.62191e-267	1.29522	0.266	0.105	6.0862e-263	2	MYC
CMTM6	3.41688e-266	0.758415	0.497	0.277	1.28219e-261	2	CMTM6
SAMSN1	4.49743e-264	0.917786	0.38	0.19	1.68766e-259	2	SAMSN1
VPREB32	6.42013e-264	0.541036	0.758	0.5	2.40915e-259	2	VPREB3
SRSF7	8.67799e-262	0.666021	0.699	0.482	3.25641e-257	2	SRSF7
SMIM141	5.83542e-257	0.619668	0.627	0.386	2.18974e-252	2	SMIM14
ZFP36L12	3.48843e-251	0.695603	0.607	0.379	1.30903e-246	2	ZFP36L1
HNRNPA01	2.44002e-250	0.616555	0.645	0.421	9.15616e-246	2	HNRNPA0
CCNI2	1.55867e-249	0.492458	0.84	0.648	5.84889e-245	2	CCNI
YWHAZ1	7.39293e-248	0.596346	0.691	0.469	2.7742e-243	2	YWHAZ
BTF32	5.55465e-245	0.39541	0.948	0.81	2.08438e-240	2	BTF3
FAU2	6.72647e-244	0.356162	0.999	0.959	2.52411e-239	2	FAU
MCL1	4.04246e-243	0.866173	0.485	0.299	1.51693e-238	2	MCL1
KLF21	4.56168e-243	0.674874	0.55	0.337	1.71177e-238	2	KLF2
1972-09-01	6.63001e-243	0.606144	0.528	0.296	2.48791e-238	2	2023-09-07
ATP5O2	3.11553e-238	0.583821	0.577	0.348	1.1691e-233	2	ATP5O
PABPC12	3.14853e-235	0.401468	0.941	0.795	1.18149e-230	2	PABPC1
RASGEF1B	8.19947e-235	0.758418	0.264	0.108	3.07685e-230	2	RASGEF1B
LTB2	7.10957e-230	0.430589	0.883	0.643	2.66787e-225	2	LTB
SMARCB11	1.5912e-229	0.679412	0.487	0.289	5.97098e-225	2	SMARCB1
C19orf432	1.72683e-229	0.615623	0.565	0.343	6.47994e-225	2	C19orf43
TSC22D3	1.12861e-228	0.370327	0.885	0.699	4.23511e-224	2	TSC22D3
ARL4A1	3.14367e-228	0.719132	0.348	0.167	1.17966e-223	2	ARL4A
NBEAL12	3.86769e-226	0.645017	0.511	0.298	1.45135e-221	2	NBEAL1
KMT2E1	6.86834e-225	0.607661	0.622	0.407	2.57734e-220	2	KMT2E
NACA2	1.82833e-224	0.356327	0.983	0.902	6.86082e-220	2	NACA
NAP1L12	5.63343e-224	0.441484	0.852	0.655	2.11395e-219	2	NAP1L1
NEAT1	3.11973e-222	0.638145	0.576	0.381	1.17068e-217	2	NEAT1
TNFRSF13C1	9.03614e-222	0.563719	0.588	0.356	3.39081e-217	2	TNFRSF13C
MIDN	5.43562e-221	0.77328	0.261	0.111	2.03972e-216	2	MIDN
CCR71	1.40327e-216	1.1983	0.423	0.233	5.26579e-212	2	CCR7
1992-09-01	3.4832e-216	0.603572	0.401	0.205	1.30707e-211	2	2023-09-09
PTMA2	5.32377e-212	0.369949	0.998	0.945	1.99775e-207	2	PTMA
CYCS	2.72451e-211	0.635226	0.608	0.428	1.02237e-206	2	CYCS
ATP5D2	1.12499e-208	0.550031	0.551	0.337	4.22154e-204	2	ATP5D
PFDN52	4.23168e-208	0.3383	0.972	0.873	1.58794e-203	2	PFDN5
CCDC501	6.31059e-206	0.669947	0.378	0.203	2.36805e-201	2	CCDC50
CD241	1.15624e-200	0.550975	0.487	0.275	4.33878e-196	2	CD24
EZR	8.95379e-199	0.618983	0.645	0.45	3.35991e-194	2	EZR
UBA522	2.24411e-196	0.324829	0.994	0.93	8.42101e-192	2	UBA52
TCOF1	1.53667e-195	0.683009	0.301	0.141	5.76637e-191	2	TCOF1
ALDOA2	8.64391e-193	0.515226	0.589	0.379	3.24363e-188	2	ALDOA
STK41	1.53391e-192	0.579284	0.574	0.382	5.75601e-188	2	STK4
CD821	8.67372e-192	0.587019	0.374	0.196	3.25481e-187	2	CD82
CD372	8.93189e-187	0.339545	0.978	0.759	3.35169e-182	2	CD37
SRSF51	1.62269e-184	0.446974	0.784	0.604	6.08913e-180	2	SRSF5
ACAP12	3.06543e-182	0.523472	0.559	0.359	1.1503e-177	2	ACAP1
RNASET21	1.33865e-181	0.494745	0.679	0.498	5.02329e-177	2	RNASET2
HNRNPA12	4.33495e-181	0.332909	0.946	0.817	1.62669e-176	2	HNRNPA1
FAM46C	8.3918e-180	0.762863	0.274	0.135	3.14902e-175	2	FAM46C
RAB11FIP1	4.60455e-179	0.648342	0.277	0.132	1.72786e-174	2	RAB11FIP1
RBM39	2.82705e-178	0.477223	0.703	0.529	1.06085e-173	2	RBM39
UQCRB1	1.6676e-177	0.350253	0.869	0.748	6.25766e-173	2	UQCRB
VIM1	1.99774e-176	0.46091	0.705	0.538	7.49653e-172	2	VIM
CLECL11	1.69807e-175	0.564184	0.333	0.173	6.37201e-171	2	CLECL1
EIF4A21	9.96206e-167	0.40991	0.777	0.627	3.73826e-162	2	EIF4A2
LY861	4.92549e-166	0.48572	0.498	0.301	1.84829e-161	2	LY86
RIC31	2.27075e-163	0.552548	0.342	0.183	8.52099e-159	2	RIC3
DDX21	4.92218e-163	0.646127	0.408	0.246	1.84705e-158	2	DDX21
SF12	3.53664e-162	0.457757	0.616	0.419	1.32712e-157	2	SF1
HNRNPDL2	9.82988e-160	0.428535	0.712	0.539	3.68866e-155	2	HNRNPDL
HLA-E2	2.13402e-157	0.306244	0.942	0.825	8.00791e-153	2	HLA-E
COX4I12	3.3611e-157	0.29427	0.925	0.812	1.26125e-152	2	COX4I1
PTGES31	5.49554e-156	0.624372	0.518	0.363	2.0622e-151	2	PTGES3
UBE2D32	1.34135e-153	0.500706	0.624	0.466	5.0334e-149	2	UBE2D3
SKIL	1.10609e-152	0.551556	0.334	0.182	4.15059e-148	2	SKIL
SPIB1	1.11912e-152	0.507777	0.375	0.208	4.1995e-148	2	SPIB
FNBP11	1.57565e-152	0.542572	0.457	0.29	5.91262e-148	2	FNBP1
TCF4	7.94911e-152	0.614191	0.393	0.239	2.98291e-147	2	TCF4
H3F3A1	1.40157e-151	0.305867	0.943	0.811	5.25939e-147	2	H3F3A
OAZ12	7.18394e-151	0.267643	0.961	0.878	2.69578e-146	2	OAZ1
TAGAP1	7.85566e-151	0.622581	0.396	0.239	2.94784e-146	2	TAGAP
BANK12	4.20751e-150	0.376865	0.654	0.433	1.57887e-145	2	BANK1
SELT2	4.28636e-150	0.574673	0.391	0.237	1.60845e-145	2	SELT
NXT1	6.39447e-148	0.628313	0.256	0.129	2.39952e-143	2	NXT1
SQSTM1	5.89275e-147	0.883776	0.407	0.271	2.21125e-142	2	SQSTM1
TRA2B1	1.8405e-143	0.531478	0.519	0.356	6.90648e-139	2	TRA2B
EIF3E2	3.87694e-143	0.309646	0.845	0.689	1.45482e-138	2	EIF3E
CREM	6.31572e-143	0.620995	0.381	0.231	2.36997e-138	2	CREM
WHSC1L11	2.09071e-141	0.513847	0.354	0.201	7.84538e-137	2	WHSC1L1
RGS191	3.67952e-140	0.526315	0.372	0.218	1.38074e-135	2	RGS19
PRDM2	6.95402e-140	0.537741	0.34	0.193	2.6095e-135	2	PRDM2
DRAM21	9.00157e-140	0.463563	0.498	0.326	3.37784e-135	2	DRAM2
BCAS21	5.15981e-139	0.617696	0.376	0.229	1.93622e-134	2	BCAS2
IFRD1	6.39826e-136	0.615479	0.316	0.181	2.40095e-131	2	IFRD1
RGS1	8.24009e-136	0.580081	0.522	0.371	3.09209e-131	2	RGS1
IRF81	2.60826e-133	0.435406	0.52	0.334	9.78751e-129	2	IRF8
COX7C2	5.27483e-132	0.268725	0.917	0.824	1.97938e-127	2	COX7C
COMMD62	2.71942e-131	0.301459	0.828	0.67	1.02046e-126	2	COMMD6
SELM	5.3871e-130	0.60318	0.253	0.137	2.02151e-125	2	SELM
CACYBP	1.30013e-128	0.681321	0.314	0.185	4.87873e-124	2	CACYBP
UBB	1.86797e-128	0.517193	0.887	0.802	7.00957e-124	2	UBB
SARAF1	5.16891e-128	0.329245	0.74	0.598	1.93963e-123	2	SARAF
PIM3	6.17078e-128	0.745278	0.269	0.15	2.31559e-123	2	PIM3
LITAF	7.06174e-128	0.672589	0.392	0.253	2.64992e-123	2	LITAF
RP5-1171I10.5	7.7214e-128	0.520024	0.263	0.136	2.89746e-123	2	RP5-1171I10.5
SUMO22	2.7119e-127	0.350068	0.752	0.611	1.01764e-122	2	SUMO2
CKS2	1.20218e-126	0.801183	0.291	0.17	4.51117e-122	2	CKS2
ZBTB20	1.46692e-125	0.508677	0.268	0.143	5.50461e-121	2	ZBTB20
GPBP11	2.35476e-125	0.555004	0.427	0.281	8.83623e-121	2	GPBP1
RHOH1	2.95851e-125	0.46565	0.541	0.379	1.11018e-120	2	RHOH
TUBA1A1	3.88796e-124	0.527533	0.398	0.247	1.45896e-119	2	TUBA1A
1962-09-01	4.67191e-124	0.457768	0.375	0.225	1.75313e-119	2	2023-09-06
INPP5D2	1.3108e-123	0.427045	0.408	0.248	4.91878e-119	2	INPP5D
CCNL1	2.77424e-123	0.483012	0.52	0.373	1.04103e-118	2	CCNL1
SOD11	1.77202e-122	0.498877	0.568	0.436	6.64952e-118	2	SOD1
MARCKS	1.96339e-122	0.642585	0.265	0.15	7.36762e-118	2	MARCKS
EIF3L2	1.07439e-121	0.384443	0.652	0.493	4.03165e-117	2	EIF3L
EIF5	1.03081e-120	0.624129	0.504	0.373	3.86812e-116	2	EIF5
SDCBP	1.12785e-119	0.554551	0.342	0.207	4.23225e-115	2	SDCBP
WSB1	2.70405e-119	0.527454	0.376	0.236	1.01469e-114	2	WSB1
SRGN	4.15749e-118	0.586579	0.569	0.457	1.5601e-113	2	SRGN
FMNL1	3.62329e-117	0.533405	0.29	0.165	1.35964e-112	2	FMNL1
ARF61	1.98362e-116	0.47777	0.421	0.277	7.44353e-112	2	ARF6
RHOG1	3.08365e-116	0.474798	0.394	0.25	1.15714e-111	2	RHOG
PCBP12	3.73275e-116	0.455766	0.507	0.362	1.40071e-111	2	PCBP1
GPSM32	2.03904e-115	0.352865	0.662	0.493	7.65149e-111	2	GPSM3
ODC11	2.99564e-115	0.532577	0.386	0.251	1.12411e-110	2	ODC1
EIF3H2	6.64018e-115	0.339195	0.707	0.559	2.49173e-110	2	EIF3H
CYTIP1	6.67268e-115	0.450006	0.598	0.459	2.50392e-110	2	CYTIP
GPX12	2.34176e-114	0.421044	0.455	0.304	8.78746e-110	2	GPX1
FAM133B1	1.45177e-113	0.484341	0.395	0.254	5.44775e-109	2	FAM133B
IDI11	2.48438e-113	0.565177	0.353	0.22	9.32265e-109	2	IDI1
CIRBP1	3.74214e-112	0.305709	0.826	0.71	1.40424e-107	2	CIRBP
ST131	5.9028e-112	0.426322	0.536	0.388	2.21503e-107	2	ST13
ZFAS11	6.95963e-112	0.314754	0.766	0.621	2.6116e-107	2	ZFAS1
CMPK11	2.67274e-111	0.478367	0.41	0.269	1.00294e-106	2	CMPK1
NFKB2	5.91548e-111	0.509818	0.267	0.15	2.21978e-106	2	NFKB2
VAMP21	2.35855e-110	0.413769	0.599	0.456	8.85044e-106	2	VAMP2
TOMM201	5.99655e-108	0.449898	0.507	0.371	2.2502e-103	2	TOMM20
LINC004931	1.37678e-107	0.474052	0.319	0.192	5.16638e-103	2	LINC00493
HERPUD1	6.74115e-106	0.452301	0.737	0.624	2.52962e-101	2	HERPUD1
EML4	1.25808e-105	0.480728	0.292	0.171	4.72094e-101	2	EML4
UBXN12	2.73615e-105	0.363478	0.59	0.435	1.02674e-100	2	UBXN1
LYN1	1.34881e-104	0.421304	0.327	0.195	5.06142e-100	2	LYN
MGEA5	7.34124e-104	0.420828	0.265	0.147	2.7548e-99	2	MGEA5
HIGD2A1	9.24683e-104	0.39465	0.548	0.414	3.46987e-99	2	HIGD2A
GPX41	2.3038e-102	0.397217	0.579	0.457	8.64501e-98	2	GPX4
SBDS	3.74741e-102	0.526074	0.336	0.217	1.40621e-97	2	SBDS
ATP5B2	7.39761e-102	0.435695	0.345	0.217	2.77595e-97	2	ATP5B
AREG	8.49023e-102	0.356891	0.301	0.179	3.18596e-97	2	AREG
MAP3K8	2.89749e-100	0.512563	0.251	0.142	1.08728e-95	2	MAP3K8
EIF3F2	4.41509e-100	0.30091	0.727	0.584	1.65676e-95	2	EIF3F
SWAP702	6.65283e-100	0.375197	0.348	0.21	2.49647e-95	2	SWAP70
RP11-231C14.71	6.8439e-100	0.366146	0.266	0.145	2.56818e-95	2	RP11-231C14.7
CHCHD101	4.50676e-99	0.393551	0.565	0.442	1.69116e-94	2	CHCHD10
VASP1	2.0015e-98	0.389755	0.366	0.23	7.51064e-94	2	VASP
TCEB1	3.04662e-98	0.471376	0.268	0.157	1.14324e-93	2	TCEB1
ERP292	8.25266e-98	0.345487	0.672	0.554	3.09681e-93	2	ERP29
TYMP	1.2492e-97	0.611812	0.387	0.279	4.68763e-93	2	TYMP
CHMP1B1	2.027e-97	0.421931	0.353	0.224	7.60631e-93	2	CHMP1B
HNRNPC2	2.55143e-97	0.342546	0.609	0.466	9.57424e-93	2	HNRNPC
RAC21	2.70649e-97	0.304094	0.663	0.516	1.01561e-92	2	RAC2
FUS2	1.31109e-96	0.355388	0.58	0.43	4.91987e-92	2	FUS
PDE4B1	1.55225e-96	0.446446	0.365	0.238	5.82483e-92	2	PDE4B
ATPIF12	6.38164e-96	0.425644	0.377	0.25	2.39471e-91	2	ATPIF1
WIPF11	9.85e-96	0.45019	0.351	0.227	3.69621e-91	2	WIPF1
ABHD14B1	5.12801e-95	0.421436	0.31	0.191	1.92429e-90	2	ABHD14B
MORF4L1	9.22131e-95	0.394762	0.537	0.411	3.4603e-90	2	MORF4L1
MRPL18	1.26066e-94	0.806848	0.257	0.159	4.73063e-90	2	MRPL18
SNRPD22	1.37406e-94	0.288346	0.709	0.583	5.15617e-90	2	SNRPD2
EIF4B2	1.72199e-94	0.400255	0.51	0.376	6.46176e-90	2	EIF4B
CNPY31	4.26376e-94	0.399944	0.398	0.266	1.59998e-89	2	CNPY3
ATP6V0E11	7.98834e-94	0.336035	0.667	0.549	2.99762e-89	2	ATP6V0E1
JMJD1C	2.61625e-93	0.442262	0.319	0.199	9.81747e-89	2	JMJD1C
TCEB22	2.98919e-93	0.393362	0.431	0.295	1.12169e-88	2	TCEB2
PHF20	7.35792e-93	0.397992	0.34	0.214	2.76106e-88	2	PHF20
ATP5G32	3.12822e-92	0.388521	0.388	0.257	1.17387e-87	2	ATP5G3
EVI2B1	8.08004e-92	0.316156	0.608	0.471	3.03204e-87	2	EVI2B
ATP5A12	2.28908e-91	0.419448	0.369	0.244	8.58976e-87	2	ATP5A1
DDX3X	4.67145e-90	0.455598	0.342	0.226	1.75296e-85	2	DDX3X
FXYD52	9.48952e-90	0.263732	0.719	0.583	3.56094e-85	2	FXYD5
BASP1	1.16877e-89	0.460861	0.316	0.202	4.38581e-85	2	BASP1
TAF72	1.74049e-89	0.396138	0.476	0.344	6.53119e-85	2	TAF7
STK17A1	4.11326e-89	0.326294	0.544	0.389	1.5435e-84	2	STK17A
C14orf22	4.57095e-89	0.405951	0.4	0.272	1.71525e-84	2	C14orf2
SFPQ	6.25186e-89	0.495273	0.371	0.254	2.34601e-84	2	SFPQ
TAGLN22	1.11647e-88	0.350714	0.569	0.435	4.18957e-84	2	TAGLN2
STK17B1	2.21971e-87	0.388638	0.467	0.332	8.32945e-83	2	STK17B
EIF3K1	2.94441e-87	0.287129	0.712	0.599	1.10489e-82	2	EIF3K
RBMX	8.778e-87	0.391275	0.474	0.345	3.29394e-82	2	RBMX
POU2F21	1.07991e-86	0.396508	0.462	0.327	4.05236e-82	2	POU2F2
H2AFZ	5.99707e-86	0.532942	0.474	0.369	2.2504e-81	2	H2AFZ
BLK1	1.78959e-85	0.321158	0.345	0.215	6.71543e-81	2	BLK
C19orf601	8.86224e-85	0.490982	0.264	0.164	3.32556e-80	2	C19orf60
HNRNPF1	8.44931e-84	0.383052	0.432	0.307	3.1706e-79	2	HNRNPF
SHFM1	1.07591e-83	0.442077	0.287	0.183	4.03737e-79	2	SHFM1
CD551	1.36883e-83	0.371704	0.465	0.336	5.13655e-79	2	CD55
BBX2	2.00917e-83	0.383358	0.35	0.229	7.53942e-79	2	BBX
PDLIM12	3.86579e-83	0.340911	0.403	0.271	1.45064e-78	2	PDLIM1
LRRFIP12	1.81583e-82	0.371312	0.414	0.284	6.81392e-78	2	LRRFIP1
HNRNPA2B12	3.27565e-82	0.259606	0.722	0.6	1.22919e-77	2	HNRNPA2B1
G3BP2	3.48921e-82	0.449487	0.268	0.166	1.30933e-77	2	G3BP2
PRRC2C1	1.07004e-81	0.357944	0.474	0.347	4.01532e-77	2	PRRC2C
2023-09-11	2.85639e-81	0.406824	0.265	0.161	1.07186e-76	2	2023-09-01
ANKRD121	2.01797e-80	0.380484	0.503	0.383	7.57242e-76	2	ANKRD12
ADAM282	4.24967e-80	0.330481	0.477	0.337	1.59469e-75	2	ADAM28
SRSF2	3.51114e-79	0.384349	0.553	0.441	1.31756e-74	2	SRSF2
ELF11	4.39593e-79	0.340314	0.474	0.341	1.64957e-74	2	ELF1
CNBP2	7.49287e-79	0.331084	0.597	0.481	2.8117e-74	2	CNBP
RAN1	3.70723e-78	0.342393	0.562	0.443	1.39114e-73	2	RAN
CDC42SE2	6.7772e-78	0.393906	0.35	0.238	2.54314e-73	2	CDC42SE2
FAM65B2	1.03038e-77	0.292477	0.285	0.17	3.8665e-73	2	FAM65B
ALG13	2.22539e-77	0.45468	0.286	0.183	8.35078e-73	2	ALG13
LSP11	5.23876e-77	0.306097	0.601	0.48	1.96585e-72	2	LSP1
PRKCB2	6.10697e-77	0.314677	0.333	0.213	2.29164e-72	2	PRKCB
RNPS12	1.12532e-76	0.366781	0.396	0.278	4.22276e-72	2	RNPS1
TCEA11	3.57599e-76	0.401006	0.427	0.316	1.34189e-71	2	TCEA1
CCDC122	3.65938e-76	0.370031	0.377	0.258	1.37318e-71	2	CCDC12
SNU13	4.99802e-76	0.359192	0.563	0.465	1.87551e-71	2	SNU13
NR1H2	6.9232e-76	0.40851	0.287	0.185	2.59793e-71	2	NR1H2
TMEM2431	8.75517e-76	0.367169	0.486	0.365	3.28538e-71	2	TMEM243
ATP5I2	1.07254e-75	0.360463	0.349	0.236	4.02471e-71	2	ATP5I
PPP1R21	3.07006e-75	0.417728	0.385	0.274	1.15204e-70	2	PPP1R2
PRR132	4.80351e-75	0.321774	0.52	0.394	1.80252e-70	2	PRR13
ATP6V1G12	2.39271e-74	0.250428	0.69	0.571	8.97866e-70	2	ATP6V1G1
MINOS11	3.5863e-74	0.404275	0.29	0.189	1.34576e-69	2	MINOS1
IFITM21	8.97034e-74	0.269679	0.566	0.43	3.36612e-69	2	IFITM2
USMG51	1.02109e-73	0.363241	0.335	0.226	3.83164e-69	2	USMG5
SYPL12	1.41179e-73	0.293615	0.425	0.291	5.29774e-69	2	SYPL1
TNRC6B2	1.7671e-73	0.361828	0.39	0.273	6.63105e-69	2	TNRC6B
DAZAP21	3.58276e-73	0.315549	0.497	0.367	1.34443e-68	2	DAZAP2
FCRLA1	1.49478e-72	0.306438	0.358	0.238	5.60916e-68	2	FCRLA
PDCD41	2.03172e-72	0.384363	0.311	0.207	7.62403e-68	2	PDCD4
RBM31	6.74173e-71	0.307187	0.59	0.472	2.52983e-66	2	RBM3
MYL12B1	1.07908e-70	0.266169	0.606	0.48	4.04925e-66	2	MYL12B
SEP152	1.64135e-70	0.309343	0.396	0.275	6.15915e-66	2	2023-09-15
NFE2L2	1.71646e-70	0.454448	0.258	0.166	6.441e-66	2	NFE2L2
TPM31	4.25794e-69	0.288188	0.507	0.38	1.59779e-64	2	TPM3
RSL24D11	4.62204e-69	0.339879	0.522	0.412	1.73442e-64	2	RSL24D1
SSR21	9.58579e-68	0.297862	0.633	0.544	3.59707e-63	2	SSR2
SNX31	2.66773e-67	0.252076	0.637	0.516	1.00107e-62	2	SNX3
RSL1D11	3.46356e-67	0.299195	0.443	0.325	1.2997e-62	2	RSL1D1
PLP21	1.70749e-66	0.364946	0.46	0.363	6.40735e-62	2	PLP2
CD271	3.67981e-66	0.400833	0.39	0.297	1.38085e-61	2	CD27
MOB1A	4.37557e-66	0.36539	0.347	0.243	1.64193e-61	2	MOB1A
C11orf312	2.80517e-65	0.26055	0.43	0.306	1.05264e-60	2	C11orf31
PHACTR11	3.71068e-65	0.347808	0.328	0.221	1.39243e-60	2	PHACTR1
ATP5H1	6.37827e-65	0.376203	0.286	0.19	2.39345e-60	2	ATP5H
C14orf1662	1.6635e-64	0.353313	0.315	0.214	6.24228e-60	2	C14orf166
BAZ1A	7.79774e-64	0.386476	0.3	0.202	2.9261e-59	2	BAZ1A
ANP32B1	1.39792e-63	0.294748	0.49	0.378	5.24568e-59	2	ANP32B
BIRC31	1.44817e-63	0.365407	0.541	0.426	5.43424e-59	2	BIRC3
LDHB1	1.87009e-63	0.316529	0.498	0.396	7.01753e-59	2	LDHB
OSER1	2.0037e-63	0.350581	0.271	0.177	7.5189e-59	2	OSER1
CLK1	2.30634e-63	0.368287	0.391	0.286	8.65455e-59	2	CLK1
AMD1	2.75327e-63	0.451561	0.262	0.174	1.03317e-58	2	AMD1
RTN4	5.19305e-63	0.398983	0.26	0.172	1.94869e-58	2	RTN4
DDX6	3.33488e-62	0.342243	0.302	0.204	1.25142e-57	2	DDX6
EIF3D2	1.58522e-61	0.275018	0.508	0.392	5.94852e-57	2	EIF3D
CCT31	2.02152e-61	0.353137	0.324	0.225	7.58576e-57	2	CCT3
FAM49B2	4.34761e-61	0.273707	0.379	0.265	1.63144e-56	2	FAM49B
ACP5	4.54346e-61	0.39523	0.28	0.19	1.70493e-56	2	ACP5
EIF1B1	1.90614e-60	0.289752	0.445	0.331	7.15278e-56	2	EIF1B
CIB11	3.54861e-60	0.277732	0.489	0.377	1.33161e-55	2	CIB1
SSU722	1.48069e-59	0.357966	0.386	0.29	5.55629e-55	2	SSU72
FNIP1	1.51584e-59	0.335459	0.276	0.182	5.68819e-55	2	FNIP1
DEK1	2.95531e-59	0.26047	0.313	0.208	1.10898e-54	2	DEK
TCP1	7.57735e-59	0.437028	0.258	0.174	2.8434e-54	2	TCP1
PCBP2	1.33611e-58	0.300991	0.525	0.423	5.01374e-54	2	PCBP2
BIN1	1.52323e-58	0.275261	0.265	0.171	5.71594e-54	2	BIN1
SET1	4.56127e-58	0.290754	0.428	0.321	1.71162e-53	2	SET
ORAI21	8.14006e-58	0.330371	0.371	0.268	3.05456e-53	2	ORAI2
DUT1	1.8234e-57	0.323705	0.304	0.211	6.84231e-53	2	DUT
HMGA1	1.14648e-56	0.308128	0.312	0.218	4.30217e-52	2	HMGA1
RBM23	1.3334e-56	0.3333	0.289	0.196	5.0036e-52	2	RBM23
RALGPS21	3.40211e-56	0.338692	0.307	0.212	1.27664e-51	2	RALGPS2
TRMT1121	3.61625e-56	0.261389	0.589	0.508	1.357e-51	2	TRMT112
SRRM2	1.06784e-55	0.35737	0.399	0.306	4.00707e-51	2	SRRM2
PPDPF2	1.11668e-55	0.267179	0.574	0.478	4.19036e-51	2	PPDPF
UBE2I1	2.15102e-55	0.312449	0.426	0.325	8.07171e-51	2	UBE2I
EIF3M2	7.2167e-55	0.302165	0.404	0.304	2.70807e-50	2	EIF3M
EIF3G2	9.39383e-54	0.273318	0.535	0.44	3.52503e-49	2	EIF3G
PKM1	2.22565e-53	0.259273	0.401	0.303	8.35175e-49	2	PKM
TUBB1	5.33545e-53	0.253686	0.401	0.3	2.00213e-48	2	TUBB
TRA2A	6.03678e-53	0.340024	0.268	0.183	2.2653e-48	2	TRA2A
RHOA1	9.36858e-53	0.264935	0.575	0.482	3.51556e-48	2	RHOA
SLC25A3	2.14527e-52	0.287621	0.521	0.426	8.05012e-48	2	SLC25A3
ATP5F11	4.44911e-51	0.300224	0.273	0.187	1.66953e-46	2	ATP5F1
STAT3	1.61608e-50	0.353192	0.25	0.17	6.06435e-46	2	STAT3
ATP5J3	3.85831e-50	0.298009	0.337	0.245	1.44783e-45	2	ATP5J
ANKRD442	5.19059e-50	0.263764	0.333	0.235	1.94777e-45	2	ANKRD44
NCOR12	5.60072e-50	0.277396	0.367	0.27	2.10167e-45	2	NCOR1
ARID5B1	7.24491e-50	0.347204	0.399	0.308	2.71865e-45	2	ARID5B
S100A41	8.23789e-50	0.289507	0.435	0.355	3.09127e-45	2	S100A4
VOPP1	2.10159e-49	0.450107	0.291	0.22	7.88623e-45	2	VOPP1
MAPK1IP1L	4.37559e-49	0.345057	0.296	0.213	1.64194e-44	2	MAPK1IP1L
ARL6IP42	9.63597e-49	0.275498	0.5	0.413	3.6159e-44	2	ARL6IP4
SNRPB1	1.46483e-48	0.257814	0.477	0.376	5.49679e-44	2	SNRPB
CDC422	3.91563e-48	0.25002	0.509	0.41	1.46934e-43	2	CDC42
ARHGAP151	4.33573e-48	0.271031	0.296	0.207	1.62698e-43	2	ARHGAP15
UBE2B	4.73278e-48	0.413991	0.316	0.239	1.77598e-43	2	UBE2B
ATP5J22	1.18834e-47	0.285936	0.321	0.233	4.45925e-43	2	ATP5J2
MZT2A1	2.93992e-47	0.295359	0.387	0.302	1.10321e-42	2	MZT2A
SCAF111	6.50387e-47	0.252345	0.369	0.273	2.44058e-42	2	SCAF11
NSA22	1.55977e-46	0.26671	0.419	0.323	5.85303e-42	2	NSA2
SRRM1	2.17213e-46	0.294552	0.395	0.305	8.15091e-42	2	SRRM1
GGA2	5.72965e-46	0.25235	0.261	0.177	2.15005e-41	2	GGA2
ARHGDIA	8.71351e-46	0.33449	0.346	0.265	3.26974e-41	2	ARHGDIA
RBM8A	1.88501e-45	0.293396	0.458	0.372	7.0735e-41	2	RBM8A
PCSK71	3.08448e-45	0.283966	0.278	0.194	1.15745e-40	2	PCSK7
EIF4G2	5.05998e-45	0.305979	0.419	0.336	1.89876e-40	2	EIF4G2
RSRC2	5.77427e-45	0.255478	0.384	0.294	2.1668e-40	2	RSRC2
HLA-F1	1.79143e-44	0.290876	0.395	0.305	6.72235e-40	2	HLA-F
EPC1	3.85252e-44	0.293964	0.316	0.23	1.44566e-39	2	EPC1
SMCHD11	7.27616e-44	0.271658	0.354	0.264	2.73038e-39	2	SMCHD1
C8orf591	8.69295e-44	0.317669	0.265	0.188	3.26203e-39	2	C8orf59
EIF1AX	1.28868e-43	0.316782	0.374	0.293	4.83577e-39	2	EIF1AX
HNRNPU	1.32067e-43	0.305205	0.356	0.271	4.95583e-39	2	HNRNPU
SP140	1.89432e-42	0.268498	0.28	0.2	7.10842e-38	2	SP140
RAP1A1	2.05395e-42	0.29164	0.305	0.227	7.70746e-38	2	RAP1A
ROCK1	2.618e-42	0.26664	0.278	0.197	9.82403e-38	2	ROCK1
RNMT	3.59608e-42	0.27046	0.276	0.195	1.34943e-37	2	RNMT
ATP2B11	8.70745e-42	0.263384	0.308	0.224	3.26747e-37	2	ATP2B1
MYCBP22	1.01059e-41	0.250142	0.33	0.243	3.79222e-37	2	MYCBP2
ARID4B1	1.26992e-41	0.266154	0.335	0.247	4.76539e-37	2	ARID4B
WTAP	1.85213e-41	0.296248	0.286	0.208	6.95011e-37	2	WTAP
KHDRBS11	2.11706e-41	0.265369	0.291	0.211	7.94428e-37	2	KHDRBS1
JAK11	2.89001e-41	0.252359	0.338	0.252	1.08448e-36	2	JAK1
PRPF38B1	5.41926e-41	0.267096	0.356	0.272	2.03358e-36	2	PRPF38B
SUMO11	1.40833e-40	0.274996	0.377	0.294	5.28478e-36	2	SUMO1
UPF2	2.22348e-40	0.30111	0.298	0.22	8.34361e-36	2	UPF2
APH1A	2.84588e-40	0.288528	0.276	0.2	1.06792e-35	2	APH1A
CAST	3.40068e-40	0.300137	0.265	0.192	1.27611e-35	2	CAST
TERF2IP	7.13507e-40	0.327046	0.34	0.265	2.67744e-35	2	TERF2IP
PPIG1	7.33132e-40	0.267408	0.381	0.296	2.75108e-35	2	PPIG
PPP1CB	7.64803e-40	0.308145	0.265	0.192	2.86992e-35	2	PPP1CB
ARL6IP1	1.39007e-39	0.301544	0.301	0.226	5.21623e-35	2	ARL6IP1
CCDC85B1	1.46059e-39	0.278226	0.329	0.25	5.48085e-35	2	CCDC85B
LGALS11	2.7064e-39	0.267548	0.445	0.374	1.01558e-34	2	LGALS1
BZW1	2.64517e-38	0.307905	0.255	0.185	9.926e-34	2	BZW1
ANXA11	5.26969e-38	0.300405	0.277	0.205	1.97745e-33	2	ANXA11
DDX24	8.08271e-38	0.277346	0.389	0.311	3.03304e-33	2	DDX24
CCT4	8.79967e-38	0.316033	0.294	0.222	3.30208e-33	2	CCT4
AKAP13	8.91042e-38	0.296783	0.274	0.203	3.34363e-33	2	AKAP13
CTSH1	9.02315e-38	0.279548	0.409	0.334	3.38594e-33	2	CTSH
BCLAF1	9.61956e-38	0.285607	0.3	0.226	3.60974e-33	2	BCLAF1
GRN	1.17849e-37	0.388491	0.297	0.236	4.42227e-33	2	GRN
PPP1CC	5.36635e-36	0.313779	0.322	0.253	2.01372e-31	2	PPP1CC
BLNK	5.61961e-36	0.27033	0.283	0.21	2.10876e-31	2	BLNK
DDX172	9.17737e-36	0.254054	0.374	0.296	3.44381e-31	2	DDX17
CCDC59	3.04776e-35	0.28079	0.274	0.205	1.14367e-30	2	CCDC59
MRFAP1	5.53599e-35	0.275677	0.298	0.227	2.07738e-30	2	MRFAP1
PEBP11	4.60717e-34	0.261189	0.437	0.371	1.72884e-29	2	PEBP1
HNRNPH3	5.29643e-34	0.257055	0.264	0.195	1.98748e-29	2	HNRNPH3
BAX	9.99203e-34	0.26478	0.298	0.226	3.74951e-29	2	BAX
PTP4A2	5.11579e-33	0.322463	0.253	0.192	1.9197e-28	2	PTP4A2
PPHLN1	1.24464e-32	0.281846	0.253	0.189	4.67052e-28	2	PPHLN1
MAP1LC3B	4.7565e-31	0.321032	0.355	0.296	1.78488e-26	2	MAP1LC3B
SF3B1	7.22818e-30	0.271896	0.271	0.208	2.71238e-25	2	SF3B1
CSDE11	7.44101e-29	0.261949	0.355	0.294	2.79224e-24	2	CSDE1
AP3S1	3.23631e-28	0.330471	0.257	0.203	1.21442e-23	2	AP3S1
TCF251	4.98891e-28	0.265074	0.385	0.325	1.87209e-23	2	TCF25
RBM25	2.62839e-26	0.250404	0.334	0.272	9.86303e-22	2	RBM25
ALKBH71	3.15422e-26	0.314709	0.294	0.245	1.18362e-21	2	ALKBH7
NDUFB51	3.50566e-24	0.258714	0.288	0.235	1.3155e-19	2	NDUFB5
POU2AF11	3.71614e-23	0.285885	0.304	0.258	1.39448e-18	2	POU2AF1
C7orf501	2.6776e-21	0.263515	0.305	0.254	1.00477e-16	2	C7orf50
PRDX1	2.29002e-16	0.307405	0.432	0.41	8.59331e-12	2	PRDX1
TUBA4A	7.32669e-14	0.259214	0.269	0.232	2.74934e-09	2	TUBA4A
DYNLL1	1.48674e-11	0.292724	0.408	0.391	5.579e-07	2	DYNLL1
EEF1G	0	4.20717	0.967	0.184	0	3	EEF1G
GAS5	0	3.97681	0.844	0.061	0	3	GAS5
NOP53	0	3.54637	0.819	0.071	0	3	NOP53
SNHG29	0	3.42828	0.769	0.053	0	3	SNHG29
RACK1	0	3.32166	0.968	0.174	0	3	RACK1
ATP5F1E	0	3.30711	0.892	0.119	0	3	ATP5F1E
SNHG5	0	3.12166	0.69	0.064	0	3	SNHG5
SCGB1A1	0	3.01484	0.725	0.144	0	3	SCGB1A1
ATP5MC2	0	2.96199	0.719	0.082	0	3	ATP5MC2
SNHG6	0	2.95406	0.654	0.044	0	3	SNHG6
ATP5MG	0	2.7903	0.752	0.105	0	3	ATP5MG
LINC01781	0	2.64804	0.329	0.009	0	3	LINC01781
SCGB3A1	0	2.6455	0.624	0.141	0	3	SCGB3A1
CRIP1	0	2.59805	0.622	0.206	0	3	CRIP1
SNHG32	0	2.55288	0.52	0.024	0	3	SNHG32
SEPTIN7	0	2.48056	0.501	0.028	0	3	SEPTIN7
TRIR	0	2.35381	0.515	0.049	0	3	TRIR
NME2	0	2.26862	0.569	0.103	0	3	NME2
GABARAP	0	2.24059	0.606	0.134	0	3	GABARAP
ATP6V0C	0	2.23896	0.49	0.052	0	3	ATP6V0C
RNASEK	0	2.20737	0.546	0.103	0	3	RNASEK
ATP5PO	0	2.18317	0.457	0.056	0	3	ATP5PO
TOMM6	0	2.16817	0.471	0.053	0	3	TOMM6
SCGB3A2	0	2.15845	0.459	0.095	0	3	SCGB3A2
SELENOH	0	2.11565	0.423	0.052	0	3	SELENOH
PCED1B-AS1	0	1.94245	0.37	0.049	0	3	PCED1B-AS1
ATP5MPL	0	1.8909	0.412	0.072	0	3	ATP5MPL
ATP5F1D	0	1.88844	0.373	0.06	0	3	ATP5F1D
SELENOK	0	1.85626	0.451	0.103	0	3	SELENOK
ELOB	0	1.83561	0.428	0.079	0	3	ELOB
ATP5ME	0	1.82622	0.407	0.076	0	3	ATP5ME
ATP5MD	0	1.7756	0.389	0.071	0	3	ATP5MD
LINC-PINT	0	1.76728	0.462	0.13	0	3	LINC-PINT
SEPTIN6	0	1.71846	0.297	0.018	0	3	SEPTIN6
RIPOR2	0	1.70749	0.271	0.004	0	3	RIPOR2
SERTAD1	0	1.67571	0.336	0.088	0	3	SERTAD1
AREG1	0	1.6606	0.371	0.167	0	3	AREG
SNHG3	0	1.6401	0.265	0.013	0	3	SNHG3
TXNIP1	0	1.63712	0.791	0.523	0	3	TXNIP
ATP5MF	0	1.6318	0.341	0.066	0	3	ATP5MF
LINC02397	0	1.62996	0.271	0.003	0	3	LINC02397
SELENOF	0	1.61512	0.335	0.043	0	3	SELENOF
SEPTIN9	0	1.61174	0.285	0.013	0	3	SEPTIN9
SEM1	0	1.60168	0.321	0.05	0	3	SEM1
ATP5F1B	0	1.59237	0.307	0.046	0	3	ATP5F1B
RESF1	0	1.59143	0.271	0.01	0	3	RESF1
CD692	0	1.579	0.675	0.479	0	3	CD69
RBIS	0	1.57488	0.293	0.043	0	3	RBIS
SELENOT	0	1.56878	0.333	0.054	0	3	SELENOT
CXCR42	0	1.563	0.898	0.766	0	3	CXCR4
SMIM26	0	1.56043	0.291	0.038	0	3	SMIM26
EIF4A1	0	1.55785	0.613	0.297	0	3	EIF4A1
MICOS10	0	1.54764	0.273	0.039	0	3	MICOS10
ATP5F1A	0	1.53376	0.298	0.055	0	3	ATP5F1A
RTRAF	0	1.52925	0.289	0.041	0	3	RTRAF
SNHG1	0	1.52721	0.259	0.012	0	3	SNHG1
POLD4	0	1.5221	0.413	0.135	0	3	POLD4
ATP5IF1	0	1.50222	0.28	0.065	0	3	ATP5IF1
MIF	0	1.46887	0.687	0.382	0	3	MIF
ATP5MC3	0	1.46367	0.28	0.061	0	3	ATP5MC3
CIAO2B	0	1.41492	0.258	0.034	0	3	CIAO2B
COPS9	0	1.41378	0.282	0.063	0	3	COPS9
ATP5PF	0	1.39262	0.281	0.071	0	3	ATP5PF
TOMM5	0	1.36498	0.342	0.114	0	3	TOMM5
IFI30	0	1.35702	0.312	0.112	0	3	IFI30
TSC22D31	0	1.34652	0.822	0.713	0	3	TSC22D3
COX16	0	1.18684	0.261	0.06	0	3	COX16
CALM1	0	0.921198	0.692	0.531	0	3	CALM1
ZFAS12	0	0.888962	0.821	0.612	0	3	ZFAS1
EIF11	0	0.827314	0.968	0.956	0	3	EIF1
HLA-DRA2	0	0.61025	0.993	0.863	0	3	HLA-DRA
SFTPB	3.698e-300	1.10915	0.252	0.091	1.38768e-295	3	SFTPB
SLPI	7.03102e-300	1.25654	0.262	0.099	2.63839e-295	3	SLPI
CREM1	1.44574e-296	1.45256	0.422	0.225	5.42513e-292	3	CREM
SRSF3	1.73502e-283	1.09745	0.596	0.43	6.51066e-279	3	SRSF3
CALM21	3.29523e-282	0.818344	0.745	0.606	1.23653e-277	3	CALM2
POLR2L	2.4198e-279	1.02044	0.518	0.336	9.08029e-275	3	POLR2L
RSRP1	2.83986e-279	0.978929	0.507	0.302	1.06566e-274	3	RSRP1
CHD2	8.20276e-279	0.994843	0.318	0.137	3.07808e-274	3	CHD2
RSRC21	1.02454e-266	1.0117	0.472	0.278	3.84459e-262	3	RSRC2
NR4A21	2.17766e-266	1.13371	0.53	0.328	8.17167e-262	3	NR4A2
SRSF71	4.15661e-266	0.874775	0.655	0.492	1.55977e-261	3	SRSF7
DDIT4	7.779e-264	1.29282	0.417	0.233	2.91907e-259	3	DDIT4
NDUFA13	6.14294e-262	1.01076	0.517	0.337	2.30514e-257	3	NDUFA13
HIST1H4C	9.12756e-262	0.987949	0.442	0.251	3.42512e-257	3	HIST1H4C
WDR74	6.04021e-257	1.12165	0.327	0.154	2.26659e-252	3	WDR74
RBM4	1.35078e-245	0.892752	0.331	0.154	5.06882e-241	3	RBM4
EZR1	2.77669e-238	0.884505	0.621	0.457	1.04195e-233	3	EZR
BTG12	4.00171e-236	0.643311	0.923	0.833	1.50164e-231	3	BTG1
AFF3	1.61913e-234	0.835403	0.254	0.099	6.0758e-230	3	AFF3
PIK3IP11	2.4888e-234	0.884147	0.351	0.168	9.33923e-230	3	PIK3IP1
FTH12	6.32548e-230	0.5051	0.992	0.972	2.37363e-225	3	FTH1
SP110	1.20786e-229	0.882805	0.416	0.227	4.5325e-225	3	SP110
RGS11	1.79911e-228	1.53564	0.538	0.37	6.75114e-224	3	RGS1
SRGN1	4.69964e-222	1.07519	0.582	0.456	1.76354e-217	3	SRGN
H3F3B1	1.08312e-220	0.538097	0.891	0.844	4.0644e-216	3	H3F3B
DDX52	5.33408e-219	0.593304	0.841	0.75	2.00161e-214	3	DDX5
SNHG8	3.82732e-217	0.943682	0.597	0.459	1.4362e-212	3	SNHG8
MS4A12	2.62966e-213	0.600202	0.816	0.617	9.8678e-209	3	MS4A1
TMA71	3.68818e-207	0.627557	0.788	0.695	1.38399e-202	3	TMA7
ACTB2	3.45214e-205	0.477844	0.984	0.911	1.29542e-200	3	ACTB
NCL	4.98531e-204	0.902551	0.502	0.337	1.87074e-199	3	NCL
UBB1	5.40679e-195	0.416838	0.859	0.808	2.0289e-190	3	UBB
TMSB4X2	1.30604e-191	0.388159	1	0.984	4.90091e-187	3	TMSB4X
LAPTM52	1.10801e-189	0.478341	0.879	0.752	4.15781e-185	3	LAPTM5
HLA-DRB11	1.1629e-186	0.425891	0.918	0.811	4.36377e-182	3	HLA-DRB1
CCNH	1.26282e-186	0.868629	0.264	0.124	4.73875e-182	3	CCNH
HLA-DPA12	1.47754e-182	0.423632	0.94	0.806	5.54446e-178	3	HLA-DPA1
TOMM72	3.40504e-179	0.51405	0.881	0.806	1.27774e-174	3	TOMM7
TUBB4B	1.74028e-178	0.904989	0.317	0.171	6.53039e-174	3	TUBB4B
YPEL52	2.33868e-176	0.88269	0.594	0.47	8.77591e-172	3	YPEL5
CD531	3.82485e-173	0.600571	0.681	0.54	1.43528e-168	3	CD53
PTMA3	4.00862e-173	0.339294	0.993	0.946	1.50423e-168	3	PTMA
CD552	1.33668e-162	0.873409	0.481	0.334	5.0159e-158	3	CD55
ARID5B2	1.53087e-162	0.88161	0.448	0.3	5.74458e-158	3	ARID5B
ALG131	5.54333e-156	0.963505	0.317	0.179	2.08013e-151	3	ALG13
GADD45B	1.13581e-152	1.06497	0.374	0.235	4.26214e-148	3	GADD45B
TMSB101	3.35942e-152	0.320247	0.985	0.945	1.26062e-147	3	TMSB10
P2RY10	7.6362e-151	0.71476	0.297	0.157	2.86549e-146	3	P2RY10
CLK11	2.03787e-150	0.734571	0.429	0.28	7.64711e-146	3	CLK1
ELF12	4.32912e-146	0.683994	0.49	0.34	1.6245e-141	3	ELF1
RAP1B	4.22955e-144	0.82733	0.297	0.168	1.58714e-139	3	RAP1B
HLA-DQA12	5.56275e-144	0.485752	0.819	0.691	2.08742e-139	3	HLA-DQA1
TUBA1B1	3.14767e-142	0.706861	0.536	0.406	1.18116e-137	3	TUBA1B
RBM8A1	4.26083e-141	0.708169	0.501	0.365	1.59888e-136	3	RBM8A
ZNF3312	8.43639e-140	0.901574	0.401	0.255	3.16576e-135	3	ZNF331
GTF2B	2.51186e-139	0.738736	0.265	0.14	9.42575e-135	3	GTF2B
ARL6IP11	2.78484e-137	0.770132	0.352	0.217	1.04501e-132	3	ARL6IP1
SRSF21	6.28181e-133	0.672804	0.557	0.442	2.35725e-128	3	SRSF2
HLA-E3	8.09476e-130	0.365052	0.867	0.841	3.03756e-125	3	HLA-E
HLA-B2	2.56233e-125	0.302131	0.95	0.96	9.61514e-121	3	HLA-B
CKS21	1.30759e-122	0.631707	0.296	0.17	4.90673e-118	3	CKS2
ATF4	1.89295e-122	0.799696	0.489	0.391	7.1033e-118	3	ATF4
SRSF52	3.81061e-122	0.495904	0.709	0.62	1.42993e-117	3	SRSF5
RBM391	5.0018e-122	0.613505	0.633	0.544	1.87693e-117	3	RBM39
SAT11	7.38719e-122	0.578632	0.701	0.621	2.77204e-117	3	SAT1
PABPC13	8.21739e-119	0.421439	0.867	0.811	3.08358e-114	3	PABPC1
CYCS1	1.91432e-118	0.794092	0.537	0.443	7.18349e-114	3	CYCS
PSMB10	5.0385e-117	0.810472	0.285	0.17	1.8907e-112	3	PSMB10
TAF1D1	6.76376e-117	0.622067	0.495	0.362	2.5381e-112	3	TAF1D
MYL6	1.98362e-112	0.493537	0.796	0.763	7.44354e-108	3	MYL6
SFPQ1	2.21381e-111	0.669277	0.379	0.254	8.30733e-107	3	SFPQ
EIF4A22	1.68284e-109	0.486913	0.713	0.641	6.31487e-105	3	EIF4A2
HLA-DQB11	7.25402e-106	0.315442	0.871	0.744	2.72207e-101	3	HLA-DQB1
GPR1831	1.94703e-104	0.589753	0.494	0.36	7.30624e-100	3	GPR183
CCNL11	1.60344e-100	0.658586	0.487	0.381	6.01692e-96	3	CCNL1
SON1	7.25781e-99	0.558658	0.568	0.469	2.72349e-94	3	SON
RGS21	2.68433e-98	1.00463	0.44	0.332	1.00729e-93	3	RGS2
CLECL12	4.69126e-98	0.739101	0.293	0.183	1.7604e-93	3	CLECL1
COX7C3	6.22602e-93	0.351457	0.87	0.834	2.33632e-88	3	COX7C
DDX3X1	1.85517e-92	0.70006	0.339	0.227	6.96151e-88	3	DDX3X
PET100	5.18501e-92	0.693214	0.333	0.229	1.94568e-87	3	PET100
LY92	1.58345e-91	0.688973	0.405	0.29	5.94189e-87	3	LY9
CFL12	5.03693e-91	0.348164	0.83	0.764	1.89011e-86	3	CFL1
CHMP1B2	1.78333e-87	0.670761	0.341	0.228	6.69193e-83	3	CHMP1B
IRF82	3.69034e-85	0.488161	0.474	0.344	1.3848e-80	3	IRF8
AMD11	3.85829e-85	0.570618	0.276	0.173	1.44782e-80	3	AMD1
BCAS22	3.16091e-84	0.668105	0.343	0.237	1.18613e-79	3	BCAS2
BCLAF11	1.74269e-83	0.607909	0.327	0.222	6.53946e-79	3	BCLAF1
SMAP21	4.51765e-83	0.598591	0.387	0.279	1.69525e-78	3	SMAP2
GCC2	1.55495e-81	0.55987	0.335	0.227	5.83493e-77	3	GCC2
DUSP12	2.88946e-79	0.595019	0.644	0.576	1.08427e-74	3	DUSP1
UBL5	8.00846e-78	0.556738	0.564	0.5	3.00517e-73	3	UBL5
SKP11	1.59032e-77	0.522818	0.599	0.533	5.96769e-73	3	SKP1
HNRNPH1	1.91095e-77	0.759148	0.333	0.24	7.17084e-73	3	HNRNPH1
BANK13	1.91321e-77	0.401564	0.584	0.449	7.17932e-73	3	BANK1
IFRD11	3.57932e-77	0.670336	0.286	0.188	1.34314e-72	3	IFRD1
UBA523	1.88155e-75	0.264957	0.986	0.932	7.06053e-71	3	UBA52
UQCRB2	5.40358e-75	0.388075	0.8	0.762	2.02769e-70	3	UQCRB
CYTIP2	6.22238e-74	0.440946	0.558	0.468	2.33495e-69	3	CYTIP
HLA-DPB12	4.19358e-73	0.254188	0.965	0.804	1.57364e-68	3	HLA-DPB1
PNRC2	4.76676e-73	0.519456	0.305	0.202	1.78873e-68	3	PNRC2
FAU3	5.15168e-73	0.252199	0.995	0.96	1.93317e-68	3	FAU
FUS3	1.06275e-72	0.473577	0.537	0.44	3.98798e-68	3	FUS
SMCHD12	2.2319e-71	0.545179	0.366	0.263	8.37519e-67	3	SMCHD1
HNRNPA2B13	5.69007e-71	0.427624	0.673	0.61	2.1352e-66	3	HNRNPA2B1
COMMD63	7.44658e-69	0.363076	0.759	0.684	2.79433e-64	3	COMMD6
DDX241	2.78974e-68	0.603396	0.398	0.31	1.04685e-63	3	DDX24
IDI12	5.70376e-67	0.547583	0.326	0.227	2.14034e-62	3	IDI1
HLA-F2	2.44197e-66	0.510147	0.401	0.305	9.16348e-62	3	HLA-F
CHURC1	1.65762e-65	0.60001	0.292	0.202	6.22021e-61	3	CHURC1
ACTG11	1.94721e-64	0.311926	0.825	0.762	7.30692e-60	3	ACTG1
TUBA1A2	3.12515e-64	0.480496	0.36	0.256	1.17271e-59	3	TUBA1A
SAMSN11	8.22953e-64	0.557653	0.298	0.207	3.08813e-59	3	SAMSN1
SERF2	8.92938e-64	0.284093	0.891	0.879	3.35075e-59	3	SERF2
CELF2	6.80574e-62	0.4643	0.295	0.2	2.55386e-57	3	CELF2
STK17B2	2.52855e-61	0.467024	0.437	0.339	9.48837e-57	3	STK17B
CCND31	4.18539e-61	0.47849	0.321	0.223	1.57057e-56	3	CCND3
S100A61	1.33188e-60	0.640686	0.591	0.538	4.99789e-56	3	S100A6
ARHGDIB2	9.84645e-59	0.331339	0.788	0.71	3.69488e-54	3	ARHGDIB
CD242	2.51297e-57	0.457704	0.396	0.294	9.42994e-53	3	CD24
HLA-DMA1	7.78397e-57	0.327848	0.683	0.607	2.92094e-52	3	HLA-DMA
MARCKSL11	1.53036e-56	0.534199	0.377	0.285	5.74266e-52	3	MARCKSL1
UQCR11	1.81044e-56	0.543121	0.534	0.489	6.79368e-52	3	UQCR11
PPP1CB1	1.16357e-55	0.594215	0.272	0.191	4.36628e-51	3	PPP1CB
EPC11	1.28399e-54	0.472588	0.319	0.231	4.81816e-50	3	EPC1
HMGB11	5.49482e-53	0.304068	0.755	0.709	2.06193e-48	3	HMGB1
CIRBP2	3.46039e-52	0.278694	0.744	0.726	1.29851e-47	3	CIRBP
PTPRC1	7.33632e-52	0.405365	0.434	0.338	2.75296e-47	3	PTPRC
IFT57	2.1724e-51	0.456647	0.28	0.197	8.15193e-47	3	IFT57
SAP18	2.44376e-50	0.493196	0.522	0.471	9.17019e-46	3	SAP18
OST4	5.57794e-49	0.369807	0.698	0.684	2.09312e-44	3	OST4
TRA2A1	7.92334e-49	0.493182	0.262	0.185	2.97323e-44	3	TRA2A
SRSF10	3.33203e-48	0.452729	0.298	0.216	1.25035e-43	3	SRSF10
PHF201	5.7608e-46	0.401975	0.305	0.222	2.16174e-41	3	PHF20
PPIA2	6.39961e-44	0.306311	0.761	0.722	2.40145e-39	3	PPIA
RILPL21	9.67945e-44	0.426059	0.264	0.188	3.63222e-39	3	RILPL2
TMEM156	1.32095e-43	0.55325	0.254	0.186	4.95686e-39	3	TMEM156
KTN1	5.82709e-42	0.490304	0.337	0.266	2.18661e-37	3	KTN1
DEK2	2.11778e-40	0.40998	0.291	0.214	7.94697e-36	3	DEK
YWHAZ2	5.22604e-40	0.335814	0.562	0.496	1.96107e-35	3	YWHAZ
2023-03-12	6.47279e-40	0.297053	0.353	0.262	2.42891e-35	3	2023-03-01
OSER11	1.60239e-39	0.396595	0.253	0.181	6.01296e-35	3	OSER1
EIF2S31	1.85238e-39	0.42794	0.382	0.306	6.95107e-35	3	EIF2S3
PCBP21	3.59574e-38	0.406721	0.489	0.431	1.3493e-33	3	PCBP2
SKIL1	4.8973e-38	0.404514	0.268	0.196	1.83771e-33	3	SKIL
RNMT1	1.12821e-37	0.413352	0.268	0.198	4.23361e-33	3	RNMT
DDX211	2.14644e-37	0.449537	0.332	0.262	8.05451e-33	3	DDX21
CMTM61	2.16012e-37	0.353126	0.379	0.301	8.10585e-33	3	CMTM6
TNFAIP82	2.60916e-37	0.415128	0.361	0.285	9.79086e-33	3	TNFAIP8
SLC25A31	4.7587e-37	0.423947	0.485	0.434	1.7857e-32	3	SLC25A3
BRD2	4.97061e-37	0.549269	0.292	0.232	1.86522e-32	3	BRD2
GGNBP2	3.16117e-36	0.446302	0.252	0.187	1.18623e-31	3	GGNBP2
SRRM11	4.01507e-36	0.448183	0.374	0.31	1.50666e-31	3	SRRM1
SDCBP1	1.10451e-35	0.422694	0.288	0.219	4.14466e-31	3	SDCBP
MEF2C1	5.00604e-35	0.376801	0.508	0.452	1.87852e-30	3	MEF2C
UPF21	2.24762e-34	0.445412	0.288	0.223	8.4342e-30	3	UPF2
EIF1B2	1.43049e-33	0.423353	0.404	0.34	5.36792e-29	3	EIF1B
PFN12	1.19076e-31	0.29314	0.821	0.782	4.46831e-27	3	PFN1
WTAP1	7.14966e-30	0.394935	0.272	0.212	2.68291e-25	3	WTAP
SP1001	6.55119e-29	0.372012	0.401	0.339	2.45833e-24	3	SP100
SNRPG	6.84866e-29	0.428151	0.419	0.375	2.56996e-24	3	SNRPG
S100A42	2.89091e-28	0.650418	0.397	0.363	1.08481e-23	3	S100A4
SRP142	4.51099e-28	0.276984	0.726	0.719	1.69275e-23	3	SRP14
RBMX1	7.67483e-28	0.377253	0.414	0.358	2.87998e-23	3	RBMX
RSL24D12	1.32704e-27	0.428349	0.464	0.424	4.97973e-23	3	RSL24D1
CDC423	1.7152e-27	0.377296	0.466	0.419	6.43628e-23	3	CDC42
LAMTOR51	1.76566e-27	0.450653	0.399	0.358	6.62565e-23	3	LAMTOR5
RBM32	1.80361e-27	0.314081	0.527	0.485	6.76804e-23	3	RBM3
HMGB21	2.82851e-27	0.379279	0.321	0.262	1.0614e-22	3	HMGB2
KRTCAP2	4.18119e-27	0.464513	0.332	0.288	1.56899e-22	3	KRTCAP2
MORF4L11	5.2832e-27	0.41497	0.467	0.425	1.98252e-22	3	MORF4L1
YWHAB1	5.82691e-27	0.365253	0.487	0.443	2.18655e-22	3	YWHAB
BCL2A11	6.34338e-27	0.342922	0.273	0.211	2.38035e-22	3	BCL2A1
POLR2K	1.27838e-26	0.45359	0.296	0.247	4.79714e-22	3	POLR2K
BCAS41	1.37153e-26	0.317718	0.274	0.21	5.14667e-22	3	BCAS4
MCL11	1.89624e-26	0.502057	0.366	0.323	7.11563e-22	3	MCL1
UBE2N1	5.56573e-26	0.388587	0.347	0.288	2.08854e-21	3	UBE2N
ATP2B12	1.28316e-25	0.339622	0.286	0.229	4.81507e-21	3	ATP2B1
BUD31	2.25113e-25	0.438835	0.272	0.223	8.44735e-21	3	BUD31
DHX36	2.33741e-25	0.335764	0.251	0.194	8.77115e-21	3	DHX36
SH3BGRL32	4.25004e-25	0.31514	0.683	0.673	1.59483e-20	3	SH3BGRL3
ARL6IP51	4.68728e-24	0.402582	0.389	0.344	1.7589e-19	3	ARL6IP5
CIB12	9.03384e-24	0.405079	0.431	0.389	3.38995e-19	3	CIB1
LAPTM4A	1.31372e-23	0.460468	0.337	0.296	4.92974e-19	3	LAPTM4A
HNRNPC3	1.83566e-23	0.310012	0.527	0.483	6.88832e-19	3	HNRNPC
CD164	2.44898e-23	0.397611	0.341	0.298	9.18981e-19	3	CD164
TUBA4A1	1.13209e-22	0.409341	0.278	0.231	4.24815e-18	3	TUBA4A
SRSF11	1.52928e-22	0.392675	0.305	0.257	5.73863e-18	3	SRSF11
PRPF38B2	1.55442e-22	0.3553	0.33	0.278	5.83296e-18	3	PRPF38B
LSM71	1.72003e-22	0.379449	0.469	0.43	6.45439e-18	3	LSM7
SNU131	3.69305e-22	0.403931	0.493	0.479	1.38582e-17	3	SNU13
NDUFA3	5.84453e-22	0.509546	0.336	0.304	2.19316e-17	3	NDUFA3
NDUFB1	6.49553e-22	0.508571	0.315	0.278	2.43745e-17	3	NDUFB1
ATRX	7.08135e-22	0.370941	0.304	0.255	2.65728e-17	3	ATRX
HNRNPK1	7.24475e-22	0.290956	0.551	0.519	2.71859e-17	3	HNRNPK
DDX18	9.55407e-22	0.425779	0.309	0.262	3.58516e-17	3	DDX18
SCAF112	8.25271e-21	0.347854	0.333	0.281	3.09683e-16	3	SCAF11
COX7B	1.33285e-20	0.420899	0.407	0.378	5.00151e-16	3	COX7B
HNRNPU1	2.86305e-20	0.359199	0.324	0.278	1.07436e-15	3	HNRNPU
SELL2	6.07856e-20	0.28249	0.401	0.343	2.28098e-15	3	SELL
PPIG2	8.76076e-20	0.351922	0.348	0.304	3.28747e-15	3	PPIG
CDC42SE21	9.36773e-20	0.359204	0.296	0.25	3.51524e-15	3	CDC42SE2
ROMO1	1.07472e-19	0.508798	0.255	0.22	4.03289e-15	3	ROMO1
AKAP9	2.00026e-19	0.413627	0.291	0.252	7.50599e-15	3	AKAP9
SNRPB2	1.18024e-18	0.42898	0.319	0.281	4.42884e-14	3	SNRPB2
N4BP2L22	2.2627e-18	0.286318	0.466	0.428	8.49077e-14	3	N4BP2L2
FCRLA2	4.87286e-18	0.282548	0.301	0.25	1.82854e-13	3	FCRLA
NDUFA1	1.43898e-17	0.41243	0.432	0.419	5.39977e-13	3	NDUFA1
TAF73	2.24523e-17	0.288464	0.404	0.359	8.42523e-13	3	TAF7
AKAP131	2.51077e-17	0.347716	0.252	0.208	9.42167e-13	3	AKAP13
ATP6V0E12	3.57486e-17	0.267683	0.577	0.567	1.34147e-12	3	ATP6V0E1
TNRC6B3	3.73002e-17	0.297629	0.333	0.285	1.39969e-12	3	TNRC6B
IFI161	8.50519e-17	0.316054	0.377	0.335	3.19157e-12	3	IFI16
EIF51	2.02728e-16	0.319767	0.414	0.392	7.60738e-12	3	EIF5
TERF2IP1	2.53377e-16	0.328468	0.31	0.271	9.50799e-12	3	TERF2IP
TMBIM6	2.63378e-16	0.276468	0.524	0.523	9.88326e-12	3	TMBIM6
ARGLU11	7.05197e-16	0.287075	0.368	0.324	2.64625e-11	3	ARGLU1
WSB11	7.81739e-16	0.271825	0.297	0.253	2.93347e-11	3	WSB1
RBM251	1.00683e-15	0.34373	0.314	0.277	3.77811e-11	3	RBM25
KLF22	1.59911e-15	0.878557	0.393	0.369	6.00065e-11	3	KLF2
CD832	1.68595e-15	0.286389	0.522	0.47	6.32653e-11	3	CD83
FAM133B2	4.4128e-15	0.275547	0.314	0.27	1.6559e-10	3	FAM133B
COX6C1	5.76287e-15	0.337739	0.537	0.536	2.16252e-10	3	COX6C
TRA2B2	5.93766e-15	0.282546	0.414	0.377	2.22811e-10	3	TRA2B
MYL12B2	1.40684e-14	0.317599	0.521	0.497	5.27917e-10	3	MYL12B
PPDPF3	1.46297e-14	0.287689	0.505	0.492	5.48981e-10	3	PPDPF
DYNLL11	1.69769e-14	0.37703	0.405	0.392	6.37059e-10	3	DYNLL1
YWHAQ	8.46749e-14	0.365165	0.282	0.249	3.17742e-09	3	YWHAQ
CTSH2	2.17095e-13	0.348543	0.368	0.342	8.1465e-09	3	CTSH
TMBIM4	2.86202e-13	0.356579	0.335	0.312	1.07397e-08	3	TMBIM4
CAPG1	6.36276e-13	0.455541	0.269	0.239	2.38762e-08	3	CAPG
SNRPB3	7.38245e-13	0.262677	0.42	0.388	2.77027e-08	3	SNRPB
CD822	9.1268e-13	0.268863	0.259	0.219	3.42483e-08	3	CD82
ARPC41	3.78013e-12	0.299754	0.323	0.286	1.41849e-07	3	ARPC4
RNASE61	5.52445e-12	0.33567	0.264	0.23	2.07305e-07	3	RNASE6
COX17	6.49791e-12	0.41954	0.309	0.289	2.43834e-07	3	COX17
PRRC2C2	6.9225e-12	0.252755	0.396	0.363	2.59767e-07	3	PRRC2C
SNRPF1	1.65879e-11	0.378772	0.3	0.27	6.22461e-07	3	SNRPF
EIF4G21	3.97825e-11	0.303204	0.37	0.346	1.49284e-06	3	EIF4G2
EIF1AX1	4.95709e-11	0.294555	0.33	0.302	1.86015e-06	3	EIF1AX
PMAIP11	3.17362e-10	0.315084	0.307	0.273	1.1909e-05	3	PMAIP1
SH3BGRL2	3.94007e-10	0.279158	0.421	0.394	1.47851e-05	3	SH3BGRL
TAGLN23	4.45864e-10	0.269546	0.472	0.454	1.67311e-05	3	TAGLN2
CD991	7.983e-10	0.371644	0.349	0.336	2.99562e-05	3	CD99
ANAPC162	8.06148e-10	0.255107	0.563	0.568	3.02507e-05	3	ANAPC16
MAP1LC3B1	8.0863e-10	0.339367	0.321	0.303	3.03438e-05	3	MAP1LC3B
MOB1A1	1.49452e-09	0.25407	0.287	0.255	5.60817e-05	3	MOB1A
LAMTOR41	3.95045e-09	0.328556	0.415	0.407	0.00014824	3	LAMTOR4
TXN	4.60616e-09	0.289461	0.213	0.271	0.000172846	3	TXN
ARHGDIA1	8.92681e-09	0.322994	0.297	0.275	0.000334979	3	ARHGDIA
MAPK1IP1L1	2.1287e-08	0.258313	0.25	0.223	0.000798794	3	MAPK1IP1L
MZT2B	4.81416e-08	0.414407	0.353	0.35	0.00180651	3	MZT2B
HNRNPM	4.86518e-08	0.299921	0.304	0.281	0.00182566	3	HNRNPM
SEC621	1.01603e-07	0.273341	0.486	0.502	0.00381264	3	SEC62
TMEM1231	1.23388e-07	0.255956	0.305	0.279	0.00463013	3	TMEM123
TPM32	1.27188e-07	0.276384	0.419	0.398	0.00477272	3	TPM3
S100A11	2.47855e-07	0.637028	0.293	0.294	0.00930075	3	S100A11
MPHOSPH82	4.42883e-07	0.280066	0.309	0.29	0.0166192	3	MPHOSPH8
PSMA2	5.61328e-07	0.396567	0.288	0.277	0.0210638	3	PSMA2
IL161	1.91342e-06	0.265763	0.256	0.235	0.0718012	3	IL16
LITAF1	2.44668e-06	0.267452	0.292	0.273	0.0918116	3	LITAF
DBI1	5.37658e-06	0.364641	0.369	0.368	0.201756	3	DBI
TNFRSF13B2	2.10746e-05	0.266899	0.251	0.233	0.790824	3	TNFRSF13B
EIF3I	3.39408e-05	0.286763	0.303	0.292	1	3	EIF3I
SYNGR21	8.37239e-05	0.268771	0.362	0.358	1	3	SYNGR2
LGALS12	0.000166525	0.26396	0.332	0.396	1	3	LGALS1
XRCC61	0.000244779	0.252621	0.259	0.246	1	3	XRCC6
PAIP21	0.000362495	0.251532	0.31	0.302	1	3	PAIP2
S100A101	0.000379013	0.45794	0.324	0.333	1	3	S100A10
CAPZB2	0.00113635	0.263333	0.332	0.324	1	3	CAPZB
CAPZA1	0.00217031	0.270604	0.261	0.253	1	3	CAPZA1
EIF5B	0.00532242	0.315273	0.258	0.259	1	3	EIF5B
POMP1	0.00572723	0.309687	0.362	0.377	1	3	POMP
COX141	0.00666327	0.315414	0.25	0.248	1	3	COX14
ACTR31	0.00786042	0.255204	0.341	0.335	1	3	ACTR3
IGKC	0	3.73979	0.979	0.887	0	4	IGKC
IGHA1	0	3.44717	0.831	0.52	0	4	IGHA1
JCHAIN	0	3.13415	0.876	0.388	0	4	JCHAIN
IGLC1	0	3.04755	0.368	0.096	0	4	IGLC1
IGHA2	0	3.01384	0.492	0.16	0	4	IGHA2
IGHG4	0	2.20414	0.708	0.411	0	4	IGHG4
MZB1	0	2.18959	0.936	0.213	0	4	MZB1
FKBP11	0	1.89283	0.849	0.157	0	4	FKBP11
XBP1	0	1.88042	0.82	0.193	0	4	XBP1
SSR4	0	1.85298	0.985	0.584	0	4	SSR4
DERL3	0	1.69289	0.807	0.164	0	4	DERL3
PRDX4	0	1.42554	0.754	0.146	0	4	PRDX4
SEC11C	0	1.41157	0.816	0.25	0	4	SEC11C
ITM2C	0	1.27633	0.742	0.182	0	4	ITM2C
NUCB2	0	1.18235	0.595	0.092	0	4	NUCB2
SDF2L1	0	1.104	0.654	0.136	0	4	SDF2L1
TNFRSF17	0	1.08683	0.549	0.088	0	4	TNFRSF17
SELENOS	0	1.02583	0.36	0.06	0	4	SELENOS
MANF	0	1.01491	0.649	0.157	0	4	MANF
JSRP1	0	1.00595	0.417	0.047	0	4	JSRP1
SSR3	0	0.937662	0.728	0.223	0	4	SSR3
RRBP1	0	0.909175	0.453	0.07	0	4	RRBP1
SPCS3	0	0.899312	0.633	0.149	0	4	SPCS3
FKBP2	0	0.892149	0.583	0.174	0	4	FKBP2
MYDGF	0	0.890525	0.66	0.202	0	4	MYDGF
TXNDC5	0	0.872011	0.275	0.031	0	4	TXNDC5
SDC1	0	0.87026	0.428	0.046	0	4	SDC1
PDIA4	0	0.851194	0.543	0.111	0	4	PDIA4
SPAG4	0	0.797947	0.413	0.043	0	4	SPAG4
ANKRD28	0	0.792779	0.336	0.046	0	4	ANKRD28
IGLV3-1	0	0.775607	0.269	0.028	0	4	IGLV3-1
ERLEC1	0	0.709604	0.559	0.133	0	4	ERLEC1
CRELD2	0	0.694532	0.533	0.119	0	4	CRELD2
PPIB	0	0.677913	0.754	0.343	0	4	PPIB
SLAMF7	0	0.658719	0.415	0.06	0	4	SLAMF7
PRDM1	0	0.61832	0.312	0.042	0	4	PRDM1
HM13	0	0.613688	0.525	0.125	0	4	HM13
CHPF	0	0.611183	0.331	0.036	0	4	CHPF
LMAN1	0	0.603546	0.536	0.136	0	4	LMAN1
CD38	0	0.599505	0.417	0.076	0	4	CD38
PDIA6	0	0.580736	0.691	0.253	0	4	PDIA6
SELENOM	0	0.572579	0.283	0.063	0	4	SELENOM
TXNDC15	0	0.56644	0.48	0.095	0	4	TXNDC15
CD63	0	0.557719	0.717	0.284	0	4	CD63
KRTCAP21	0	0.530197	0.635	0.254	0	4	KRTCAP2
TRIB1	0	0.523413	0.269	0.037	0	4	TRIB1
TXNDC11	0	0.519037	0.387	0.078	0	4	TXNDC11
SELENOK1	0	0.488403	0.392	0.129	0	4	SELENOK
KDELR2	0	0.474526	0.553	0.17	0	4	KDELR2
RPN2	0	0.467222	0.565	0.181	0	4	RPN2
TIMP1	0	0.450901	0.345	0.102	0	4	TIMP1
MEI1	0	0.429902	0.368	0.075	0	4	MEI1
RPN1	0	0.420816	0.363	0.084	0	4	RPN1
SIL1	0	0.410892	0.335	0.06	0	4	SIL1
H1FX	0	0.401096	0.314	0.083	0	4	H1FX
HDLBP	0	0.400435	0.326	0.068	0	4	HDLBP
TMED9	0	0.400096	0.635	0.245	0	4	TMED9
CD59	0	0.394582	0.474	0.121	0	4	CD59
SRPRB	0	0.387727	0.39	0.081	0	4	SRPRB
SEC61A1	0	0.37868	0.343	0.068	0	4	SEC61A1
CREB3L2	0	0.375706	0.306	0.055	0	4	CREB3L2
SEL1L	0	0.364942	0.326	0.066	0	4	SEL1L
LMAN2	0	0.360252	0.604	0.229	0	4	LMAN2
KDELR1	0	0.347739	0.5	0.145	0	4	KDELR1
GMPPB	0	0.327877	0.288	0.059	0	4	GMPPB
P4HB	0	0.323763	0.577	0.212	0	4	P4HB
ARSA	0	0.322318	0.309	0.055	0	4	ARSA
DSTN	0	0.320399	0.415	0.117	0	4	DSTN
CCPG1	0	0.306485	0.315	0.072	0	4	CCPG1
FCRL5	0	0.284551	0.421	0.113	0	4	FCRL5
ALG5	0	0.259504	0.384	0.099	0	4	ALG5
CITED2	1.50924e-297	0.442887	0.351	0.115	5.66344e-293	4	CITED2
IGHG1	3.09742e-296	2.22038	0.703	0.453	1.16231e-291	4	IGHG1
IGHG2	1.94108e-274	2.28291	0.409	0.16	7.28389e-270	4	IGHG2
ATP5PF1	2.52634e-258	0.313698	0.273	0.083	9.48008e-254	4	ATP5PF
IGHG3	1.8636e-257	2.10302	0.719	0.448	6.99317e-253	4	IGHG3
IGHD1	1.23157e-246	0.517703	0.042	0.291	4.62145e-242	4	IGHD
TMEM258	3.74047e-228	0.426837	0.775	0.385	1.40361e-223	4	TMEM258
VIMP	4.71834e-223	0.314945	0.319	0.114	1.77056e-218	4	VIMP
PSAP	8.75154e-223	0.345162	0.731	0.349	3.28402e-218	4	PSAP
SPCS2	1.15766e-217	0.481623	0.793	0.427	4.34411e-213	4	SPCS2
SEC61G	1.05203e-215	0.381276	0.686	0.327	3.94773e-211	4	SEC61G
IFI6	1.56605e-214	0.272629	0.427	0.176	5.87661e-210	4	IFI6
GSTP1	3.12352e-203	0.312896	0.746	0.375	1.1721e-198	4	GSTP1
RABAC1	4.95433e-187	0.264539	0.674	0.324	1.85911e-182	4	RABAC1
SEC61B	3.39025e-180	0.454113	0.769	0.426	1.27219e-175	4	SEC61B
TMEM59	2.33563e-153	0.298787	0.745	0.397	8.76443e-149	4	TMEM59
HERPUD11	9.10612e-128	0.355843	0.881	0.614	3.41707e-123	4	HERPUD1
SPCS1	1.89842e-122	0.344814	0.789	0.466	7.12383e-118	4	SPCS1
IGHM	5.2788e-53	2.55049	0.441	0.5	1.98087e-48	4	IGHM
IGLC3	0	5.53948	0.916	0.387	0	5	IGLC3
IGLC2	0	5.24188	0.961	0.648	0	5	IGLC2
JCHAIN1	0	2.55724	0.857	0.408	0	5	JCHAIN
IGLV6-57	0	2.54853	0.332	0.026	0	5	IGLV6-57
IGHG41	0	2.49546	0.775	0.417	0	5	IGHG4
MZB11	0	2.31932	0.943	0.239	0	5	MZB1
SSR41	0	1.99369	0.991	0.599	0	5	SSR4
DERL31	0	1.93511	0.813	0.188	0	5	DERL3
XBP11	0	1.85201	0.81	0.217	0	5	XBP1
FKBP111	0	1.81497	0.813	0.186	0	5	FKBP11
PRDX41	0	1.53914	0.751	0.169	0	5	PRDX4
NUCB21	0	1.51144	0.626	0.108	0	5	NUCB2
SEC11C1	0	1.41461	0.812	0.272	0	5	SEC11C
ITM2C1	0	1.27171	0.725	0.204	0	5	ITM2C
FKBP21	0	1.25441	0.622	0.186	0	5	FKBP2
SELENOS1	0	1.12406	0.358	0.072	0	5	SELENOS
ERLEC11	0	1.10975	0.581	0.147	0	5	ERLEC1
RRBP11	0	1.09031	0.427	0.086	0	5	RRBP1
SDF2L11	0	1.03676	0.624	0.157	0	5	SDF2L1
SPCS31	0	0.963319	0.61	0.169	0	5	SPCS3
MANF1	0	0.915386	0.601	0.179	0	5	MANF
LMAN11	0	0.885189	0.554	0.15	0	5	LMAN1
SSR31	0	0.865236	0.678	0.246	0	5	SSR3
JSRP11	0	0.78889	0.328	0.067	0	5	JSRP1
SLAMF71	0	0.779421	0.397	0.075	0	5	SLAMF7
PDIA41	0	0.777875	0.506	0.13	0	5	PDIA4
SDC11	0	0.776135	0.37	0.065	0	5	SDC1
MYDGF1	0	0.772326	0.624	0.222	0	5	MYDGF
TNFRSF171	0	0.727384	0.455	0.113	0	5	TNFRSF17
CRELD21	0	0.670811	0.502	0.137	0	5	CRELD2
CD381	0	0.615542	0.39	0.091	0	5	CD38
HM131	0	0.600894	0.5	0.141	0	5	HM13
RPN21	0	0.579702	0.558	0.196	0	5	RPN2
SPAG41	0	0.575279	0.331	0.063	0	5	SPAG4
TXNDC151	0	0.561892	0.427	0.113	0	5	TXNDC15
SEL1L1	0	0.511717	0.332	0.075	0	5	SEL1L
CHPF1	0	0.489495	0.297	0.05	0	5	CHPF
SIL11	0	0.478864	0.323	0.072	0	5	SIL1
PRDM11	0	0.436196	0.258	0.057	0	5	PRDM1
SRPRB1	0	0.434238	0.367	0.094	0	5	SRPRB
RPN11	0	0.371787	0.354	0.095	0	5	RPN1
TXNDC111	0	0.369564	0.344	0.093	0	5	TXNDC11
ARSA1	0	0.341091	0.286	0.067	0	5	ARSA
IGHG11	6.21461e-307	2.4492	0.752	0.458	2.33203e-302	5	IGHG1
MEI11	3.63682e-302	0.360426	0.331	0.089	1.36472e-297	5	MEI1
IGHGP	2.38371e-291	3.12518	0.261	0.065	8.94486e-287	5	IGHGP
IGHG31	3.43248e-289	2.53409	0.765	0.455	1.28804e-284	5	IGHG3
SELENOM1	1.46122e-283	0.629093	0.279	0.071	5.48323e-279	5	SELENOM
KDELR11	1.62748e-281	0.355053	0.473	0.16	6.10711e-277	5	KDELR1
KDELR21	9.01392e-274	0.450801	0.521	0.187	3.38247e-269	5	KDELR2
SEC61A11	8.62507e-269	0.286126	0.3	0.082	3.23656e-264	5	SEC61A1
HDLBP1	1.2882e-267	0.352938	0.295	0.08	4.83396e-263	5	HDLBP
VKORC1	2.374e-262	0.304748	0.366	0.113	8.90844e-258	5	VKORC1
IGHG21	3.89543e-258	2.25035	0.448	0.166	1.46176e-253	5	IGHG2
PDIA61	1.38659e-257	0.548532	0.657	0.272	5.20317e-253	5	PDIA6
DSTN1	1.07166e-256	0.307162	0.396	0.129	4.0214e-252	5	DSTN
FCRL51	5.80861e-256	0.349795	0.389	0.127	2.17968e-251	5	FCRL5
ALG51	7.761e-251	0.265889	0.358	0.112	2.91232e-246	5	ALG5
LAMP2	7.24873e-246	0.305076	0.282	0.078	2.72008e-241	5	LAMP2
CD631	3.14557e-241	0.575149	0.68	0.303	1.18037e-236	5	CD63
CD591	1.65098e-235	0.341943	0.405	0.14	6.19531e-231	5	CD59
IGHA21	1.9157e-210	2.66144	0.422	0.178	7.18867e-206	5	IGHA2
IGLC11	6.89554e-210	1.45108	0.313	0.11	2.58755e-205	5	IGLC1
SELENOK2	1.86592e-208	0.603034	0.379	0.14	7.00185e-204	5	SELENOK
TMED10	5.40991e-201	0.334244	0.556	0.23	2.03007e-196	5	TMED10
IGHA11	4.35983e-185	2.69891	0.768	0.537	1.63603e-180	5	IGHA1
PPIB1	1.31043e-183	0.525228	0.727	0.36	4.91739e-179	5	PPIB
TMED91	5.73439e-175	0.362476	0.587	0.264	2.15183e-170	5	TMED9
P4HB1	3.33075e-173	0.324974	0.531	0.229	1.24986e-168	5	P4HB
TIMP11	7.62773e-171	0.378824	0.314	0.113	2.86231e-166	5	TIMP1
IFI61	1.144e-168	0.547166	0.435	0.185	4.29286e-164	5	IFI6
PSAP1	2.21902e-164	0.458243	0.718	0.364	8.32687e-160	5	PSAP
IGHD2	1.76737e-159	1.01817	0.043	0.281	6.63207e-155	5	IGHD
CITED21	7.89456e-157	0.437319	0.326	0.126	2.96243e-152	5	CITED2
LMAN21	3.11627e-151	0.26481	0.547	0.248	1.16938e-146	5	LMAN2
TMEM2581	1.71397e-148	0.483748	0.739	0.402	6.43167e-144	5	TMEM258
ATP5PF2	6.40185e-146	0.278644	0.259	0.092	2.4023e-141	5	ATP5PF
H1FX1	1.89017e-144	0.262705	0.266	0.095	7.09286e-140	5	H1FX
KRTCAP22	4.25394e-140	0.45472	0.554	0.274	1.59629e-135	5	KRTCAP2
VIMP1	1.31247e-122	0.377591	0.299	0.123	4.92505e-118	5	VIMP
RABAC11	1.7716e-119	0.313934	0.652	0.339	6.64794e-115	5	RABAC1
SEC61G1	6.17744e-102	0.269421	0.642	0.344	2.31809e-97	5	SEC61G
TMEM591	4.32285e-91	0.358962	0.716	0.412	1.62215e-86	5	TMEM59
SPCS21	2.35424e-85	0.331263	0.734	0.445	8.83427e-81	5	SPCS2
SPCS11	2.23388e-68	0.312687	0.757	0.48	8.38263e-64	5	SPCS1
IGHM1	6.28188e-52	2.00003	0.411	0.5	2.35728e-47	5	IGHM
IGHG12	0	3.29773	0.929	0.463	0	6	IGHG1
IGHG32	0	3.29253	0.855	0.463	0	6	IGHG3
IGHG42	0	3.2584	0.904	0.425	0	6	IGHG4
IGKC1	0	2.93833	0.959	0.894	0	6	IGKC
SSR42	0	1.30094	0.964	0.615	0	6	SSR4
MZB12	0	1.166	0.787	0.272	0	6	MZB1
XBP12	2.24835e-240	1.21253	0.646	0.246	8.43692e-236	6	XBP1
IGHG22	3.71935e-236	2.98053	0.512	0.174	1.39569e-231	6	IGHG2
PRDX42	8.88453e-203	1.08841	0.537	0.199	3.33392e-198	6	PRDX4
FKBP112	1.51915e-193	0.9757	0.58	0.219	5.70059e-189	6	FKBP11
ITM2C2	7.81379e-164	1.0408	0.548	0.23	2.93212e-159	6	ITM2C
JCHAIN2	9.69733e-112	0.744291	0.7	0.431	3.63892e-107	6	JCHAIN
SCGB1A11	2.00967e-100	1.06158	0.474	0.226	7.54127e-96	6	SCGB1A1
DERL32	4.03817e-97	0.626554	0.489	0.224	1.51532e-92	6	DERL3
NUCB22	4.61168e-91	0.801159	0.332	0.139	1.73053e-86	6	NUCB2
SCGB3A11	2.64667e-78	0.765799	0.424	0.209	9.93163e-74	6	SCGB3A1
SEC11C2	6.57904e-58	0.478811	0.536	0.303	2.46878e-53	6	SEC11C
IGLC12	3.43072e-50	3.00963	0.259	0.12	1.28738e-45	6	IGLC1
SCGB3A21	1.32876e-39	0.558413	0.281	0.148	4.98617e-35	6	SCGB3A2
CD632	1.7202e-31	0.380406	0.489	0.325	6.45507e-27	6	CD63
SPCS32	3.38782e-27	0.360389	0.322	0.197	1.27128e-22	6	SPCS3
PSAP2	1.75799e-25	0.3765	0.533	0.385	6.59687e-21	6	PSAP
ERLEC12	3.24803e-19	0.402801	0.27	0.175	1.21882e-14	6	ERLEC1
TMEM592	1.77325e-15	0.278857	0.554	0.43	6.65412e-11	6	TMEM59
SSR32	2.89553e-14	0.270338	0.381	0.273	1.08655e-09	6	SSR3
IFIT3	0	3.03836	0.66	0.039	0	7	IFIT3
ISG15	0	2.96921	0.844	0.249	0	7	ISG15
IFI44L	0	2.53496	0.78	0.128	0	7	IFI44L
IFI62	0	2.49648	0.685	0.19	0	7	IFI6
IFIT1	0	2.49606	0.53	0.023	0	7	IFIT1
MX1	0	2.36823	0.714	0.137	0	7	MX1
IFIT2	0	2.07111	0.395	0.028	0	7	IFIT2
LY6E1	0	1.99686	0.806	0.356	0	7	LY6E
XAF1	0	1.68252	0.51	0.112	0	7	XAF1
MX2	0	1.62785	0.412	0.074	0	7	MX2
USP18	0	1.58067	0.33	0.025	0	7	USP18
OAS3	0	1.37026	0.263	0.027	0	7	OAS3
SAMD9L	1.80452e-303	1.87328	0.482	0.11	6.77146e-299	7	SAMD9L
OAS1	6.2644e-301	1.66098	0.453	0.097	2.35072e-296	7	OAS1
IFI44	2.39142e-281	1.31766	0.293	0.042	8.97381e-277	7	IFI44
EPSTI1	1.74311e-274	1.74684	0.534	0.144	6.54103e-270	7	EPSTI1
EIF2AK2	2.42015e-271	1.59216	0.492	0.121	9.0816e-267	7	EIF2AK2
PLSCR1	2.62752e-247	1.42449	0.365	0.073	9.85977e-243	7	PLSCR1
IFITM1	7.14512e-242	1.47281	0.434	0.104	2.68121e-237	7	IFITM1
STAT1	5.45785e-224	1.51231	0.476	0.131	2.04806e-219	7	STAT1
IRF7	4.88431e-222	1.63879	0.541	0.176	1.83284e-217	7	IRF7
TNFSF10	3.5557e-219	1.49992	0.309	0.059	1.33428e-214	7	TNFSF10
ISG201	8.04823e-219	1.63307	0.871	0.574	3.0201e-214	7	ISG20
UBE2L6	1.89317e-205	1.56741	0.565	0.201	7.10414e-201	7	UBE2L6
B2M2	3.42122e-199	0.628399	1	0.997	1.28381e-194	7	B2M
NT5C3A	7.91866e-176	1.4765	0.531	0.19	2.97148e-171	7	NT5C3A
TRIM22	2.93228e-175	1.29075	0.504	0.166	1.10034e-170	7	TRIM22
SAMD9	3.96157e-152	1.15492	0.335	0.087	1.48658e-147	7	SAMD9
PLAC82	3.69641e-142	1.38111	0.689	0.348	1.38708e-137	7	PLAC8
PPM1K1	8.07548e-141	1.31072	0.594	0.268	3.03032e-136	7	PPM1K
MNDA	3.72767e-135	1.09585	0.288	0.073	1.39881e-130	7	MNDA
PSMB91	9.98144e-133	1.11098	0.766	0.463	3.74553e-128	7	PSMB9
RNF213	1.8943e-128	1.29966	0.462	0.179	7.10836e-124	7	RNF213
IFITM22	2.27553e-125	1.12178	0.756	0.444	8.53894e-121	7	IFITM2
NMI	4.39867e-124	1.01543	0.296	0.081	1.6506e-119	7	NMI
DRAP11	6.37234e-120	1.20584	0.582	0.286	2.39122e-115	7	DRAP1
C19orf66	2.34551e-118	1.09206	0.356	0.115	8.80152e-114	7	C19orf66
IFI162	6.76812e-116	1.16332	0.639	0.333	2.53974e-111	7	IFI16
HLA-A2	6.93279e-114	0.663971	0.993	0.907	2.60153e-109	7	HLA-A
CD483	2.09507e-111	0.825221	0.884	0.606	7.86175e-107	7	CD48
BST2	2.73033e-109	1.17803	0.59	0.315	1.02455e-104	7	BST2
MYL12A1	1.00025e-97	0.812225	0.855	0.632	3.75343e-93	7	MYL12A
IFI35	4.47475e-95	1.19267	0.352	0.136	1.67915e-90	7	IFI35
LGALS9	1.27074e-93	0.919565	0.354	0.128	4.76847e-89	7	LGALS9
ADAR	2.43288e-91	0.996615	0.46	0.207	9.12937e-87	7	ADAR
GLTSCR23	1.61555e-90	0.65108	0.949	0.619	6.06234e-86	7	GLTSCR2
TMSB102	2.38404e-90	0.556126	0.994	0.95	8.94612e-86	7	TMSB10
TYMP1	7.93779e-82	1.06626	0.532	0.291	2.97866e-77	7	TYMP
HLA-E4	1.77549e-76	0.557988	0.974	0.841	6.66253e-72	7	HLA-E
ZBP1	1.0905e-74	1.01264	0.251	0.088	4.09209e-70	7	ZBP1
GNB2L13	1.72664e-73	0.579984	0.977	0.632	6.47923e-69	7	GNB2L1
PARP14	1.68136e-72	0.911225	0.359	0.151	6.30932e-68	7	PARP14
PHF11	1.27891e-71	0.849587	0.283	0.105	4.79911e-67	7	PHF11
HLA-C2	5.00372e-71	0.470983	0.99	0.941	1.87765e-66	7	HLA-C
RBCK1	9.91097e-70	0.895776	0.383	0.173	3.71909e-65	7	RBCK1
ATP5E3	1.57584e-68	0.562757	0.889	0.592	5.91332e-64	7	ATP5E
IRF9	4.19671e-68	0.870553	0.366	0.161	1.57482e-63	7	IRF9
KIAA0040	1.77191e-67	0.947331	0.268	0.1	6.6491e-63	7	KIAA0040
CHST12	1.10419e-65	1.02351	0.266	0.104	4.14348e-61	7	CHST12
HLA-DPA13	2.19907e-65	0.487132	0.976	0.823	8.25201e-61	7	HLA-DPA1
LYSMD2	1.20691e-64	0.763282	0.347	0.146	4.52892e-60	7	LYSMD2
RAC22	1.7469e-63	0.678596	0.754	0.535	6.55524e-59	7	RAC2
HLA-DPB13	4.89343e-63	0.48949	0.997	0.825	1.83626e-58	7	HLA-DPB1
HLA-DQA22	4.41335e-60	0.736323	0.478	0.242	1.65611e-55	7	HLA-DQA2
FAM65B3	5.01032e-58	0.678262	0.396	0.184	1.88012e-53	7	FAM65B
BAG1	7.19109e-58	0.869203	0.311	0.14	2.69846e-53	7	BAG1
C19orf433	1.75312e-57	0.629105	0.626	0.373	6.5786e-53	7	C19orf43
CD79A1	7.99696e-57	0.461643	0.977	0.87	3.00086e-52	7	CD79A
ATP5G23	3.08791e-56	0.542283	0.789	0.525	1.15874e-51	7	ATP5G2
TRIM56	1.03879e-55	0.731589	0.275	0.111	3.89807e-51	7	TRIM56
RABGAP1L	2.11051e-55	0.819547	0.252	0.1	7.9197e-51	7	RABGAP1L
EVL2	2.79753e-55	0.697885	0.593	0.355	1.04978e-50	7	EVL
CD373	1.1589e-54	0.448827	0.985	0.79	4.34878e-50	7	CD37
C5orf56	1.60463e-54	0.863122	0.258	0.106	6.02136e-50	7	C5orf56
PSME2	3.99275e-53	0.789952	0.566	0.364	1.49828e-48	7	PSME2
C11orf313	1.7664e-52	0.679126	0.548	0.321	6.6284e-48	7	C11orf31
SP1101	2.13526e-52	0.69543	0.462	0.251	8.01258e-48	7	SP110
CD79B2	1.64728e-51	0.536821	0.833	0.607	6.18143e-47	7	CD79B
HLA-DRB52	1.99964e-50	0.671791	0.649	0.44	7.50365e-46	7	HLA-DRB5
CLIC11	1.85659e-49	0.573618	0.765	0.589	6.96684e-45	7	CLIC1
SUB1	9.68689e-48	0.581815	0.757	0.589	3.63501e-43	7	SUB1
SELL3	1.01627e-47	0.658929	0.571	0.346	3.81356e-43	7	SELL
1963-09-01	1.29404e-45	0.630849	0.446	0.245	4.8559e-41	7	2023-09-06
CORO1A2	2.30953e-45	0.454719	0.855	0.648	8.6665e-41	7	CORO1A
CLEC2D1	9.93503e-45	0.767293	0.397	0.214	3.72812e-40	7	CLEC2D
PTMA4	1.03845e-44	0.372224	1	0.952	3.89677e-40	7	PTMA
PSME12	1.40694e-44	0.588741	0.74	0.586	5.27954e-40	7	PSME1
SP1002	1.03997e-43	0.647121	0.54	0.343	3.90248e-39	7	SP100
BANK14	6.97465e-43	0.500066	0.704	0.464	2.61724e-38	7	BANK1
TNFAIP83	1.78056e-42	0.63246	0.487	0.292	6.68154e-38	7	TNFAIP8
ARPC32	3.47856e-42	0.402537	0.891	0.733	1.30533e-37	7	ARPC3
ATP5L3	1.7419e-41	0.404558	0.777	0.528	6.53648e-37	7	ATP5L
CASP41	3.66338e-41	0.676373	0.438	0.261	1.37468e-36	7	CASP4
CHMP5	7.18458e-41	0.689459	0.296	0.147	2.69601e-36	7	CHMP5
TPT13	1.32821e-40	0.303421	1	0.981	4.98411e-36	7	TPT1
TMEM1232	1.69317e-40	0.71543	0.457	0.279	6.35362e-36	7	TMEM123
TMSB4X3	5.74263e-40	0.340814	1	0.986	2.15492e-35	7	TMSB4X
ALDOA3	1.08709e-39	0.528667	0.615	0.409	4.0793e-35	7	ALDOA
1973-09-01	1.39306e-39	0.563097	0.533	0.33	5.22745e-35	7	2023-09-07
LIMD22	1.42508e-39	0.412255	0.768	0.539	5.34762e-35	7	LIMD2
CHI3L2	9.69204e-39	0.639482	0.264	0.122	3.63694e-34	7	CHI3L2
HLA-DQA13	1.63082e-38	0.371259	0.925	0.706	6.11964e-34	7	HLA-DQA1
ATP5O3	2.48678e-37	0.465873	0.597	0.38	9.33166e-33	7	ATP5O
PNISR2	5.53774e-37	0.453351	0.754	0.562	2.07804e-32	7	PNISR
SP1401	1.34402e-36	0.616887	0.373	0.209	5.04343e-32	7	SP140
BLNK1	2.6943e-36	0.639218	0.379	0.218	1.01104e-31	7	BLNK
RCSD11	3.31675e-35	0.628525	0.461	0.287	1.24461e-30	7	RCSD1
H3F3A2	4.74174e-35	0.313835	0.96	0.83	1.77934e-30	7	H3F3A
CCDC85B2	6.85322e-35	0.597698	0.423	0.259	2.57167e-30	7	CCDC85B
ACTB3	7.40995e-35	0.268696	0.99	0.921	2.78058e-30	7	ACTB
PSMB81	2.44636e-34	0.599929	0.485	0.32	9.17998e-30	7	PSMB8
SHISA5	4.74246e-34	0.655732	0.285	0.147	1.77961e-29	7	SHISA5
SNX21	5.28485e-34	0.496028	0.502	0.308	1.98314e-29	7	SNX2
ACTG12	1.09356e-33	0.361406	0.89	0.769	4.10357e-29	7	ACTG1
MS4A13	1.41272e-33	0.334259	0.878	0.642	5.30124e-29	7	MS4A1
DYNLT1	3.17281e-33	0.680681	0.255	0.129	1.1906e-28	7	DYNLT1
IRF11	1.86676e-32	0.678958	0.484	0.319	7.00501e-28	7	IRF1
EEF1D2	4.56249e-32	0.279735	0.979	0.9	1.71207e-27	7	EEF1D
SAT12	5.73803e-32	0.464262	0.784	0.629	2.15319e-27	7	SAT1
HSH2D	7.78722e-32	0.664995	0.313	0.179	2.92216e-27	7	HSH2D
CCDC109B	1.34596e-31	0.48438	0.259	0.127	5.05073e-27	7	CCDC109B
FAM26F1	1.9758e-31	0.473825	0.319	0.167	7.4142e-27	7	FAM26F
AIM2	2.13833e-31	0.66747	0.258	0.132	8.02408e-27	7	AIM2
TAP1	5.7968e-31	0.635789	0.311	0.176	2.17525e-26	7	TAP1
VPREB33	1.44357e-30	0.503132	0.72	0.538	5.41701e-26	7	VPREB3
AES1	3.34653e-30	0.548922	0.332	0.184	1.25578e-25	7	AES
C17orf62	7.21442e-30	0.543002	0.297	0.161	2.70721e-25	7	C17orf62
EIF1AY	1.16025e-29	0.549286	0.342	0.198	4.35384e-25	7	EIF1AY
MALAT13	1.33119e-29	0.297949	1	0.965	4.99531e-25	7	MALAT1
RNASEH2B	1.77069e-29	0.579721	0.317	0.181	6.64451e-25	7	RNASEH2B
C8orf592	2.89062e-29	0.525706	0.34	0.197	1.0847e-24	7	C8orf59
ATP5J23	3.53182e-29	0.506698	0.398	0.243	1.32532e-24	7	ATP5J2
SEP153	4.62155e-29	0.515155	0.453	0.291	1.73424e-24	7	2023-09-15
CD532	8.95172e-29	0.431051	0.721	0.558	3.35913e-24	7	CD53
USMG52	9.64564e-29	0.539961	0.389	0.24	3.61953e-24	7	USMG5
SNX32	3.33105e-28	0.40492	0.705	0.531	1.24998e-23	7	SNX3
MYCBP23	4.19935e-28	0.53371	0.405	0.253	1.57581e-23	7	MYCBP2
DCK	6.2629e-28	0.506085	0.332	0.187	2.35015e-23	7	DCK
RP5-1171I10.51	8.30674e-28	0.555621	0.286	0.153	3.11711e-23	7	RP5-1171I10.5
COX5A	8.58132e-28	0.776539	0.445	0.324	3.22014e-23	7	COX5A
GPSM33	1.73985e-27	0.417041	0.688	0.517	6.52879e-23	7	GPSM3
FAU4	3.21887e-27	0.268716	0.999	0.965	1.20788e-22	7	FAU
C14orf1663	4.50717e-27	0.513061	0.373	0.227	1.69132e-22	7	C14orf166
ZFP36L13	1.19156e-26	0.49664	0.567	0.413	4.47131e-22	7	ZFP36L1
BAZ1A1	1.31943e-26	0.569951	0.354	0.214	4.95118e-22	7	BAZ1A
CD243	1.49654e-26	0.491101	0.472	0.306	5.61578e-22	7	CD24
STX71	1.69505e-26	0.501521	0.354	0.211	6.36067e-22	7	STX7
USP15	1.80592e-26	0.560663	0.317	0.185	6.77673e-22	7	USP15
PRR133	2.82075e-26	0.483707	0.568	0.411	1.05849e-21	7	PRR13
HLA-DQB12	3.85569e-26	0.287156	0.946	0.759	1.44685e-21	7	HLA-DQB1
HLA-DMA2	5.48614e-26	0.365117	0.78	0.614	2.05867e-21	7	HLA-DMA
C4orf32	5.82364e-26	0.463497	0.57	0.427	2.18532e-21	7	C4orf3
GAPDH1	6.60564e-26	0.264074	0.88	0.769	2.47877e-21	7	GAPDH
CFL13	1.54331e-25	0.285172	0.9	0.771	5.79128e-21	7	CFL1
NACA3	2.39165e-25	0.264656	0.984	0.913	8.97467e-21	7	NACA
TCEB23	2.91117e-25	0.412078	0.476	0.314	1.09242e-20	7	TCEB2
OAZ13	3.98093e-25	0.250831	0.962	0.89	1.49384e-20	7	OAZ1
SMCHD13	4.5998e-25	0.505638	0.423	0.275	1.72608e-20	7	SMCHD1
UBXN13	5.28091e-25	0.39819	0.618	0.457	1.98166e-20	7	UBXN1
PDLIM13	5.51529e-25	0.464372	0.442	0.289	2.06961e-20	7	PDLIM1
VIM2	5.51598e-25	0.41414	0.677	0.563	2.06987e-20	7	VIM
TCL1A1	6.47761e-25	0.588329	0.341	0.202	2.43072e-20	7	TCL1A
MRPS18B	1.37484e-24	0.5674	0.283	0.165	5.15908e-20	7	MRPS18B
N4BP2L23	1.49527e-24	0.441802	0.577	0.43	5.61102e-20	7	N4BP2L2
LTB3	1.5508e-24	0.311107	0.86	0.679	5.81936e-20	7	LTB
CD522	1.72602e-24	0.266461	0.972	0.816	6.47688e-20	7	CD52
ATP5C1	1.82596e-24	0.508027	0.293	0.17	6.85191e-20	7	ATP5C1
ATP6V0E13	2.23237e-24	0.418811	0.666	0.566	8.37697e-20	7	ATP6V0E1
ATP5D3	4.07348e-24	0.428715	0.527	0.368	1.52857e-19	7	ATP5D
HLA-F3	8.548e-24	0.458658	0.461	0.316	3.20764e-19	7	HLA-F
SRSF53	1.16276e-23	0.32576	0.782	0.63	4.36326e-19	7	SRSF5
ARPC21	1.99927e-23	0.29819	0.771	0.645	7.50226e-19	7	ARPC2
ATP5H2	2.85555e-23	0.500251	0.331	0.203	1.07155e-18	7	ATP5H
BRK11	4.19499e-23	0.397712	0.574	0.428	1.57417e-18	7	BRK1
LAPTM53	4.52383e-23	0.282032	0.953	0.767	1.69757e-18	7	LAPTM5
C14orf23	4.90112e-23	0.41213	0.438	0.289	1.83914e-18	7	C14orf2
HLA-DMB2	8.03484e-23	0.302053	0.648	0.459	3.01507e-18	7	HLA-DMB
GNG5	8.04573e-23	0.511651	0.451	0.326	3.01916e-18	7	GNG5
ATP5G33	9.68266e-23	0.428549	0.419	0.275	3.63342e-18	7	ATP5G3
PTPN62	1.56206e-22	0.471173	0.409	0.272	5.86163e-18	7	PTPN6
DEK3	2.88134e-22	0.457913	0.356	0.222	1.08122e-17	7	DEK
CD1641	3.21442e-22	0.502527	0.428	0.302	1.20621e-17	7	CD164
ERP293	6.06625e-22	0.355377	0.693	0.57	2.27636e-17	7	ERP29
LYL1	7.82039e-22	0.356359	0.294	0.169	2.9346e-17	7	LYL1
COTL12	1.43048e-21	0.385476	0.587	0.432	5.36787e-17	7	COTL1
MTPN1	1.53368e-21	0.44194	0.354	0.223	5.75515e-17	7	MTPN
WHSC1L12	3.69295e-21	0.413968	0.356	0.223	1.38578e-16	7	WHSC1L1
SHFM11	4.50122e-21	0.482967	0.314	0.197	1.68908e-16	7	SHFM1
C6orf483	8.18326e-21	0.377328	0.526	0.367	3.07077e-16	7	C6orf48
HMGN22	8.73305e-21	0.32638	0.701	0.554	3.27708e-16	7	HMGN2
STK42	1.68807e-20	0.392317	0.556	0.41	6.33448e-16	7	STK4
FAM96B	1.74676e-20	0.446899	0.286	0.173	6.5547e-16	7	FAM96B
ENO1	2.69458e-20	0.423571	0.516	0.391	1.01114e-15	7	ENO1
CD721	2.86237e-20	0.544312	0.265	0.156	1.07411e-15	7	CD72
RP11-231C14.72	3.02536e-20	0.45666	0.278	0.162	1.13527e-15	7	RP11-231C14.7
DOCK8	4.92692e-20	0.457559	0.312	0.195	1.84883e-15	7	DOCK8
ARPC51	6.65599e-20	0.399588	0.419	0.291	2.49766e-15	7	ARPC5
PPIA3	7.20048e-20	0.269853	0.832	0.725	2.70198e-15	7	PPIA
EIF3G3	8.04659e-20	0.376112	0.577	0.452	3.01948e-15	7	EIF3G
LYN2	1.3051e-19	0.387361	0.341	0.214	4.89737e-15	7	LYN
YWHAB2	1.32765e-19	0.38513	0.574	0.447	4.982e-15	7	YWHAB
SF13	1.38005e-19	0.290141	0.612	0.448	5.17865e-15	7	SF1
1993-09-01	1.70965e-19	0.438905	0.36	0.234	6.41545e-15	7	2023-09-09
PCBP13	2.96833e-19	0.410177	0.514	0.383	1.11387e-14	7	PCBP1
ATPIF13	3.02065e-19	0.428278	0.394	0.268	1.1335e-14	7	ATPIF1
RBX1	4.50646e-19	0.454654	0.421	0.305	1.69105e-14	7	RBX1
CD742	4.84418e-19	0.267363	1	0.963	1.81778e-14	7	CD74
ATP5B3	5.46502e-19	0.415686	0.357	0.235	2.05075e-14	7	ATP5B
FAM96A	1.11929e-18	0.478031	0.255	0.153	4.20013e-14	7	FAM96A
POU2F22	1.36877e-18	0.411778	0.483	0.346	5.1363e-14	7	POU2F2
TRIM38	1.36889e-18	0.374383	0.301	0.184	5.13677e-14	7	TRIM38
CHMP4A2	1.39323e-18	0.416129	0.387	0.265	5.22809e-14	7	CHMP4A
ACAP13	1.61371e-18	0.354734	0.527	0.388	6.05545e-14	7	ACAP1
EAF21	1.62537e-18	0.571107	0.353	0.246	6.09919e-14	7	EAF2
MYL12B3	2.27796e-18	0.333494	0.623	0.497	8.54805e-14	7	MYL12B
SRP143	3.99477e-18	0.252062	0.823	0.718	1.49904e-13	7	SRP14
LBH	4.46163e-18	0.370797	0.308	0.19	1.67423e-13	7	LBH
TPM33	5.20718e-18	0.386195	0.526	0.398	1.954e-13	7	TPM3
ORAI22	5.27661e-18	0.408222	0.404	0.282	1.98005e-13	7	ORAI2
APOBEC3G	9.46945e-18	0.489026	0.259	0.161	3.55341e-13	7	APOBEC3G
ARPC1B1	1.02636e-17	0.317064	0.614	0.482	3.85143e-13	7	ARPC1B
C19orf70	1.03545e-17	0.457861	0.252	0.154	3.88553e-13	7	C19orf70
ATP6V1G13	1.52922e-17	0.292773	0.705	0.588	5.73839e-13	7	ATP6V1G1
PPP1R18	2.54337e-17	0.381721	0.304	0.192	9.54399e-13	7	PPP1R18
LSM2	3.04102e-17	0.439047	0.325	0.217	1.14114e-12	7	LSM2
MINOS12	3.27513e-17	0.462239	0.309	0.203	1.22899e-12	7	MINOS1
BCL11A	4.25002e-17	0.359704	0.296	0.184	1.59482e-12	7	BCL11A
RAN2	5.02247e-17	0.310036	0.591	0.46	1.88468e-12	7	RAN
SH3BGRL4	5.26792e-17	0.356961	0.519	0.395	1.97679e-12	7	SH3BGRL
SPIB2	8.89815e-17	0.334067	0.357	0.232	3.33903e-12	7	SPIB
COX5B1	9.38766e-17	0.325323	0.587	0.486	3.52272e-12	7	COX5B
ACTR32	1.24521e-16	0.339013	0.458	0.332	4.67266e-12	7	ACTR3
GTF3A2	1.90735e-16	0.40484	0.493	0.384	7.15734e-12	7	GTF3A
CD402	2.03618e-16	0.326872	0.367	0.245	7.64075e-12	7	CD40
ANXA62	2.893e-16	0.372838	0.411	0.297	1.0856e-11	7	ANXA6
GAPT	3.05725e-16	0.336878	0.261	0.158	1.14723e-11	7	GAPT
LINC004932	3.07206e-16	0.398081	0.318	0.211	1.15279e-11	7	LINC00493
RNASET22	4.99887e-16	0.305554	0.649	0.525	1.87582e-11	7	RNASET2
SUMO23	8.3651e-16	0.270059	0.742	0.632	3.139e-11	7	SUMO2
EIF3H3	9.31575e-16	0.271665	0.707	0.581	3.49574e-11	7	EIF3H
GMFG1	9.4337e-16	0.376472	0.527	0.418	3.54e-11	7	GMFG
C11orf581	1.18014e-15	0.341265	0.499	0.381	4.42847e-11	7	C11orf58
KARS	1.39904e-15	0.429894	0.254	0.162	5.24991e-11	7	KARS
HVCN11	1.48902e-15	0.378416	0.373	0.252	5.58755e-11	7	HVCN1
SNRPB4	1.68275e-15	0.328239	0.519	0.389	6.3145e-11	7	SNRPB
HNRNPF2	1.75447e-15	0.380986	0.439	0.325	6.58366e-11	7	HNRNPF
TRAF3IP32	2.28051e-15	0.394185	0.339	0.232	8.55763e-11	7	TRAF3IP3
RGS192	3.43381e-15	0.303602	0.359	0.241	1.28854e-10	7	RGS19
GSTK11	4.6687e-15	0.430895	0.427	0.329	1.75193e-10	7	GSTK1
KPNB1	6.59352e-15	0.407093	0.277	0.182	2.47422e-10	7	KPNB1
SCAF113	6.79012e-15	0.330705	0.402	0.286	2.54799e-10	7	SCAF11
ATP5J4	7.55391e-15	0.347746	0.366	0.257	2.83461e-10	7	ATP5J
GPBP12	7.61245e-15	0.371384	0.412	0.302	2.85657e-10	7	GPBP1
TNFRSF141	9.13989e-15	0.403383	0.335	0.232	3.42974e-10	7	TNFRSF14
FCMR1	9.61331e-15	0.331324	0.441	0.314	3.60739e-10	7	FCMR
ITM2B1	1.03045e-14	0.351144	0.595	0.504	3.86677e-10	7	ITM2B
TUBB2	1.37293e-14	0.284142	0.43	0.314	5.1519e-10	7	TUBB
LUC7L32	1.69002e-14	0.382554	0.383	0.278	6.34179e-10	7	LUC7L3
2023-09-12	2.07686e-14	0.380209	0.271	0.176	7.79341e-10	7	2023-09-01
ARL6IP52	2.20117e-14	0.342913	0.461	0.348	8.25989e-10	7	ARL6IP5
C19orf531	2.47005e-14	0.314329	0.518	0.414	9.26885e-10	7	C19orf53
CNBP3	3.24015e-14	0.323641	0.606	0.498	1.21587e-09	7	CNBP
SELT3	5.12169e-14	0.356276	0.366	0.26	1.92192e-09	7	SELT
ACP51	5.70599e-14	0.446327	0.294	0.202	2.14117e-09	7	ACP5
2023-03-13	5.8525e-14	0.33052	0.39	0.273	2.19615e-09	7	2023-03-01
PPP1CC1	7.71605e-14	0.411222	0.359	0.262	2.89545e-09	7	PPP1CC
CTSS1	8.32108e-14	0.327068	0.591	0.506	3.12248e-09	7	CTSS
TCF41	8.51419e-14	0.396942	0.36	0.262	3.19495e-09	7	TCF4
ATP5F12	8.67799e-14	0.367472	0.295	0.199	3.25642e-09	7	ATP5F1
PCSK72	8.92958e-14	0.347624	0.307	0.205	3.35082e-09	7	PCSK7
ATP5A13	9.86769e-14	0.362541	0.364	0.262	3.70285e-09	7	ATP5A1
VAMP81	1.16156e-13	0.376338	0.441	0.347	4.35875e-09	7	VAMP8
TBC1D10C1	1.88585e-13	0.307854	0.334	0.23	7.07666e-09	7	TBC1D10C
DAZAP22	2.49893e-13	0.281356	0.503	0.386	9.37722e-09	7	DAZAP2
EDF11	3.74949e-13	0.268973	0.689	0.605	1.40699e-08	7	EDF1
CD221	4.53552e-13	0.297923	0.366	0.256	1.70195e-08	7	CD22
LY862	5.01965e-13	0.274854	0.454	0.33	1.88362e-08	7	LY86
PSMB1	5.21711e-13	0.328568	0.478	0.387	1.95772e-08	7	PSMB1
RHOH2	5.2683e-13	0.297046	0.52	0.403	1.97693e-08	7	RHOH
CD191	5.38472e-13	0.330461	0.401	0.287	2.02062e-08	7	CD19
HNRNPA31	5.56251e-13	0.311181	0.459	0.356	2.08733e-08	7	HNRNPA3
SMDT12	6.65755e-13	0.268322	0.648	0.557	2.49825e-08	7	SMDT1
ARPC5L1	6.73126e-13	0.425307	0.319	0.229	2.52591e-08	7	ARPC5L
SERPINB1	1.04015e-12	0.356582	0.258	0.172	3.90318e-08	7	SERPINB1
POLE4	1.07714e-12	0.335148	0.265	0.177	4.04198e-08	7	POLE4
ANKRD122	1.07862e-12	0.319342	0.503	0.401	4.04753e-08	7	ANKRD12
NT5C	1.08678e-12	0.297936	0.283	0.189	4.07813e-08	7	NT5C
PNN1	1.21313e-12	0.305927	0.399	0.288	4.55228e-08	7	PNN
ELF13	1.36004e-12	0.317903	0.473	0.36	5.10353e-08	7	ELF1
INPP5D3	1.79262e-12	0.268731	0.385	0.271	6.72681e-08	7	INPP5D
DBNL2	2.62011e-12	0.308252	0.362	0.26	9.83197e-08	7	DBNL
PSMB4	2.75093e-12	0.415134	0.256	0.176	1.03229e-07	7	PSMB4
TCEB11	2.79684e-12	0.37263	0.258	0.174	1.04952e-07	7	TCEB1
ARHGAP152	3.74989e-12	0.349434	0.312	0.219	1.40714e-07	7	ARHGAP15
ATP6V1F	4.27653e-12	0.323366	0.425	0.332	1.60477e-07	7	ATP6V1F
NSA23	4.48618e-12	0.281172	0.442	0.336	1.68344e-07	7	NSA2
TAPBP2	5.22183e-12	0.375879	0.463	0.375	1.95949e-07	7	TAPBP
SMARCB12	5.28458e-12	0.362666	0.41	0.319	1.98304e-07	7	SMARCB1
RAC11	6.01662e-12	0.365825	0.388	0.3	2.25774e-07	7	RAC1
SSBP1	7.19822e-12	0.332978	0.371	0.278	2.70113e-07	7	SSBP1
HLA-DOB1	9.61209e-12	0.329837	0.351	0.256	3.60694e-07	7	HLA-DOB
PTGES32	9.76186e-12	0.261623	0.486	0.386	3.66314e-07	7	PTGES3
RP5-887A10.12	1.06645e-11	0.48754	0.272	0.187	4.00185e-07	7	RP5-887A10.1
FAM49B3	1.44748e-11	0.265509	0.386	0.281	5.43168e-07	7	FAM49B
ACTR22	1.71336e-11	0.280669	0.357	0.26	6.42936e-07	7	ACTR2
BIN11	1.74149e-11	0.27089	0.273	0.184	6.53494e-07	7	BIN1
NOP101	2.12458e-11	0.34758	0.418	0.333	7.97248e-07	7	NOP10
PSMD4	2.45547e-11	0.341283	0.292	0.209	9.21414e-07	7	PSMD4
LAMTOR52	2.49608e-11	0.350788	0.449	0.362	9.36654e-07	7	LAMTOR5
ERH1	2.64923e-11	0.339452	0.425	0.341	9.94123e-07	7	ERH
HCLS11	2.74256e-11	0.328395	0.355	0.265	1.02915e-06	7	HCLS1
BBX3	2.77496e-11	0.334839	0.34	0.247	1.0413e-06	7	BBX
BLOC1S21	2.78621e-11	0.360134	0.287	0.202	1.04553e-06	7	BLOC1S2
NCF11	3.18948e-11	0.271575	0.514	0.414	1.19685e-06	7	NCF1
C7orf502	3.54393e-11	0.359272	0.35	0.26	1.32986e-06	7	C7orf50
MOB1A2	4.2577e-11	0.319083	0.349	0.258	1.5977e-06	7	MOB1A
TSTD11	5.16579e-11	0.325092	0.394	0.305	1.93846e-06	7	TSTD1
CSK	5.23886e-11	0.307917	0.268	0.183	1.96588e-06	7	CSK
ROCK11	5.43687e-11	0.333928	0.294	0.208	2.04018e-06	7	ROCK1
LAT22	5.62139e-11	0.291128	0.311	0.219	2.10943e-06	7	LAT2
UBE2D33	6.84649e-11	0.267325	0.574	0.49	2.56915e-06	7	UBE2D3
CAPG2	6.94998e-11	0.34103	0.327	0.241	2.60798e-06	7	CAPG
JAK12	7.43708e-11	0.299686	0.357	0.264	2.79076e-06	7	JAK1
RIC32	8.02335e-11	0.311489	0.295	0.207	3.01076e-06	7	RIC3
PSMA4	9.09981e-11	0.395429	0.306	0.228	3.41471e-06	7	PSMA4
TMEM154	9.4316e-11	0.262319	0.252	0.168	3.53921e-06	7	TMEM154
TRAPPC11	1.00696e-10	0.294415	0.434	0.342	3.77861e-06	7	TRAPPC1
FAM107B	1.26415e-10	0.323371	0.259	0.18	4.74373e-06	7	FAM107B
UBE2D22	1.44904e-10	0.266949	0.517	0.423	5.43752e-06	7	UBE2D2
NEDD8	1.47615e-10	0.290752	0.474	0.392	5.53926e-06	7	NEDD8
VASP2	2.64259e-10	0.279183	0.343	0.25	9.91631e-06	7	VASP
[truncated: 2,686 more rows]

## Sheet: Stromal cells
	p_val	avg_log2FC	pct.1	pct.2	p_val_adj	cluster	gene
MMP11	0	4.27901	0.716	0.059	0	0	MMP11
COL1A1	0	3.90167	0.997	0.397	0	0	COL1A1
COL1A2	0	3.49993	0.998	0.47	0	0	COL1A2
COL3A1	0	3.45978	0.994	0.359	0	0	COL3A1
CTHRC1	0	3.26388	0.938	0.217	0	0	CTHRC1
POSTN	0	3.16147	0.846	0.207	0	0	POSTN
ISLR	0	2.94658	0.871	0.235	0	0	ISLR
VCAN	0	2.89762	0.935	0.214	0	0	VCAN
COL5A1	0	2.86228	0.9	0.173	0	0	COL5A1
COL10A1	0	2.70568	0.736	0.059	0	0	COL10A1
COL5A2	0	2.70064	0.911	0.192	0	0	COL5A2
COL11A1	0	2.60225	0.543	0.013	0	0	COL11A1
FN1	0	2.37939	0.979	0.554	0	0	FN1
THBS2	0	2.3726	0.831	0.142	0	0	THBS2
COL6A3	0	2.3203	0.963	0.313	0	0	COL6A3
INHBA	0	2.29306	0.714	0.091	0	0	INHBA
SULF1	0	2.26895	0.714	0.109	0	0	SULF1
COL12A1	0	2.2612	0.677	0.071	0	0	COL12A1
ASPN	0	2.11768	0.608	0.128	0	0	ASPN
CTSK	0	2.10453	0.877	0.247	0	0	CTSK
SPARC	0	2.02725	0.996	0.774	0	0	SPARC
COL8A1	0	1.98671	0.766	0.17	0	0	COL8A1
LGALS1	0	1.9124	0.994	0.82	0	0	LGALS1
COL6A1	0	1.87557	0.871	0.399	0	0	COL6A1
AEBP1	0	1.81045	0.932	0.405	0	0	AEBP1
PLAU	0	1.76875	0.507	0.084	0	0	PLAU
DIO2	0	1.73918	0.401	0.03	0	0	DIO2
SPATS2L	0	1.73756	0.851	0.331	0	0	SPATS2L
DERL3	0	1.73457	0.296	0.019	0	0	DERL3
PALLD	0	1.70043	0.808	0.277	0	0	PALLD
THY1	0	1.65734	0.887	0.296	0	0	THY1
MXRA5	0	1.65371	0.647	0.092	0	0	MXRA5
MMP14	0	1.6395	0.705	0.213	0	0	MMP14
ANTXR1	0	1.62726	0.693	0.19	0	0	ANTXR1
GJB2	0	1.60699	0.355	0.007	0	0	GJB2
FAP	0	1.53254	0.649	0.11	0	0	FAP
CDH11	0	1.5103	0.776	0.212	0	0	CDH11
CHN1	0	1.5097	0.598	0.14	0	0	CHN1
CALD1	0	1.49868	0.99	0.815	0	0	CALD1
SDC1	0	1.49031	0.448	0.022	0	0	SDC1
MMP2	0	1.46999	0.92	0.402	0	0	MMP2
CALU	0	1.45889	0.828	0.361	0	0	CALU
PMEPA1	0	1.45021	0.679	0.195	0	0	PMEPA1
TAGLN	0	1.42169	0.9	0.353	0	0	TAGLN
LUM	0	1.41569	0.987	0.431	0	0	LUM
MFAP2	0	1.39241	0.613	0.155	0	0	MFAP2
ADAM12	0	1.37812	0.432	0.029	0	0	ADAM12
CERCAM	0	1.36706	0.615	0.145	0	0	CERCAM
BASP1	0	1.34716	0.561	0.085	0	0	BASP1
CNN2	0	1.27482	0.654	0.184	0	0	CNN2
NTM	0	1.22527	0.448	0.069	0	0	NTM
TPM2	0	1.22151	0.89	0.392	0	0	TPM2
WNT5A	0	1.16895	0.323	0.032	0	0	WNT5A
FNDC1	0	1.133	0.345	0.018	0	0	FNDC1
ITGA11	0	1.09226	0.387	0.036	0	0	ITGA11
PLPP4	0	0.989251	0.318	0.006	0	0	PLPP4
PODNL1	0	0.945359	0.373	0.037	0	0	PODNL1
SUGCT	0	0.942831	0.288	0.023	0	0	SUGCT
RUNX2	0	0.839774	0.272	0.017	0	0	RUNX2
LRRC15	0	0.781625	0.25	0.012	0	0	LRRC15
RAB31	5.6545e-303	1.37588	0.679	0.204	2.12185e-298	0	RAB31
ITGBL1	1.63353e-301	1.26951	0.561	0.126	6.12984e-297	0	ITGBL1
RCN3	2.90445e-299	1.25064	0.642	0.181	1.0899e-294	0	RCN3
TNFRSF12A	5.55553e-295	1.36174	0.574	0.145	2.08471e-290	0	TNFRSF12A
ITGB5	9.50832e-293	1.17081	0.545	0.125	3.568e-288	0	ITGB5
RUNX1	1.16302e-292	1.07131	0.54	0.122	4.36421e-288	0	RUNX1
PCOLCE	1.46744e-292	1.30204	0.893	0.381	5.50656e-288	0	PCOLCE
TPM1	3.99492e-292	1.64773	0.913	0.506	1.49909e-287	0	TPM1
CST1	1.53788e-288	3.37417	0.261	0.02	5.7709e-284	0	CST1
CKAP4	2.43361e-286	1.26672	0.635	0.184	9.13213e-282	0	CKAP4
CREB3L1	9.64872e-284	0.905186	0.38	0.057	3.62068e-279	0	CREB3L1
GREM1	1.61304e-278	1.10277	0.299	0.031	6.05294e-274	0	GREM1
PRRX1	3.51539e-277	1.41922	0.734	0.256	1.31915e-272	0	PRRX1
ACTA2	8.53117e-277	1.13721	0.764	0.276	3.20132e-272	0	ACTA2
PLOD2	8.87278e-277	1.00298	0.523	0.119	3.32951e-272	0	PLOD2
SERPINH1	5.19235e-274	1.27576	0.886	0.465	1.94843e-269	0	SERPINH1
ADAMTS12	4.59349e-271	0.833778	0.361	0.052	1.72371e-266	0	ADAMTS12
MXRA8	7.83868e-269	1.22041	0.792	0.299	2.94146e-264	0	MXRA8
KIF26B	1.02116e-268	0.65549	0.253	0.02	3.83192e-264	0	KIF26B
PYCR1	6.13008e-265	0.846293	0.401	0.07	2.30031e-260	0	PYCR1
PCDH7	8.39995e-263	0.813701	0.344	0.048	3.15208e-258	0	PCDH7
SFRP2	6.08047e-262	0.944503	0.754	0.229	2.28169e-257	0	SFRP2
COL6A2	2.04295e-260	1.29086	0.935	0.484	7.66617e-256	0	COL6A2
MICAL2	9.83747e-259	0.782587	0.323	0.043	3.69151e-254	0	MICAL2
CILP	1.13808e-258	1.44354	0.314	0.041	4.27065e-254	0	CILP
KDELR3	2.90051e-258	1.0158	0.514	0.125	1.08842e-253	0	KDELR3
PDGFC	1.09756e-257	0.722532	0.333	0.046	4.11858e-253	0	PDGFC
TIMP2	3.88174e-256	1.26853	0.851	0.406	1.45662e-251	0	TIMP2
ARL4C	3.09376e-254	1.04167	0.4	0.074	1.16093e-249	0	ARL4C
TGFBI	7.90432e-254	1.20277	0.482	0.107	2.9661e-249	0	TGFBI
CHPF	1.78266e-253	1.00261	0.545	0.141	6.68943e-249	0	CHPF
GPX8	4.13214e-253	1.13326	0.598	0.177	1.55059e-248	0	GPX8
FBN1	4.74761e-251	1.16976	0.681	0.233	1.78154e-246	0	FBN1
PTK7	1.39992e-247	0.88204	0.441	0.091	5.25321e-243	0	PTK7
P3H4	1.75555e-243	0.935819	0.478	0.111	6.58771e-239	0	P3H4
ADAMTS2	1.92828e-243	0.895244	0.376	0.066	7.23588e-239	0	ADAMTS2
LRRC17	7.23674e-241	1.38295	0.352	0.06	2.71559e-236	0	LRRC17
TNFAIP6	3.33016e-240	1.23735	0.429	0.089	1.24964e-235	0	TNFAIP6
MYL9	1.89738e-235	0.911104	0.916	0.54	7.11993e-231	0	MYL9
BGN	4.07269e-230	1.15575	0.909	0.455	1.52828e-225	0	BGN
SPON2	2.5851e-227	1.27812	0.677	0.241	9.7006e-223	0	SPON2
NREP	5.72938e-223	1.07687	0.545	0.157	2.14995e-218	0	NREP
CTSB	2.8267e-222	1.21608	0.846	0.442	1.06072e-217	0	CTSB
COPZ2	1.57909e-219	0.873596	0.478	0.122	5.92553e-215	0	COPZ2
CLMP	1.3212e-218	0.929494	0.431	0.098	4.95781e-214	0	CLMP
C1QTNF6	1.07642e-217	0.71042	0.293	0.043	4.03927e-213	0	C1QTNF6
GPC1	1.56065e-212	0.734931	0.321	0.054	5.85634e-208	0	GPC1
HTRA3	9.92943e-212	1.40255	0.544	0.166	3.72602e-207	0	HTRA3
RHOBTB3	1.89754e-211	0.979117	0.604	0.198	7.1205e-207	0	RHOBTB3
SYTL2	1.38581e-210	0.840427	0.344	0.062	5.20024e-206	0	SYTL2
LMO7	1.20957e-209	0.679643	0.359	0.067	4.53891e-205	0	LMO7
CRABP2	1.31014e-206	1.15345	0.382	0.081	4.91631e-202	0	CRABP2
CAPZB	1.01752e-205	1.00973	0.899	0.57	3.81826e-201	0	CAPZB
PPIC	3.35059e-204	1.03882	0.791	0.394	1.25731e-199	0	PPIC
SEC31A	7.84775e-204	1.05386	0.676	0.264	2.94487e-199	0	SEC31A
HCFC1R1	3.91687e-202	1.11278	0.738	0.335	1.46981e-197	0	HCFC1R1
HTRA1	8.76398e-201	1.47471	0.774	0.394	3.28868e-196	0	HTRA1
TPM4	5.59881e-199	1.47324	0.911	0.614	2.10095e-194	0	TPM4
RARRES2	1.51746e-198	1.1622	0.924	0.481	5.69428e-194	0	RARRES2
TNFRSF19	3.78062e-198	0.695045	0.266	0.038	1.41868e-193	0	TNFRSF19
LOXL1	1.83448e-197	1.01105	0.545	0.17	6.8839e-193	0	LOXL1
RRBP1	3.12488e-196	1.13229	0.831	0.436	1.17261e-191	0	RRBP1
KIAA1217	1.57576e-194	0.747585	0.351	0.07	5.91306e-190	0	KIAA1217
CLEC11A	1.99461e-194	0.889925	0.667	0.245	7.48477e-190	0	CLEC11A
MAGED1	2.19603e-193	0.838643	0.523	0.159	8.2406e-189	0	MAGED1
PDPN	2.99148e-192	0.834737	0.448	0.113	1.12255e-187	0	PDPN
FILIP1L	1.22007e-190	1.13115	0.675	0.263	4.57831e-186	0	FILIP1L
S100A11	2.09767e-185	0.855631	0.957	0.816	7.87152e-181	0	S100A11
ENAH	2.12125e-185	0.985196	0.649	0.255	7.95999e-181	0	ENAH
LOX	1.52683e-184	0.843046	0.467	0.131	5.72943e-180	0	LOX
2023-09-11	6.88789e-184	1.62946	0.584	0.242	2.58468e-179	0	2023-09-11
MRC2	4.4675e-183	0.883125	0.563	0.186	1.67643e-178	0	MRC2
FAM114A1	3.94343e-182	1.01233	0.674	0.282	1.47977e-177	0	FAM114A1
NBL1	1.88809e-181	1	0.868	0.429	7.08505e-177	0	NBL1
SRPX2	2.54006e-179	0.59666	0.287	0.05	9.53158e-175	0	SRPX2
GLIPR1	8.50762e-179	0.796371	0.403	0.102	3.19248e-174	0	GLIPR1
SSR3	1.61101e-178	0.934636	0.767	0.376	6.04533e-174	0	SSR3
PPIB	1.25657e-177	0.824905	0.948	0.717	4.7153e-173	0	PPIB
FSTL1	8.81164e-177	0.905792	0.795	0.388	3.30657e-172	0	FSTL1
BMP1	1.23792e-175	0.73322	0.376	0.091	4.64529e-171	0	BMP1
FHL2	2.71249e-175	0.878054	0.463	0.135	1.01786e-170	0	FHL2
HOPX	7.55003e-174	1.17771	0.457	0.136	2.83315e-169	0	HOPX
ITGB1	8.81162e-171	1.0392	0.93	0.669	3.30656e-166	0	ITGB1
IGFBP5	4.03273e-170	1.27695	0.686	0.288	1.51328e-165	0	IGFBP5
PKM	1.33281e-169	0.96041	0.835	0.509	5.00135e-165	0	PKM
ACTN1	2.15137e-168	0.90087	0.748	0.339	8.07301e-164	0	ACTN1
COL16A1	9.29063e-167	0.831168	0.395	0.105	3.48631e-162	0	COL16A1
GLT8D2	1.16325e-165	0.77709	0.488	0.155	4.36508e-161	0	GLT8D2
CMTM3	1.05566e-164	0.912504	0.623	0.251	3.96138e-160	0	CMTM3
MARCKS	1.08349e-163	1.0002	0.857	0.489	4.06579e-159	0	MARCKS
FKBP14	2.3739e-163	0.746394	0.355	0.087	8.90806e-159	0	FKBP14
GPC6	1.30333e-161	0.690906	0.291	0.058	4.89073e-157	0	GPC6
LOXL2	1.7818e-161	0.809444	0.339	0.08	6.68621e-157	0	LOXL2
HDLBP	2.54386e-161	0.859881	0.713	0.323	9.54584e-157	0	HDLBP
PDLIM7	8.37514e-161	0.932632	0.629	0.267	3.14277e-156	0	PDLIM7
PLXDC2	2.11015e-159	0.843605	0.596	0.226	7.91833e-155	0	PLXDC2
SDC2	3.96258e-158	0.724894	0.562	0.2	1.48696e-153	0	SDC2
TMEM45A	4.83475e-157	0.743584	0.488	0.16	1.81424e-152	0	TMEM45A
SERPINF1	1.86449e-156	0.573141	0.873	0.36	6.9965e-152	0	SERPINF1
SMYD3	2.74876e-156	0.727001	0.343	0.084	1.03147e-151	0	SMYD3
MFAP5	8.51158e-156	0.932318	0.37	0.093	3.19397e-151	0	MFAP5
ITM2C	2.23379e-155	0.695804	0.552	0.192	8.38231e-151	0	ITM2C
TUBA1C	7.83878e-155	0.784209	0.501	0.171	2.9415e-150	0	TUBA1C
SLC16A3	4.79878e-154	0.702129	0.333	0.079	1.80074e-149	0	SLC16A3
SH3PXD2A	7.57511e-154	0.826059	0.467	0.153	2.84256e-149	0	SH3PXD2A
GOLM1	1.67332e-152	0.737434	0.392	0.111	6.27913e-148	0	GOLM1
SMIM3	1.13957e-151	0.740979	0.414	0.121	4.27622e-147	0	SMIM3
VCL	1.91878e-151	0.778242	0.569	0.213	7.20023e-147	0	VCL
NEXN	2.10884e-151	0.855601	0.52	0.182	7.91342e-147	0	NEXN
CD99	6.95978e-151	0.86402	0.932	0.728	2.61166e-146	0	CD99
C4orf48	3.01667e-150	0.889214	0.506	0.18	1.13201e-145	0	C4orf48
GPX7	1.19656e-147	0.638108	0.361	0.096	4.49011e-143	0	GPX7
P3H1	6.68259e-147	0.620022	0.387	0.108	2.50764e-142	0	P3H1
FBXO32	9.62332e-146	0.814625	0.326	0.081	3.61115e-141	0	FBXO32
SSPN	3.86009e-144	0.797225	0.636	0.26	1.4485e-139	0	SSPN
OSTC	2.17634e-142	0.883042	0.768	0.447	8.16672e-138	0	OSTC
ECM1	3.62235e-142	0.727559	0.467	0.157	1.35929e-137	0	ECM1
KDELR2	1.029e-141	0.847549	0.79	0.46	3.86133e-137	0	KDELR2
FKBP10	2.69715e-141	0.78345	0.61	0.26	1.0121e-136	0	FKBP10
WNT2	1.72233e-140	0.676072	0.294	0.066	6.46305e-136	0	WNT2
TCEAL9	2.28442e-140	0.90845	0.557	0.215	8.57228e-136	0	TCEAL9
PLIN3	2.33616e-140	0.71812	0.476	0.168	8.76643e-136	0	PLIN3
TTC3	5.11814e-140	0.854049	0.71	0.358	1.92058e-135	0	TTC3
EMILIN1	1.10114e-138	0.756407	0.615	0.248	4.13201e-134	0	EMILIN1
P4HA2	2.09672e-138	0.755107	0.436	0.143	7.86795e-134	0	P4HA2
MAP1A	3.41251e-138	0.635447	0.361	0.1	1.28054e-133	0	MAP1A
TPBG	2.01307e-137	0.590247	0.379	0.109	7.55405e-133	0	TPBG
ARF4	3.81483e-137	0.830139	0.784	0.458	1.43151e-132	0	ARF4
EFEMP2	9.01912e-134	0.762743	0.694	0.338	3.38442e-129	0	EFEMP2
SGCD	5.91054e-133	0.588915	0.286	0.067	2.21793e-128	0	SGCD
MYLK	3.28603e-132	0.855814	0.69	0.317	1.23308e-127	0	MYLK
PDGFRB	3.51731e-132	0.530747	0.583	0.224	1.31987e-127	0	PDGFRB
MARVELD1	8.16055e-132	0.59035	0.344	0.095	3.06225e-127	0	MARVELD1
TMEM119	2.04966e-131	0.694486	0.389	0.12	7.69134e-127	0	TMEM119
PARVA	5.07761e-131	0.732402	0.536	0.214	1.90537e-126	0	PARVA
SEC24D	6.55775e-131	0.599667	0.374	0.111	2.46079e-126	0	SEC24D
ETV1	2.89833e-129	0.638441	0.374	0.111	1.0876e-124	0	ETV1
EPSTI1	1.43579e-127	0.913101	0.421	0.143	5.38781e-123	0	EPSTI1
PTN	1.53835e-127	0.859391	0.361	0.105	5.77266e-123	0	PTN
RAI14	3.68906e-127	0.710951	0.447	0.153	1.38432e-122	0	RAI14
HOXB2	6.75765e-127	0.578551	0.351	0.101	2.53581e-122	0	HOXB2
TMEM167A	6.40266e-126	0.654076	0.588	0.253	2.4026e-121	0	TMEM167A
VMP1	2.10769e-125	0.843978	0.681	0.338	7.9091e-121	0	VMP1
MDK	1.12381e-123	0.903728	0.79	0.466	4.2171e-119	0	MDK
LGALS3BP	1.11059e-122	0.775579	0.782	0.4	4.16749e-118	0	LGALS3BP
MEG3	2.34598e-122	0.442136	0.519	0.188	8.80328e-118	0	MEG3
EDIL3	6.14082e-122	0.637688	0.358	0.106	2.30434e-117	0	EDIL3
PDLIM2	2.19692e-121	0.766694	0.727	0.398	8.24395e-117	0	PDLIM2
KIFAP3	2.53473e-121	0.935773	0.374	0.122	9.51158e-117	0	KIFAP3
P4HA1	3.46167e-121	0.684564	0.399	0.133	1.29899e-116	0	P4HA1
FKBP7	2.9772e-120	0.682809	0.511	0.204	1.1172e-115	0	FKBP7
ERLEC1	8.62089e-118	0.920647	0.637	0.313	3.23499e-113	0	ERLEC1
FRMD6	2.41996e-117	0.626108	0.366	0.116	9.08088e-113	0	FRMD6
TCF12	2.90497e-117	0.685299	0.412	0.143	1.09009e-112	0	TCF12
C1S	1.2019e-116	0.490499	0.926	0.436	4.51012e-112	0	C1S
PRDX4	5.9873e-116	0.765757	0.686	0.358	2.24673e-111	0	PRDX4
C12orf75	1.15743e-115	0.653575	0.33	0.098	4.34327e-111	0	C12orf75
EMP3	4.04544e-115	0.779562	0.801	0.477	1.51805e-110	0	EMP3
P3H3	1.34115e-114	0.539454	0.338	0.102	5.03267e-110	0	P3H3
GUCY1A1	1.62493e-114	0.860653	0.25	0.059	6.09756e-110	0	GUCY1A1
IGFBP3	4.48851e-114	1.41003	0.435	0.163	1.68431e-109	0	IGFBP3
CD55	7.73773e-114	0.77661	0.511	0.215	2.90358e-109	0	CD55
SFRP4	1.64341e-113	0.338851	0.484	0.183	6.16691e-109	0	SFRP4
ITGAV	9.69255e-112	0.624228	0.465	0.18	3.63713e-107	0	ITGAV
SPHK1	3.06979e-111	0.582426	0.374	0.121	1.15194e-106	0	SPHK1
LTBP2	1.89513e-110	0.61893	0.517	0.199	7.11149e-106	0	LTBP2
ARPC2	4.28761e-110	0.81505	0.884	0.645	1.60893e-105	0	ARPC2
FLNA	1.64293e-109	0.709184	0.752	0.431	6.16508e-105	0	FLNA
SELENOM	9.94382e-109	1.03444	0.507	0.224	3.73142e-104	0	SELENOM
MYOF	1.25585e-108	0.578882	0.358	0.116	4.7126e-104	0	MYOF
SLC39A6	2.40539e-108	0.512379	0.34	0.106	9.02621e-104	0	SLC39A6
CAPG	2.98748e-108	0.554829	0.376	0.126	1.12105e-103	0	CAPG
PLAUR	6.64171e-108	0.681747	0.437	0.169	2.4923e-103	0	PLAUR
LMAN1	8.33095e-107	0.816108	0.656	0.343	3.12619e-102	0	LMAN1
OLFML2B	8.7997e-107	0.62287	0.356	0.116	3.30209e-102	0	OLFML2B
ATXN1	4.28534e-106	0.492711	0.296	0.084	1.60807e-101	0	ATXN1
RAMP1	5.00161e-106	0.544367	0.356	0.113	1.87685e-101	0	RAMP1
ANKH	3.1991e-105	0.58326	0.318	0.098	1.20046e-100	0	ANKH
SMCO4	4.81079e-104	0.47594	0.325	0.101	1.80525e-99	0	SMCO4
CD248	2.18789e-103	0.593981	0.408	0.147	8.21006e-99	0	CD248
VCAM1	9.74739e-103	0.520923	0.372	0.127	3.65771e-98	0	VCAM1
VKORC1	4.05049e-102	0.656001	0.779	0.475	1.51995e-97	0	VKORC1
THBS1	5.37548e-102	0.669935	0.403	0.147	2.01715e-97	0	THBS1
NNMT	1.83997e-101	0.62123	0.87	0.536	6.90449e-97	0	NNMT
TGFB1I1	4.96942e-101	0.553532	0.589	0.277	1.86477e-96	0	TGFB1I1
OLFML3	9.28669e-101	0.646532	0.602	0.272	3.48483e-96	0	OLFML3
SERF2	2.15791e-99	0.439464	0.986	0.942	8.09757e-95	0	SERF2
LRP1	3.20296e-99	0.551343	0.639	0.292	1.20191e-94	0	LRP1
STK17A	7.77232e-99	0.586758	0.326	0.106	2.91656e-94	0	STK17A
LAMB1	3.95707e-98	0.566738	0.479	0.195	1.48489e-93	0	LAMB1
UCHL1	1.287e-97	0.513852	0.284	0.083	4.82948e-93	0	UCHL1
CD63	1.79515e-97	0.541366	0.986	0.915	6.73632e-93	0	CD63
DAP	2.05326e-97	0.552365	0.49	0.207	7.70484e-93	0	DAP
NET1	6.03853e-97	0.500514	0.299	0.09	2.26596e-92	0	NET1
GALNT1	1.00098e-96	0.680812	0.403	0.155	3.75618e-92	0	GALNT1
TMEM263	2.56303e-96	0.5326	0.378	0.138	9.61776e-92	0	TMEM263
PFN2	4.18848e-96	0.474704	0.396	0.146	1.57173e-91	0	PFN2
P4HB	4.6205e-96	0.662901	0.809	0.523	1.73384e-91	0	P4HB
KIAA0930	5.63015e-96	0.524219	0.257	0.071	2.11271e-91	0	KIAA0930
ENC1	7.66152e-96	0.618675	0.3	0.094	2.87498e-91	0	ENC1
MFGE8	3.14976e-95	0.565857	0.678	0.346	1.18195e-90	0	MFGE8
YIF1A	4.24402e-95	0.611753	0.599	0.302	1.59257e-90	0	YIF1A
SPON1	7.26464e-95	0.549364	0.367	0.13	2.72606e-90	0	SPON1
UNC5B	9.46376e-94	0.511487	0.349	0.12	3.55128e-89	0	UNC5B
SNHG18	2.32446e-93	0.457953	0.283	0.085	8.72255e-89	0	SNHG18
EGFL6	8.39063e-93	0.536437	0.321	0.105	3.14858e-88	0	EGFL6
FZD1	1.57754e-92	0.478357	0.287	0.088	5.9197e-88	0	FZD1
FARP1	3.37647e-92	0.405131	0.307	0.097	1.26702e-87	0	FARP1
STAT2	8.20642e-92	0.508569	0.374	0.138	3.07946e-87	0	STAT2
PDLIM4	1.764e-91	0.57692	0.401	0.155	6.61942e-87	0	PDLIM4
GOLGA2	6.27729e-91	0.587451	0.456	0.191	2.35555e-86	0	GOLGA2
RGS10	1.52711e-90	0.459824	0.332	0.114	5.73046e-86	0	RGS10
C1R	2.2878e-90	0.389162	0.901	0.484	8.58498e-86	0	C1R
NRP2	5.23558e-90	0.373591	0.417	0.158	1.96465e-85	0	NRP2
CYTOR	7.8194e-90	0.615704	0.329	0.112	2.93423e-85	0	CYTOR
CHCHD10	2.74632e-89	0.577216	0.529	0.244	1.03056e-84	0	CHCHD10
FNDC3B	4.08721e-89	0.517044	0.467	0.199	1.53373e-84	0	FNDC3B
PTTG1IP	5.0984e-89	0.816492	0.717	0.42	1.91317e-84	0	PTTG1IP
ACBD3	8.28513e-89	0.595976	0.4	0.159	3.109e-84	0	ACBD3
TYMP	1.91602e-88	0.640614	0.643	0.337	7.18988e-84	0	TYMP
PRAF2	4.97256e-88	0.562899	0.472	0.208	1.86595e-83	0	PRAF2
CTSZ	7.67549e-88	0.589222	0.579	0.288	2.88023e-83	0	CTSZ
STK17B	9.75713e-88	0.418961	0.252	0.073	3.66136e-83	0	STK17B
SEC23A	1.21496e-87	0.472939	0.403	0.158	4.55914e-83	0	SEC23A
TMED3	3.99296e-87	0.51908	0.506	0.231	1.49836e-82	0	TMED3
SURF4	3.70128e-86	0.55301	0.533	0.255	1.3889e-81	0	SURF4
CD276	3.78051e-86	0.414905	0.296	0.096	1.41864e-81	0	CD276
GJA1	7.5873e-86	0.483531	0.44	0.18	2.84713e-81	0	GJA1
NRBF2	1.43894e-85	0.501864	0.337	0.122	5.39964e-81	0	NRBF2
NID2	4.85653e-85	0.617501	0.255	0.078	1.82241e-80	0	NID2
DKK3	1.33443e-84	0.501452	0.612	0.294	5.00745e-80	0	DKK3
MAP4	2.34209e-84	0.51656	0.585	0.285	8.7887e-80	0	MAP4
COPS9	1.18882e-83	0.513722	0.515	0.228	4.46105e-79	0	COPS9
RAB34	2.95467e-83	0.492481	0.593	0.286	1.10874e-78	0	RAB34
FGFR1	2.16025e-82	0.601215	0.537	0.26	8.10634e-78	0	FGFR1
FKBP11	2.77739e-82	0.503158	0.41	0.17	1.04222e-77	0	FKBP11
EVA1B	4.24529e-82	0.567232	0.496	0.231	1.59305e-77	0	EVA1B
NORAD	8.71046e-82	0.476356	0.332	0.117	3.2686e-77	0	NORAD
WIPF1	2.78317e-81	0.429834	0.31	0.108	1.04439e-76	0	WIPF1
BNC2	4.15998e-81	0.476161	0.303	0.104	1.56103e-76	0	BNC2
TMEM98	8.18941e-81	0.504659	0.546	0.258	3.07308e-76	0	TMEM98
NUAK1	1.69973e-80	0.457026	0.362	0.137	6.37822e-76	0	NUAK1
PRRC1	2.31078e-80	0.439065	0.29	0.098	8.6712e-76	0	PRRC1
EPDR1	2.5466e-80	0.374112	0.257	0.079	9.55611e-76	0	EPDR1
RIN2	2.66642e-80	0.524618	0.397	0.162	1.00057e-75	0	RIN2
A1BG	4.31721e-80	0.382899	0.264	0.083	1.62003e-75	0	A1BG
SLC44A1	8.33223e-80	0.467633	0.495	0.229	3.12667e-75	0	SLC44A1
DPT	2.79021e-79	0.44134	0.516	0.232	1.04703e-74	0	DPT
TMED9	2.79656e-79	0.581747	0.733	0.47	1.04941e-74	0	TMED9
S100A9	2.96616e-79	0.720778	0.379	0.157	1.11305e-74	0	S100A9
AXL	4.9252e-79	0.459566	0.4	0.163	1.84818e-74	0	AXL
BEX3	2.03281e-78	0.517356	0.538	0.249	7.6281e-74	0	BEX3
SLC39A13	2.959e-78	0.441561	0.339	0.129	1.11036e-73	0	SLC39A13
IKBIP	1.22099e-77	0.566704	0.455	0.206	4.58175e-73	0	IKBIP
SNAI2	1.45447e-77	0.382947	0.332	0.122	5.45791e-73	0	SNAI2
MIR4435-2HG	9.20005e-77	0.417065	0.414	0.173	3.45232e-72	0	MIR4435-2HG
PDGFRL	1.18918e-76	0.392487	0.362	0.139	4.4624e-72	0	PDGFRL
ARHGAP1	1.81481e-76	0.387654	0.303	0.107	6.81006e-72	0	ARHGAP1
ACTB	1.83579e-76	0.540438	0.993	0.978	6.88881e-72	0	ACTB
GARS	2.463e-76	0.518606	0.339	0.132	9.24242e-72	0	GARS
IFT20	2.8858e-76	0.516952	0.477	0.222	1.0829e-71	0	IFT20
GOLGB1	4.06151e-76	0.587621	0.516	0.255	1.52408e-71	0	GOLGB1
EIF4E2	4.66734e-76	0.46044	0.42	0.182	1.75142e-71	0	EIF4E2
MSRB3	5.01903e-76	0.474449	0.496	0.232	1.88339e-71	0	MSRB3
ANGPTL2	9.55631e-76	0.627621	0.371	0.154	3.58601e-71	0	ANGPTL2
FBLN2	1.08951e-75	0.352327	0.582	0.274	4.08837e-71	0	FBLN2
TMEM208	1.79239e-75	0.482227	0.522	0.255	6.72595e-71	0	TMEM208
CBX3	2.02698e-75	0.610877	0.654	0.36	7.60624e-71	0	CBX3
NME1	2.15565e-75	0.480826	0.509	0.243	8.08907e-71	0	NME1
TMEM176B	4.05713e-75	0.521555	0.637	0.333	1.52244e-70	0	TMEM176B
OST4	1.85836e-74	0.498021	0.911	0.741	6.97351e-70	0	OST4
MCRIP1	2.79707e-74	0.386036	0.318	0.115	1.0496e-69	0	MCRIP1
DPYSL3	1.31951e-73	0.497423	0.544	0.273	4.95148e-69	0	DPYSL3
STAT1	2.7019e-73	0.682736	0.465	0.223	1.01389e-68	0	STAT1
MAFB	4.10135e-73	0.770515	0.479	0.235	1.53903e-68	0	MAFB
COPA	5.61163e-73	0.469119	0.439	0.198	2.10576e-68	0	COPA
NKD2	1.70947e-72	0.395903	0.268	0.09	6.41477e-68	0	NKD2
OSBPL8	2.97473e-72	0.521087	0.529	0.262	1.11627e-67	0	OSBPL8
PHLDA2	1.38696e-71	0.466263	0.314	0.119	5.20457e-67	0	PHLDA2
CALM2	1.53765e-71	0.524424	0.938	0.811	5.77004e-67	0	CALM2
HEBP2	2.23141e-71	0.508905	0.497	0.243	8.37338e-67	0	HEBP2
COL15A1	1.16979e-70	0.362012	0.377	0.154	4.38964e-66	0	COL15A1
YIPF5	3.22077e-70	0.458283	0.433	0.197	1.20859e-65	0	YIPF5
PAM	3.44841e-70	0.526081	0.513	0.258	1.29402e-65	0	PAM
METTL26	3.97568e-70	0.387381	0.32	0.119	1.49188e-65	0	METTL26
OMD	5.03402e-70	0.44996	0.291	0.106	1.88902e-65	0	OMD
MRPS6	8.45397e-70	0.552811	0.488	0.24	3.17235e-65	0	MRPS6
PHLDA3	1.41605e-69	0.469412	0.42	0.188	5.31371e-65	0	PHLDA3
CDK2AP1	1.01561e-68	0.41911	0.283	0.103	3.81107e-64	0	CDK2AP1
TEAD1	2.44502e-68	0.38455	0.258	0.089	9.17493e-64	0	TEAD1
TWSG1	1.58398e-67	0.382152	0.338	0.136	5.94387e-63	0	TWSG1
DSTN	3.74193e-67	0.398485	0.931	0.761	1.40416e-62	0	DSTN
PHPT1	3.75085e-67	0.496896	0.781	0.515	1.40751e-62	0	PHPT1
VGLL3	4.33695e-67	0.364448	0.268	0.095	1.62744e-62	0	VGLL3
CASC4	5.17434e-67	0.435838	0.423	0.193	1.94167e-62	0	CASC4
GOPC	5.478e-67	0.44869	0.422	0.195	2.05562e-62	0	GOPC
DSE	1.3993e-66	0.342022	0.266	0.094	5.25089e-62	0	DSE
JTB	2.55098e-66	0.50785	0.753	0.495	9.57254e-62	0	JTB
ARFGAP3	8.64981e-66	0.410995	0.358	0.15	3.24584e-61	0	ARFGAP3
GOLT1B	9.5504e-66	0.342395	0.302	0.115	3.58379e-61	0	GOLT1B
PGM3	1.02099e-65	0.344441	0.252	0.087	3.83127e-61	0	PGM3
UQCC2	1.4151e-65	0.38429	0.437	0.204	5.31017e-61	0	UQCC2
VDAC1	1.5298e-65	0.479177	0.603	0.336	5.74059e-61	0	VDAC1
PPP1R14B	2.27201e-65	0.433047	0.406	0.184	8.52573e-61	0	PPP1R14B
RTL8C	2.32477e-65	0.52673	0.296	0.113	8.72372e-61	0	RTL8C
S100A8	2.43808e-65	0.759443	0.252	0.09	9.14891e-61	0	S100A8
VGLL4	2.93095e-65	0.485506	0.495	0.25	1.09984e-60	0	VGLL4
GNL3	3.85735e-65	0.482963	0.393	0.178	1.44747e-60	0	GNL3
BICC1	5.12793e-65	0.403738	0.358	0.149	1.92426e-60	0	BICC1
FAM229B	5.39799e-65	0.338653	0.366	0.156	2.0256e-60	0	FAM229B
ANXA2	5.41485e-65	0.482722	0.928	0.765	2.03192e-60	0	ANXA2
RAB2A	1.58036e-64	0.512225	0.757	0.5	5.93032e-60	0	RAB2A
CNP	1.70511e-64	0.544903	0.367	0.164	6.39844e-60	0	CNP
ST5	1.88697e-64	0.34572	0.282	0.105	7.08084e-60	0	ST5
COLGALT1	4.67992e-64	0.447565	0.283	0.107	1.75614e-59	0	COLGALT1
MICU1	5.04672e-64	0.41916	0.296	0.115	1.89378e-59	0	MICU1
SELENOS	5.24551e-64	0.635569	0.381	0.172	1.96838e-59	0	SELENOS
ROBO1	6.34823e-64	0.396405	0.255	0.091	2.38217e-59	0	ROBO1
SEC13	7.15848e-64	0.400225	0.489	0.245	2.68622e-59	0	SEC13
TRAM2	1.27255e-63	0.410072	0.258	0.093	4.77523e-59	0	TRAM2
GOLIM4	1.41571e-63	0.506172	0.541	0.286	5.31245e-59	0	GOLIM4
ATP6V1D	1.71637e-63	0.41702	0.406	0.187	6.44067e-59	0	ATP6V1D
SEC61A1	2.62362e-63	0.429645	0.421	0.197	9.84512e-59	0	SEC61A1
SRM	5.396e-63	0.441213	0.466	0.229	2.02485e-58	0	SRM
TMEM176A	7.71718e-63	0.424608	0.569	0.292	2.89587e-58	0	TMEM176A
SGIP1	1.45576e-62	0.526454	0.26	0.097	5.46274e-58	0	SGIP1
LMO4	3.67116e-62	0.415319	0.572	0.305	1.3776e-57	0	LMO4
KDM5B	4.44832e-62	0.39322	0.307	0.123	1.66923e-57	0	KDM5B
NDUFA4	1.7159e-61	0.462733	0.939	0.799	6.43891e-57	0	NDUFA4
ITPRIPL2	2.24341e-61	0.416535	0.336	0.143	8.4184e-57	0	ITPRIPL2
TIMP1	9.18225e-61	0.482348	0.971	0.821	3.44564e-56	0	TIMP1
SOX4	1.4195e-60	0.531055	0.774	0.499	5.32666e-56	0	SOX4
CAST	5.38152e-60	0.643736	0.707	0.445	2.01942e-55	0	CAST
NXN	8.2595e-60	0.306645	0.255	0.093	3.09938e-55	0	NXN
STEAP1	8.38205e-60	0.383955	0.324	0.135	3.14536e-55	0	STEAP1
TLN1	9.08438e-60	0.47868	0.611	0.346	3.40891e-55	0	TLN1
SH3BGRL3	2.62376e-59	0.526895	0.89	0.694	9.84567e-55	0	SH3BGRL3
NCOR2	3.37768e-59	0.364201	0.303	0.124	1.26748e-54	0	NCOR2
PLOD1	7.18609e-59	0.356004	0.34	0.147	2.69658e-54	0	PLOD1
UROS	1.49088e-58	0.367773	0.369	0.167	5.59451e-54	0	UROS
RBFOX2	1.68089e-58	0.440568	0.456	0.231	6.30754e-54	0	RBFOX2
TARS	4.61904e-58	0.465605	0.298	0.123	1.73329e-53	0	TARS
CAVIN3	4.97826e-58	0.546444	0.39	0.183	1.86809e-53	0	CAVIN3
TPST1	5.35793e-58	0.367115	0.344	0.15	2.01056e-53	0	TPST1
INAFM1	5.36931e-58	0.343794	0.392	0.18	2.01483e-53	0	INAFM1
LRRC59	7.181e-58	0.349778	0.363	0.165	2.69467e-53	0	LRRC59
REEP3	7.64119e-58	0.330377	0.465	0.228	2.86736e-53	0	REEP3
ISOC2	2.25484e-57	0.364092	0.452	0.224	8.4613e-53	0	ISOC2
SAR1A	2.53437e-57	0.375303	0.493	0.257	9.51021e-53	0	SAR1A
ISG15	4.50164e-57	1.00168	0.656	0.407	1.68924e-52	0	ISG15
MPZL1	1.45891e-56	0.390899	0.407	0.196	5.47457e-52	0	MPZL1
SHISA4	4.10048e-56	0.305866	0.25	0.093	1.53871e-51	0	SHISA4
SYAP1	4.2229e-56	0.400021	0.403	0.193	1.58464e-51	0	SYAP1
C1QTNF3	5.09689e-56	1.01881	0.256	0.102	1.91261e-51	0	C1QTNF3
RECQL	5.53401e-56	0.410275	0.364	0.168	2.07664e-51	0	RECQL
SULF2	6.67128e-56	0.421844	0.322	0.139	2.5034e-51	0	SULF2
ABRACL	1.04237e-55	0.28362	0.34	0.148	3.91151e-51	0	ABRACL
DAB2	1.18719e-55	0.49085	0.607	0.349	4.45492e-51	0	DAB2
SMARCA1	1.22881e-55	0.407626	0.284	0.117	4.6111e-51	0	SMARCA1
ANXA5	1.01369e-54	0.500901	0.846	0.638	3.80385e-50	0	ANXA5
UBE2E2	1.85062e-54	0.331998	0.382	0.181	6.94447e-50	0	UBE2E2
ZEB1	2.52795e-54	0.45769	0.481	0.252	9.48614e-50	0	ZEB1
SRPRB	7.44202e-54	0.323233	0.336	0.148	2.79262e-49	0	SRPRB
ARL1	9.50425e-54	0.367136	0.493	0.263	3.56647e-49	0	ARL1
PRSS23	1.51178e-53	0.575631	0.64	0.393	5.67297e-49	0	PRSS23
ENO1	2.55328e-53	0.48358	0.748	0.516	9.58118e-49	0	ENO1
CBX1	3.63575e-53	0.375013	0.408	0.199	1.36431e-48	0	CBX1
LIMA1	4.9653e-53	0.579156	0.609	0.371	1.86323e-48	0	LIMA1
PLAT	6.96576e-53	0.326802	0.465	0.242	2.6139e-48	0	PLAT
DPM2	7.06716e-53	0.293958	0.37	0.172	2.65195e-48	0	DPM2
EIF4EBP1	2.76128e-52	0.329981	0.344	0.156	1.03617e-47	0	EIF4EBP1
GBP1	5.68951e-52	0.590975	0.424	0.219	2.13499e-47	0	GBP1
CUTA	6.16237e-52	0.39527	0.758	0.518	2.31243e-47	0	CUTA
NPM3	6.53372e-52	0.254619	0.285	0.118	2.45178e-47	0	NPM3
EIF2AK4	2.15843e-51	0.317449	0.302	0.13	8.09952e-47	0	EIF2AK4
UQCR10	2.28641e-51	0.433973	0.757	0.517	8.57976e-47	0	UQCR10
SMARCA5	3.16326e-51	0.479694	0.423	0.219	1.18701e-46	0	SMARCA5
NOL8	3.53152e-51	0.380043	0.275	0.115	1.3252e-46	0	NOL8
TP53I13	4.00867e-51	0.360271	0.303	0.134	1.50425e-46	0	TP53I13
TXNDC17	4.34324e-51	0.337065	0.546	0.299	1.6298e-46	0	TXNDC17
ATP5MF	5.59913e-51	0.530786	0.441	0.231	2.10107e-46	0	ATP5MF
SEC61G	6.98551e-51	0.441668	0.799	0.594	2.62131e-46	0	SEC61G
CCDC167	7.31539e-51	0.268782	0.28	0.116	2.7451e-46	0	CCDC167
BAG2	7.66155e-51	0.265584	0.268	0.109	2.875e-46	0	BAG2
COPB2	9.39386e-51	0.345474	0.357	0.167	3.52504e-46	0	COPB2
PDGFRA	1.22701e-50	0.41598	0.359	0.17	4.60437e-46	0	PDGFRA
PLEKHO1	1.58299e-50	0.250574	0.27	0.11	5.94017e-46	0	PLEKHO1
KDELR1	3.47613e-50	0.396187	0.644	0.402	1.30442e-45	0	KDELR1
LTBP1	3.59961e-50	0.50846	0.496	0.28	1.35075e-45	0	LTBP1
MAPKAP1	5.01482e-50	0.329292	0.267	0.111	1.88181e-45	0	MAPKAP1
MYDGF	6.14391e-50	0.430954	0.698	0.47	2.3055e-45	0	MYDGF
GLIPR2	8.1851e-50	0.332192	0.34	0.158	3.07146e-45	0	GLIPR2
PXDN	9.79112e-50	0.400988	0.326	0.149	3.67412e-45	0	PXDN
STMP1	1.31284e-49	0.345576	0.256	0.103	4.92642e-45	0	STMP1
ATP5MC3	1.34595e-49	0.500361	0.407	0.207	5.05066e-45	0	ATP5MC3
XAF1	1.90092e-49	0.523457	0.426	0.222	7.13321e-45	0	XAF1
DESI2	2.00923e-49	0.334256	0.36	0.172	7.53963e-45	0	DESI2
PDLIM3	2.08847e-49	0.377247	0.519	0.29	7.83699e-45	0	PDLIM3
ETHE1	2.60734e-49	0.354587	0.44	0.231	9.78406e-45	0	ETHE1
SNX6	6.51525e-49	0.419841	0.524	0.298	2.44485e-44	0	SNX6
FMOD	8.54994e-49	0.359443	0.337	0.156	3.20837e-44	0	FMOD
CFAP97	8.73881e-49	0.403627	0.395	0.198	3.27924e-44	0	CFAP97
GORASP2	1.04937e-48	0.320726	0.374	0.181	3.93775e-44	0	GORASP2
IAH1	1.17224e-48	0.340582	0.444	0.232	4.39881e-44	0	IAH1
ASPH	1.24389e-48	0.40638	0.447	0.237	4.66771e-44	0	ASPH
CLTC	1.66213e-48	0.335705	0.426	0.22	6.23713e-44	0	CLTC
COPB1	3.31343e-48	0.394513	0.386	0.193	1.24336e-43	0	COPB1
CTSA	3.41447e-48	0.375847	0.552	0.322	1.28128e-43	0	CTSA
TMED10	5.80142e-48	0.37141	0.659	0.415	2.17698e-43	0	TMED10
UQCRQ	7.67873e-48	0.359305	0.864	0.631	2.88144e-43	0	UQCRQ
WDR1	9.00895e-48	0.392386	0.526	0.305	3.38061e-43	0	WDR1
PRKG1	9.02634e-48	0.281351	0.252	0.102	3.38714e-43	0	PRKG1
WIPI1	9.82915e-48	0.295996	0.275	0.118	3.68839e-43	0	WIPI1
ITPA	1.42588e-47	0.26666	0.371	0.18	5.35062e-43	0	ITPA
PERP	1.5097e-47	0.313511	0.277	0.118	5.66515e-43	0	PERP
CD44	1.74766e-47	0.276158	0.48	0.252	6.55808e-43	0	CD44
SLC39A7	1.77717e-47	0.34086	0.407	0.208	6.66884e-43	0	SLC39A7
SMARCB1	2.73612e-47	0.320093	0.399	0.204	1.02673e-42	0	SMARCB1
TTC37	3.34573e-47	0.309432	0.315	0.144	1.25549e-42	0	TTC37
IQGAP1	4.49728e-47	0.374535	0.537	0.302	1.6876e-42	0	IQGAP1
KANK2	4.63505e-47	0.307703	0.422	0.215	1.7393e-42	0	KANK2
MAP4K4	4.86503e-47	0.379813	0.391	0.197	1.8256e-42	0	MAP4K4
DHX29	5.06232e-47	0.336873	0.409	0.208	1.89963e-42	0	DHX29
CAVIN1	5.78977e-47	0.812041	0.479	0.279	2.17261e-42	0	CAVIN1
EIF3A	6.75988e-47	0.525698	0.584	0.355	2.53664e-42	0	EIF3A
RBPJ	1.17358e-46	0.337959	0.532	0.307	4.40386e-42	0	RBPJ
ZCRB1	1.25165e-46	0.382015	0.552	0.322	4.6968e-42	0	ZCRB1
EIF4G3	1.40297e-46	0.332265	0.278	0.121	5.26463e-42	0	EIF4G3
PSMD7	1.57669e-46	0.295733	0.526	0.291	5.91653e-42	0	PSMD7
CXCL14	2.64066e-46	1.05299	0.272	0.118	9.90908e-42	0	CXCL14
NRBP1	2.66505e-46	0.285743	0.427	0.221	1.00006e-41	0	NRBP1
LBH	2.79443e-46	0.377989	0.556	0.316	1.04861e-41	0	LBH
PPP1CC	4.5938e-46	0.436663	0.516	0.301	1.72382e-41	0	PPP1CC
TXNL4A	6.23241e-46	0.284759	0.411	0.212	2.33871e-41	0	TXNL4A
JOSD2	7.2312e-46	0.295138	0.4	0.206	2.71351e-41	0	JOSD2
HM13	8.71824e-46	0.356744	0.538	0.307	3.27152e-41	0	HM13
ACTR3	1.3895e-45	0.353511	0.526	0.305	5.21411e-41	0	ACTR3
ATP5F1E	1.50519e-45	0.609225	0.565	0.384	5.64821e-41	0	ATP5F1E
DYNLT1	4.54664e-45	0.32005	0.638	0.394	1.70613e-40	0	DYNLT1
SVIL	7.30498e-45	0.437504	0.463	0.256	2.74119e-40	0	SVIL
ANKIB1	8.33906e-45	0.397883	0.257	0.112	3.12923e-40	0	ANKIB1
LPP	1.04387e-44	0.40035	0.543	0.329	3.91713e-40	0	LPP
IFI6	1.40792e-44	1.55136	0.663	0.469	5.28322e-40	0	IFI6
PTS	1.58239e-44	0.284929	0.332	0.159	5.93793e-40	0	PTS
TMEM258	1.85587e-44	0.378444	0.847	0.635	6.96417e-40	0	TMEM258
TMF1	4.00819e-44	0.313612	0.322	0.154	1.50407e-39	0	TMF1
BAZ1B	4.05915e-44	0.337906	0.384	0.194	1.5232e-39	0	BAZ1B
TAOK3	4.39126e-44	0.269693	0.334	0.159	1.64782e-39	0	TAOK3
SNX9	1.0679e-43	0.356881	0.375	0.191	4.00729e-39	0	SNX9
MORF4L2	1.13e-43	0.357443	0.684	0.446	4.24032e-39	0	MORF4L2
ATP5PD	1.76631e-43	0.462004	0.397	0.206	6.62808e-39	0	ATP5PD
ELOB	1.85785e-43	0.497654	0.515	0.309	6.97157e-39	0	ELOB
OPTN	2.81622e-43	0.487448	0.521	0.312	1.05679e-38	0	OPTN
EML4	3.35182e-43	0.377404	0.31	0.149	1.25777e-38	0	EML4
RABAC1	3.45461e-43	0.382194	0.814	0.642	1.29634e-38	0	RABAC1
LY6E	3.61792e-43	0.659782	0.861	0.681	1.35763e-38	0	LY6E
NME4	4.67349e-43	0.304168	0.497	0.283	1.75373e-38	0	NME4
ABHD2	5.10953e-43	0.314816	0.256	0.112	1.91735e-38	0	ABHD2
C1orf122	5.88738e-43	0.389863	0.469	0.271	2.20924e-38	0	C1orf122
PRMT2	1.2065e-42	0.251279	0.461	0.249	4.52738e-38	0	PRMT2
SSR1	1.45581e-42	0.340414	0.481	0.27	5.46291e-38	0	SSR1
TP53I3	1.75403e-42	0.254834	0.314	0.15	6.58199e-38	0	TP53I3
RCN1	3.06869e-42	0.324229	0.609	0.377	1.15153e-37	0	RCN1
SPSB1	3.16073e-42	0.346331	0.258	0.115	1.18606e-37	0	SPSB1
WASL	6.05865e-42	0.351892	0.343	0.173	2.27351e-37	0	WASL
PDIA3	6.33232e-42	0.62685	0.809	0.619	2.3762e-37	0	PDIA3
PLEC	1.34724e-41	0.263221	0.427	0.225	5.05551e-37	0	PLEC
DDR2	1.43653e-41	0.275482	0.406	0.212	5.3906e-37	0	DDR2
LSM7	3.80626e-41	0.305411	0.606	0.373	1.4283e-36	0	LSM7
TUBB2A	6.15365e-41	0.301881	0.278	0.129	2.30916e-36	0	TUBB2A
PFN1	6.57428e-41	0.313632	0.931	0.829	2.467e-36	0	PFN1
RACK1	9.74756e-41	0.300745	0.68	0.413	3.65777e-36	0	RACK1
SGCB	2.824e-40	0.25406	0.345	0.172	1.05971e-35	0	SGCB
SRPRA	4.20736e-40	0.303583	0.347	0.175	1.57881e-35	0	SRPRA
ARL3	5.11442e-40	0.291856	0.452	0.254	1.91919e-35	0	ARL3
DENR	5.81755e-40	0.305192	0.381	0.2	2.18304e-35	0	DENR
AKR1A1	6.56848e-40	0.289529	0.53	0.314	2.46482e-35	0	AKR1A1
MOXD1	9.2248e-40	0.379862	0.299	0.143	3.46161e-35	0	MOXD1
TMA16	9.48112e-40	0.301827	0.281	0.132	3.55779e-35	0	TMA16
CISD1	1.21246e-39	0.294172	0.484	0.277	4.54976e-35	0	CISD1
MORF4L1	1.246e-39	0.346099	0.896	0.721	4.67562e-35	0	MORF4L1
PLXNB2	1.50406e-39	0.251748	0.266	0.121	5.64399e-35	0	PLXNB2
SSR2	1.91368e-39	0.358944	0.805	0.608	7.18107e-35	0	SSR2
PABPC1	2.56027e-39	0.667797	0.867	0.653	9.6074e-35	0	PABPC1
PDLIM5	4.02825e-39	0.336268	0.451	0.254	1.5116e-34	0	PDLIM5
MRPL14	5.16518e-39	0.266979	0.425	0.233	1.93823e-34	0	MRPL14
TCF25	9.89315e-39	0.351021	0.678	0.441	3.71241e-34	0	TCF25
CHD3	2.00331e-38	0.261768	0.279	0.132	7.51743e-34	0	CHD3
UBXN4	6.84571e-38	0.331807	0.701	0.468	2.56885e-33	0	UBXN4
KRT10	1.86732e-37	0.340378	0.689	0.48	7.00714e-33	0	KRT10
ACTR2	2.07656e-37	0.307864	0.49	0.289	7.79229e-33	0	ACTR2
REST	2.63611e-37	0.276348	0.323	0.164	9.89201e-33	0	REST
CTGF	3.4202e-37	0.735135	0.429	0.258	1.28343e-32	0	CTGF
TAX1BP3	3.566e-37	0.329983	0.626	0.415	1.33814e-32	0	TAX1BP3
MRPL41	6.86948e-37	0.293883	0.583	0.366	2.57777e-32	0	MRPL41
ZRANB2	7.78184e-37	0.28699	0.47	0.272	2.92013e-32	0	ZRANB2
PTP4A2	7.82806e-37	0.28342	0.526	0.316	2.93748e-32	0	PTP4A2
PSMA7	8.23575e-37	0.486586	0.884	0.732	3.09047e-32	0	PSMA7
SPIN1	1.47476e-36	0.259026	0.259	0.122	5.53405e-32	0	SPIN1
URI1	2.1474e-36	0.261482	0.277	0.133	8.05812e-32	0	URI1
GLG1	2.2767e-36	0.288296	0.475	0.277	8.54332e-32	0	GLG1
USO1	2.76728e-36	0.272554	0.342	0.179	1.03842e-31	0	USO1
MLF2	4.95287e-36	0.25871	0.504	0.296	1.85857e-31	0	MLF2
CREB3L2	5.19499e-36	0.256745	0.288	0.142	1.94942e-31	0	CREB3L2
CAP1	9.83864e-36	0.301591	0.648	0.426	3.69195e-31	0	CAP1
AP3S1	1.0574e-35	0.288037	0.554	0.35	3.96791e-31	0	AP3S1
2023-09-07	1.07916e-35	0.5055	0.623	0.444	4.04954e-31	0	2023-09-07
FAM107B	1.28694e-35	0.251107	0.269	0.128	4.82924e-31	0	FAM107B
CHD4	1.81172e-35	0.285413	0.424	0.243	6.79847e-31	0	CHD4
SRP72	4.59896e-35	0.322442	0.485	0.291	1.72576e-30	0	SRP72
IFI35	6.46124e-35	0.455441	0.437	0.259	2.42458e-30	0	IFI35
PLD3	7.53371e-35	0.270767	0.628	0.399	2.82702e-30	0	PLD3
PRPF40A	7.96457e-35	0.405699	0.478	0.289	2.9887e-30	0	PRPF40A
ZCCHC24	8.46478e-35	0.329186	0.302	0.155	3.17641e-30	0	ZCCHC24
AKAP13	1.17638e-34	0.270588	0.52	0.315	4.41437e-30	0	AKAP13
SEC61B	1.30442e-34	0.318506	0.812	0.64	4.89484e-30	0	SEC61B
NDUFAF2	4.08904e-34	0.266415	0.347	0.188	1.53441e-29	0	NDUFAF2
RNMT	4.09669e-34	0.292438	0.351	0.187	1.53728e-29	0	RNMT
PHF11	5.34586e-34	0.281335	0.314	0.162	2.00603e-29	0	PHF11
PTEN	6.2539e-34	0.264467	0.376	0.206	2.34678e-29	0	PTEN
PHF20L1	1.32489e-33	0.292658	0.371	0.205	4.97164e-29	0	PHF20L1
COPS8	1.75905e-33	0.257357	0.411	0.234	6.60083e-29	0	COPS8
XIST	2.01825e-33	0.422895	0.293	0.151	7.5735e-29	0	XIST
COLEC12	3.49454e-33	0.291305	0.312	0.162	1.31133e-28	0	COLEC12
S100A6	4.08817e-33	0.295311	0.987	0.952	1.53409e-28	0	S100A6
USP8	5.40914e-33	0.344275	0.385	0.219	2.02978e-28	0	USP8
MYH9	5.49591e-33	0.310082	0.706	0.472	2.06234e-28	0	MYH9
NDUFB2	6.31096e-33	0.260764	0.811	0.596	2.36819e-28	0	NDUFB2
B4GALT1	8.96979e-33	0.253298	0.31	0.161	3.36591e-28	0	B4GALT1
HOOK3	1.46338e-32	0.266513	0.372	0.208	5.49133e-28	0	HOOK3
DRAP1	1.52558e-32	0.253748	0.62	0.405	5.72473e-28	0	DRAP1
EIF2AK2	1.56931e-32	0.325984	0.396	0.228	5.88883e-28	0	EIF2AK2
ATP5MC1	1.9048e-32	0.268528	0.312	0.161	7.14778e-28	0	ATP5MC1
DEK	3.2081e-32	0.344571	0.66	0.445	1.20384e-27	0	DEK
YWHAZ	4.69425e-32	0.252264	0.697	0.464	1.76152e-27	0	YWHAZ
BLOC1S6	6.46868e-32	0.28533	0.3	0.157	2.42737e-27	0	BLOC1S6
MESD	6.92563e-32	0.313398	0.264	0.13	2.59884e-27	0	MESD
EPRS	1.48926e-31	0.261114	0.329	0.177	5.58843e-27	0	EPRS
SERP1	1.63877e-31	0.271859	0.732	0.508	6.14947e-27	0	SERP1
PRRC2C	2.14331e-31	0.295002	0.678	0.454	8.04278e-27	0	PRRC2C
FAM89B	2.24046e-31	0.260088	0.337	0.185	8.40734e-27	0	FAM89B
LAMA2	3.43457e-31	0.337492	0.271	0.139	1.28882e-26	0	LAMA2
SMAP1	3.80429e-31	0.253038	0.338	0.185	1.42756e-26	0	SMAP1
MMP23B	4.92189e-31	0.314107	0.361	0.202	1.84694e-26	0	MMP23B
LAMA4	5.70361e-31	0.285846	0.58	0.373	2.14028e-26	0	LAMA4
CTSC	1.33759e-30	0.255304	0.467	0.282	5.01929e-26	0	CTSC
EEA1	1.6878e-30	0.331468	0.374	0.217	6.33346e-26	0	EEA1
KIF5B	1.7741e-30	0.3082	0.656	0.45	6.65733e-26	0	KIF5B
PTMS	2.97054e-30	0.310213	0.851	0.669	1.1147e-25	0	PTMS
REXO2	3.49608e-30	0.250729	0.643	0.431	1.3119e-25	0	REXO2
TRAM1	4.30714e-30	0.256315	0.647	0.428	1.61625e-25	0	TRAM1
EIF5B	6.0656e-30	0.269582	0.645	0.429	2.27612e-25	0	EIF5B
UBTF	8.41436e-30	0.25695	0.318	0.172	3.15749e-25	0	UBTF
RTRAF	8.81526e-30	0.284634	0.307	0.163	3.30793e-25	0	RTRAF
ST3GAL4	1.2203e-29	0.259807	0.329	0.18	4.57917e-25	0	ST3GAL4
NDUFA12	2.6846e-29	0.254094	0.649	0.447	1.0074e-24	0	NDUFA12
EIF3J	3.01994e-29	0.252883	0.466	0.286	1.13323e-24	0	EIF3J
LARP7	4.75402e-29	0.311345	0.46	0.284	1.78395e-24	0	LARP7
SMOC2	1.1473e-28	0.265855	0.278	0.147	4.30524e-24	0	SMOC2
ATP5MD	3.24899e-28	0.268848	0.423	0.25	1.21918e-23	0	ATP5MD
RNF145	6.36224e-28	0.266417	0.396	0.236	2.38743e-23	0	RNF145
PARP14	1.72273e-27	0.268334	0.366	0.215	6.46454e-23	0	PARP14
TUBA1A	2.60098e-27	0.295674	0.805	0.63	9.76018e-23	0	TUBA1A
ATP5MG	1.85641e-26	0.307513	0.481	0.304	6.9662e-22	0	ATP5MG
NDUFC2	2.10171e-26	0.296444	0.759	0.591	7.88668e-22	0	NDUFC2
SUCLG1	2.94941e-26	0.318612	0.459	0.295	1.10677e-21	0	SUCLG1
GAPDH	3.04934e-26	0.265885	0.964	0.902	1.14426e-21	0	GAPDH
NUB1	1.03319e-24	0.250015	0.327	0.191	3.87704e-20	0	NUB1
RNF213	1.9093e-24	0.252386	0.431	0.272	7.16466e-20	0	RNF213
ATP5PF	4.43407e-24	0.257509	0.448	0.279	1.66388e-19	0	ATP5PF
ATP5MPL	6.48341e-24	0.256006	0.403	0.247	2.4329e-19	0	ATP5MPL
COL14A1	9.09365e-24	0.419039	0.307	0.182	3.41239e-19	0	COL14A1
NCL	7.13038e-22	0.26033	0.711	0.512	2.67567e-17	0	NCL
IFI16	4.84778e-21	0.322782	0.696	0.519	1.81913e-16	0	IFI16
NUCB2	4.07671e-20	0.334936	0.597	0.426	1.52979e-15	0	NUCB2
C9orf3	6.15145e-18	0.265554	0.25	0.153	2.30833e-13	0	C9orf3
IGFBP2	2.97683e-17	0.58541	0.364	0.252	1.11705e-12	0	IGFBP2
ELN	1.00068e-12	0.485638	0.361	0.265	3.75506e-08	0	ELN
MIF	1.58956e-11	0.480314	0.675	0.558	5.96482e-07	0	MIF
TIMP3	1.09043e-10	0.653925	0.801	0.725	4.09184e-06	0	TIMP3
MICOS10	2.17727e-07	0.330899	0.251	0.194	0.00817022	0	MICOS10
NME2	1.83407e-05	0.412763	0.339	0.296	0.688234	0	NME2
IGFBP6	0	4.14329	0.95	0.256	0	1	IGFBP6
CFD	0	3.8236	0.936	0.234	0	1	CFD
FBLN1	0	3.35237	0.995	0.366	0	1	FBLN1
SFRP41	0	3.34429	0.724	0.153	0	1	SFRP4
GSN	0	3.22694	0.989	0.637	0	1	GSN
CCDC80	0	2.94522	0.983	0.38	0	1	CCDC80
DCN	0	2.92901	1	0.495	0	1	DCN
SFRP21	0	2.8897	0.908	0.213	0	1	SFRP2
APOD	0	2.7662	0.808	0.263	0	1	APOD
MFAP51	0	2.68273	0.574	0.067	0	1	MFAP5
PI16	0	2.67534	0.461	0.006	0	1	PI16
ADH1B	0	2.63272	0.92	0.182	0	1	ADH1B
C3	0	2.61556	0.946	0.188	0	1	C3
OGN	0	2.53076	0.819	0.082	0	1	OGN
PCOLCE2	0	2.46835	0.585	0.021	0	1	PCOLCE2
WISP2	0	2.33765	0.551	0.069	0	1	WISP2
SCARA5	0	2.25476	0.683	0.03	0	1	SCARA5
C7	0	2.20688	0.762	0.237	0	1	C7
SERPINF11	0	2.13965	0.978	0.351	0	1	SERPINF1
GPNMB	0	2.04891	0.833	0.189	0	1	GPNMB
PLAC9	0	2.0353	0.929	0.408	0	1	PLAC9
EFEMP1	0	2.01029	0.881	0.246	0	1	EFEMP1
RARRES1	0	1.99351	0.709	0.181	0	1	RARRES1
ABCA8	0	1.99083	0.749	0.117	0	1	ABCA8
PODN	0	1.98916	0.78	0.151	0	1	PODN
MEG31	0	1.98148	0.682	0.169	0	1	MEG3
SFRP1	0	1.95447	0.481	0.038	0	1	SFRP1
PDGFRL1	0	1.92457	0.657	0.1	0	1	PDGFRL
MYOC	0	1.88432	0.312	0.006	0	1	MYOC
CST3	0	1.86367	0.999	0.819	0	1	CST3
FBLN21	0	1.83854	0.829	0.243	0	1	FBLN2
GAS1	0	1.81774	0.605	0.092	0	1	GAS1
LTBP4	0	1.79752	0.877	0.284	0	1	LTBP4
SOD3	0	1.76599	0.91	0.308	0	1	SOD3
C1R1	0	1.75184	0.984	0.476	0	1	C1R
C16orf89	0	1.74163	0.572	0.067	0	1	C16orf89
TNXB	0	1.69768	0.708	0.169	0	1	TNXB
C1QTNF31	0	1.68534	0.548	0.063	0	1	C1QTNF3
MGST1	0	1.64729	0.722	0.133	0	1	MGST1
PLTP	0	1.64121	0.801	0.277	0	1	PLTP
CHRDL1	0	1.63545	0.632	0.102	0	1	CHRDL1
RSPO3	0	1.62292	0.472	0.063	0	1	RSPO3
C1S1	0	1.61369	0.98	0.433	0	1	C1S
CYBRD1	0	1.60626	0.839	0.269	0	1	CYBRD1
FXYD1	0	1.59828	0.839	0.232	0	1	FXYD1
LSP1	0	1.56707	0.538	0.074	0	1	LSP1
CLU	0	1.56373	0.955	0.434	0	1	CLU
IGF1	0	1.54093	0.594	0.136	0	1	IGF1
OMD1	0	1.51115	0.497	0.079	0	1	OMD
CTSF	0	1.49728	0.751	0.264	0	1	CTSF
CPE	0	1.46181	0.773	0.243	0	1	CPE
FBLN5	0	1.33187	0.751	0.216	0	1	FBLN5
PTGIS	0	1.30499	0.57	0.093	0	1	PTGIS
F10	0	1.27025	0.497	0.094	0	1	F10
GSTM5	0	1.26961	0.489	0.079	0	1	GSTM5
FGL2	0	1.23709	0.423	0.049	0	1	FGL2
SEMA3B	0	1.22916	0.424	0.057	0	1	SEMA3B
BCHE	0	1.22443	0.434	0.05	0	1	BCHE
PID1	0	1.15138	0.426	0.05	0	1	PID1
AOX1	0	1.12229	0.388	0.027	0	1	AOX1
ABCA10	0	0.909298	0.296	0.022	0	1	ABCA10
CNTFR	0	0.842721	0.261	0.012	0	1	CNTFR
TSPAN8	1.4326e-305	1.50873	0.56	0.122	5.37585e-301	1	TSPAN8
PLA2G2A	1.18059e-300	2.51954	0.274	0.02	4.43017e-296	1	PLA2G2A
FIBIN	7.07722e-300	1.38318	0.526	0.11	2.65573e-295	1	FIBIN
GPRC5A	4.46067e-294	1.20473	0.38	0.052	1.67387e-289	1	GPRC5A
MFAP4	9.65267e-292	1.01272	0.924	0.355	3.62217e-287	1	MFAP4
CADM3	8.70871e-289	1.03784	0.317	0.033	3.26794e-284	1	CADM3
SLIT2	3.90572e-286	1.20741	0.57	0.135	1.46562e-281	1	SLIT2
LEPR	1.12522e-282	1.41851	0.621	0.165	4.22238e-278	1	LEPR
LRP11	5.59519e-274	1.20796	0.776	0.277	2.0996e-269	1	LRP1
PRELP	2.25662e-271	1.19499	0.799	0.274	8.46798e-267	1	PRELP
ALDH1A1	3.19282e-270	1.39658	0.686	0.217	1.19811e-265	1	ALDH1A1
COL6A21	2.49987e-267	1.20349	0.954	0.486	9.38076e-263	1	COL6A2
CRISPLD2	1.53181e-266	1.34914	0.635	0.183	5.74812e-262	1	CRISPLD2
DHRS3	5.75715e-266	1.33323	0.568	0.148	2.16037e-261	1	DHRS3
FTL	3.69932e-261	0.837526	0.999	0.99	1.38817e-256	1	FTL
SMOC21	3.83675e-261	1.17411	0.509	0.116	1.43974e-256	1	SMOC2
MGP	2.47824e-260	1.3923	0.995	0.777	9.29958e-256	1	MGP
OSR1	7.40201e-258	0.980631	0.352	0.051	2.7776e-253	1	OSR1
PHGDH	2.7453e-255	0.871141	0.351	0.052	1.03017e-250	1	PHGDH
ABCA9	2.40263e-253	0.868799	0.312	0.039	9.01588e-249	1	ABCA9
DPT1	4.1619e-249	1.39468	0.671	0.213	1.56175e-244	1	DPT
IGSF10	9.96979e-249	0.819814	0.292	0.033	3.74116e-244	1	IGSF10
CRYAB	9.10557e-242	1.00201	0.658	0.209	3.41687e-237	1	CRYAB
BST1	3.01949e-241	0.859809	0.331	0.049	1.13306e-236	1	BST1
S100A4	3.96433e-241	1.12482	0.964	0.608	1.48762e-236	1	S100A4
SVEP1	7.09919e-239	1.08465	0.407	0.079	2.66397e-234	1	SVEP1
NUPR1	6.79744e-234	1.13667	0.937	0.571	2.55074e-229	1	NUPR1
SERPING1	1.78158e-231	1.10471	0.974	0.664	6.6854e-227	1	SERPING1
CTSK1	6.46517e-229	0.954569	0.769	0.268	2.42606e-224	1	CTSK
CPXM2	1.55624e-228	1.12813	0.401	0.081	5.83979e-224	1	CPXM2
PLBD1	1.67873e-228	0.91574	0.418	0.088	6.29942e-224	1	PLBD1
NBL11	1.146e-226	1.16721	0.904	0.429	4.30035e-222	1	NBL1
CPVL	2.98801e-226	0.86609	0.306	0.044	1.12125e-221	1	CPVL
AKAP12	4.73721e-225	1.09933	0.739	0.279	1.77764e-220	1	AKAP12
LRRN4CL	6.08976e-223	0.751587	0.292	0.039	2.28518e-218	1	LRRN4CL
PIK3R1	2.38442e-215	1.04534	0.604	0.199	8.94755e-211	1	PIK3R1
PAMR1	4.65124e-213	0.789263	0.298	0.044	1.74538e-208	1	PAMR1
LGALS3BP1	1.47644e-211	1.02893	0.862	0.392	5.54034e-207	1	LGALS3BP
COL14A11	4.31224e-211	1.06475	0.538	0.151	1.61817e-206	1	COL14A1
AKR1C1	6.8633e-211	0.800679	0.328	0.055	2.57545e-206	1	AKR1C1
PMP22	1.1036e-209	1.07509	0.886	0.46	4.14126e-205	1	PMP22
MYC	1.63363e-207	1.46071	0.561	0.181	6.1302e-203	1	MYC
ANGPTL1	2.72195e-206	0.822695	0.325	0.054	1.02141e-201	1	ANGPTL1
GSTM3	1.09017e-205	1.05275	0.587	0.198	4.09085e-201	1	GSTM3
BOC	9.99393e-204	0.805997	0.334	0.061	3.75022e-199	1	BOC
ABHD14A	1.73148e-202	0.914102	0.465	0.122	6.49738e-198	1	ABHD14A
OLFML31	3.96987e-202	0.925382	0.706	0.261	1.48969e-197	1	OLFML3
SCPEP1	5.45636e-199	1.05845	0.683	0.27	2.0475e-194	1	SCPEP1
SSPN1	7.14363e-198	1.00282	0.683	0.257	2.68065e-193	1	SSPN
PRRX11	2.77675e-195	0.888558	0.707	0.265	1.04197e-190	1	PRRX1
UAP1	5.2759e-194	1.18993	0.457	0.128	1.97978e-189	1	UAP1
FMO2	3.31741e-193	1.01105	0.571	0.176	1.24486e-188	1	FMO2
ADM	1.82906e-190	1.42925	0.516	0.161	6.86354e-186	1	ADM
ABI3BP	1.4163e-188	0.841427	0.601	0.195	5.31468e-184	1	ABI3BP
PCOLCE1	9.35141e-188	0.93537	0.877	0.388	3.50912e-183	1	PCOLCE
NOVA1	1.52766e-186	0.786109	0.309	0.055	5.73256e-182	1	NOVA1
CKB	9.07604e-186	0.916996	0.473	0.13	3.40579e-181	1	CKB
FHL1	2.78687e-184	0.97283	0.786	0.355	1.04577e-179	1	FHL1
ABCA6	4.15687e-184	0.89002	0.374	0.083	1.55987e-179	1	ABCA6
CYGB	1.69399e-183	0.89767	0.533	0.165	6.3567e-179	1	CYGB
FSTL11	2.76765e-183	1.22642	0.8	0.392	1.03856e-178	1	FSTL1
CELF2	1.21437e-180	0.84344	0.456	0.126	4.55692e-176	1	CELF2
BICC11	2.90072e-180	0.928648	0.467	0.136	1.0885e-175	1	BICC1
SLPI	3.62884e-180	2.32222	0.554	0.211	1.36172e-175	1	SLPI
CFH	5.42102e-179	1.23527	0.751	0.338	2.03424e-174	1	CFH
MATN2	7.56653e-179	0.870269	0.403	0.099	2.83934e-174	1	MATN2
PSAP	2.90906e-178	0.840684	0.955	0.752	1.09163e-173	1	PSAP
SLIT3	5.14622e-178	0.832223	0.467	0.13	1.93112e-173	1	SLIT3
EBF1	8.91122e-178	0.855827	0.405	0.101	3.34393e-173	1	EBF1
CBR3	1.56995e-177	0.839203	0.342	0.073	5.89123e-173	1	CBR3
SEPP1	2.20551e-177	1.29227	0.704	0.345	8.27618e-173	1	SEPP1
OSR2	9.17237e-176	0.829168	0.284	0.05	3.44193e-171	1	OSR2
TIMP21	3.15813e-171	0.895876	0.832	0.413	1.18509e-166	1	TIMP2
LHFP	7.61643e-171	1.20663	0.593	0.234	2.85806e-166	1	LHFP
F3	9.82968e-170	0.971372	0.333	0.073	3.68859e-165	1	F3
LUM1	4.33892e-168	0.715088	0.984	0.437	1.62818e-163	1	LUM
CD2481	4.30157e-167	0.989143	0.464	0.142	1.61416e-162	1	CD248
NFIA	1.44863e-166	0.914987	0.76	0.357	5.43597e-162	1	NFIA
OAF	1.66985e-165	0.93771	0.52	0.179	6.26613e-161	1	OAF
MEDAG	2.55028e-165	0.763037	0.276	0.05	9.56994e-161	1	MEDAG
MMP23B1	1.25434e-163	0.894602	0.538	0.179	4.70691e-159	1	MMP23B
ZFP36L2	2.88396e-161	1.05313	0.862	0.541	1.0822e-156	1	ZFP36L2
KLF4	2.41797e-160	1.17493	0.734	0.363	9.07345e-156	1	KLF4
ERRFI1	2.62722e-158	0.842976	0.399	0.108	9.85864e-154	1	ERRFI1
SPON21	6.97016e-158	0.758931	0.66	0.247	2.61555e-153	1	SPON2
TNFAIP2	1.45737e-156	0.882538	0.384	0.102	5.46876e-152	1	TNFAIP2
DIO3OS	9.81801e-156	0.642636	0.258	0.045	3.68421e-151	1	DIO3OS
MAFB1	5.74609e-155	0.986261	0.583	0.223	2.15622e-150	1	MAFB
MMP21	1.5049e-153	0.931409	0.863	0.415	5.64714e-149	1	MMP2
COL6A11	7.82856e-153	0.554119	0.862	0.405	2.93767e-148	1	COL6A1
CXCL141	4.16898e-152	1.69501	0.379	0.105	1.56441e-147	1	CXCL14
AEBP11	7.48609e-150	0.670915	0.867	0.42	2.80915e-145	1	AEBP1
PTPRS	1.54324e-148	0.993023	0.3	0.067	5.79101e-144	1	PTPRS
ECM2	3.89423e-148	0.783116	0.435	0.135	1.46131e-143	1	ECM2
DDR21	3.64478e-144	0.918568	0.522	0.198	1.36771e-139	1	DDR2
ECHDC2	4.60598e-143	0.739278	0.413	0.126	1.7284e-138	1	ECHDC2
RNASE4	2.77816e-140	1.0832	0.324	0.08	1.0425e-135	1	RNASE4
METTL7A	3.72573e-139	0.709348	0.543	0.199	1.39808e-134	1	METTL7A
DDAH2	3.57603e-138	0.917411	0.761	0.431	1.34191e-133	1	DDAH2
GLUL	2.82992e-136	0.934416	0.723	0.377	1.06193e-131	1	GLUL
COLEC121	2.36299e-135	0.748277	0.441	0.146	8.86711e-131	1	COLEC12
SEMA4A	2.51409e-135	0.726747	0.276	0.06	9.43413e-131	1	SEMA4A
ANK2	2.99983e-135	0.664005	0.259	0.053	1.12569e-130	1	ANK2
FGF7	8.03151e-133	0.813566	0.494	0.173	3.01382e-128	1	FGF7
SGCE	1.52119e-131	0.75157	0.489	0.177	5.70826e-127	1	SGCE
CXCL12	5.98698e-131	0.860918	0.576	0.229	2.24661e-126	1	CXCL12
IGFBP51	4.08254e-130	1.0154	0.652	0.297	1.53197e-125	1	IGFBP5
OLFML1	5.32913e-130	0.708141	0.38	0.117	1.99976e-125	1	OLFML1
LGALS3	1.43873e-128	0.814218	0.907	0.616	5.39882e-124	1	LGALS3
GPX3	2.65945e-128	1.10224	0.822	0.484	9.97957e-124	1	GPX3
IGF2	6.61602e-128	0.930676	0.314	0.081	2.48266e-123	1	IGF2
PLD31	1.42273e-127	0.820269	0.725	0.388	5.33879e-123	1	PLD3
ADD3	2.60161e-127	0.812372	0.626	0.29	9.76253e-123	1	ADD3
NFIX	9.61086e-127	0.799407	0.49	0.187	3.60648e-122	1	NFIX
MAL	4.91009e-125	0.610729	0.27	0.061	1.84251e-120	1	MAL
CPQ	2.35644e-124	0.772225	0.547	0.234	8.84254e-120	1	CPQ
BLVRB	4.29741e-124	0.755041	0.593	0.265	1.6126e-119	1	BLVRB
PIGT	3.2244e-123	0.813457	0.587	0.272	1.20996e-118	1	PIGT
CREG1	2.24016e-121	0.734525	0.542	0.229	8.40618e-117	1	CREG1
EPHX1	2.83206e-121	0.748014	0.701	0.353	1.06273e-116	1	EPHX1
MRC21	2.3474e-120	0.733378	0.505	0.199	8.80863e-116	1	MRC2
ANG	5.05177e-120	0.632236	0.313	0.085	1.89568e-115	1	ANG
FGFR11	7.03535e-120	0.766984	0.58	0.257	2.64002e-115	1	FGFR1
GAS7	6.62861e-118	0.718814	0.34	0.102	2.48738e-113	1	GAS7
TWIST2	3.3935e-115	0.591548	0.303	0.083	1.27341e-110	1	TWIST2
CYP27A1	1.10568e-114	0.673908	0.388	0.13	4.14906e-110	1	CYP27A1
ID2	1.19839e-114	1.00037	0.768	0.469	4.49696e-110	1	ID2
FAM46A	1.40377e-114	0.855165	0.364	0.12	5.26763e-110	1	FAM46A
RARRES21	1.66959e-112	0.265179	0.939	0.483	6.26512e-108	1	RARRES2
SRPX	3.17325e-112	0.918136	0.473	0.19	1.19076e-107	1	SRPX
USP53	1.44313e-110	0.719118	0.38	0.126	5.41533e-106	1	USP53
BIN1	1.97592e-110	0.636194	0.33	0.1	7.41464e-106	1	BIN1
SELENBP1	3.26511e-109	0.63385	0.385	0.131	1.22523e-104	1	SELENBP1
CRABP21	6.4472e-109	0.726457	0.318	0.094	2.41931e-104	1	CRABP2
C1QTNF2	1.76403e-106	0.561997	0.259	0.065	6.6195e-102	1	C1QTNF2
CHPT1	2.48331e-106	0.643308	0.344	0.112	9.31861e-102	1	CHPT1
MFGE81	9.67022e-106	0.615292	0.695	0.347	3.62875e-101	1	MFGE8
LAMA21	2.02651e-105	0.59418	0.372	0.126	7.60449e-101	1	LAMA2
PLPP3	2.24134e-105	0.71652	0.684	0.349	8.41062e-101	1	PLPP3
NEGR1	2.40333e-105	0.616196	0.28	0.076	9.01849e-101	1	NEGR1
RAB341	5.52119e-105	0.679368	0.606	0.287	2.07183e-100	1	RAB34
ZC3H12A	1.81686e-104	0.64838	0.27	0.072	6.81776e-100	1	ZC3H12A
GEM	5.71927e-104	0.702375	0.437	0.165	2.14616e-99	1	GEM
KCNQ1OT1	8.50939e-104	1.04094	0.477	0.206	3.19315e-99	1	KCNQ1OT1
LMNA	8.47753e-103	0.843912	0.896	0.663	3.18119e-98	1	LMNA
SEMA3C	9.85258e-103	0.937629	0.27	0.076	3.69718e-98	1	SEMA3C
PRNP	1.52601e-101	0.660209	0.591	0.283	5.72636e-97	1	PRNP
ELN1	1.96898e-101	0.565707	0.556	0.238	7.3886e-97	1	ELN
MXRA81	2.20077e-101	0.569097	0.69	0.319	8.25838e-97	1	MXRA8
LTBP11	4.99215e-101	0.552777	0.595	0.268	1.8733e-96	1	LTBP1
BNC21	2.34296e-100	0.653238	0.322	0.104	8.79196e-96	1	BNC2
ATRAID	4.49695e-100	0.664326	0.789	0.483	1.68748e-95	1	ATRAID
KLF9	4.51173e-100	0.717423	0.527	0.237	1.69303e-95	1	KLF9
INMT	7.65373e-99	0.301026	0.505	0.194	2.87206e-94	1	INMT
CYR61	1.05648e-98	0.889687	0.587	0.289	3.96445e-94	1	CYR61
S100A61	3.46138e-98	0.488859	0.997	0.951	1.29888e-93	1	S100A6
NENF	3.69484e-98	0.645548	0.784	0.476	1.38649e-93	1	NENF
SELM	6.44486e-97	0.643183	0.678	0.344	2.41843e-92	1	SELM
UCHL11	4.71037e-96	0.586565	0.286	0.085	1.76757e-91	1	UCHL1
AHNAK	1.15936e-95	0.752025	0.763	0.482	4.3505e-91	1	AHNAK
FBN11	2.19228e-95	1.04162	0.54	0.257	8.22653e-91	1	FBN1
PDGFRA1	5.91907e-95	0.571966	0.424	0.163	2.22113e-90	1	PDGFRA
C1orf21	1.92749e-93	0.561083	0.463	0.191	7.2329e-89	1	C1orf21
PTGDS	2.61543e-93	1.12717	0.613	0.317	9.81441e-89	1	PTGDS
GLT8D21	2.92075e-93	0.572598	0.426	0.167	1.09601e-88	1	GLT8D2
IL6	9.64576e-93	0.945278	0.272	0.079	3.61957e-88	1	IL6
PBX1	1.59878e-92	0.663497	0.532	0.25	5.99941e-88	1	PBX1
FEZ1	1.92299e-92	0.57334	0.398	0.153	7.21604e-88	1	FEZ1
ARL4D	2.64097e-92	0.552429	0.276	0.082	9.91023e-88	1	ARL4D
AXL1	5.21411e-92	0.695736	0.412	0.164	1.95659e-87	1	AXL
TNFSF13B	2.75202e-91	0.66509	0.37	0.134	1.0327e-86	1	TNFSF13B
STEAP11	1.00428e-90	0.548863	0.365	0.131	3.76855e-86	1	STEAP1
MAFF	4.75444e-90	0.713243	0.456	0.193	1.7841e-85	1	MAFF
EFEMP21	1.5866e-89	0.62838	0.657	0.347	5.95371e-85	1	EFEMP2
ARL6IP5	1.6205e-89	0.644599	0.806	0.529	6.08093e-85	1	ARL6IP5
CLEC11A1	4.99819e-89	0.603421	0.566	0.263	1.87557e-84	1	CLEC11A
RECK	1.25981e-88	0.547688	0.298	0.096	4.72743e-84	1	RECK
ALDH2	1.37829e-88	0.663599	0.703	0.396	5.17203e-84	1	ALDH2
IL11RA	1.50641e-88	0.563739	0.278	0.085	5.6528e-84	1	IL11RA
EEF2	4.22266e-88	0.590454	0.926	0.742	1.58455e-83	1	EEF2
IFRD1	8.64081e-88	0.655331	0.505	0.236	3.24246e-83	1	IFRD1
TSKU	5.83541e-87	0.696764	0.254	0.077	2.18974e-82	1	TSKU
NT5E	2.38494e-86	0.497912	0.27	0.081	8.94949e-82	1	NT5E
PALM	5.16747e-86	0.518611	0.279	0.087	1.93909e-81	1	PALM
TMEM176B1	1.0663e-85	0.436592	0.677	0.33	4.0013e-81	1	TMEM176B
HEXB	1.81669e-85	0.669719	0.584	0.308	6.81714e-81	1	HEXB
TIPARP	2.30647e-85	0.553238	0.276	0.087	8.65503e-81	1	TIPARP
HTRA31	8.18458e-85	0.625862	0.444	0.184	3.07126e-80	1	HTRA3
SLC43A3	8.94281e-85	0.59945	0.331	0.12	3.35579e-80	1	SLC43A3
FTH1	8.98506e-85	0.294623	1	0.992	3.37165e-80	1	FTH1
VASN	2.36549e-84	0.61894	0.382	0.152	8.8765e-80	1	VASN
ADIRF	4.89559e-84	0.352706	0.865	0.557	1.83707e-79	1	ADIRF
NDN	4.96487e-84	0.540467	0.507	0.233	1.86307e-79	1	NDN
INTS6	5.87658e-84	0.758113	0.435	0.193	2.20519e-79	1	INTS6
SOD2	6.34765e-84	0.90406	0.615	0.337	2.38195e-79	1	SOD2
NFE2L2	2.93142e-83	0.63097	0.697	0.407	1.10001e-78	1	NFE2L2
RTN4	3.31418e-83	0.576332	0.893	0.683	1.24365e-78	1	RTN4
EIF4A2	7.18801e-83	0.593637	0.87	0.62	2.6973e-78	1	EIF4A2
LTBP3	1.94568e-82	0.544908	0.478	0.22	7.30118e-78	1	LTBP3
SMARCA2	6.32126e-82	0.600481	0.492	0.231	2.37205e-77	1	SMARCA2
G0S2	1.26779e-81	0.373487	0.429	0.174	4.75739e-77	1	G0S2
ANKRD35	3.2783e-81	0.483285	0.269	0.085	1.23018e-76	1	ANKRD35
CES1	1.27633e-80	0.460478	0.451	0.191	4.78944e-76	1	CES1
C2	1.43678e-80	0.552105	0.274	0.089	5.3915e-76	1	C2
SULT1A1	3.0357e-80	0.43574	0.337	0.121	1.13915e-75	1	SULT1A1
VEGFB	1.26438e-79	0.534455	0.29	0.1	4.7446e-75	1	VEGFB
NEAT1	1.37087e-79	0.776941	0.909	0.726	5.14418e-75	1	NEAT1
TPST11	1.93396e-79	0.585567	0.367	0.148	7.25719e-75	1	TPST1
ID4	7.34625e-79	0.624933	0.324	0.117	2.75668e-74	1	ID4
C6orf48	1.54791e-78	0.651637	0.609	0.331	5.80855e-74	1	C6orf48
LINC00657	2.07041e-78	0.647808	0.434	0.195	7.76921e-74	1	LINC00657
PROS1	3.35758e-78	0.531952	0.403	0.169	1.25993e-73	1	PROS1
SYNGR1	5.69318e-78	0.47187	0.284	0.097	2.13637e-73	1	SYNGR1
PRKCDBP	1.7798e-77	0.545361	0.57	0.287	6.67869e-73	1	PRKCDBP
TMEM981	2.37639e-77	0.527242	0.539	0.262	8.9174e-73	1	TMEM98
STEAP2	3.46296e-77	0.568631	0.26	0.084	1.29948e-72	1	STEAP2
GAS6	6.04712e-77	0.606475	0.68	0.396	2.26918e-72	1	GAS6
TSPAN4	9.79863e-77	0.566728	0.736	0.449	3.67694e-72	1	TSPAN4
TMEM176A1	1.58697e-76	0.391883	0.608	0.289	5.9551e-72	1	TMEM176A
RCN31	1.89575e-76	0.488006	0.473	0.21	7.11382e-72	1	RCN3
PLEKHA5	1.74387e-75	0.503729	0.388	0.161	6.54388e-71	1	PLEKHA5
RNH1	3.24215e-75	0.58324	0.74	0.47	1.21662e-70	1	RNH1
MXRA7	5.74236e-75	0.573381	0.431	0.198	2.15482e-70	1	MXRA7
ANXA1	8.03832e-74	0.478521	0.896	0.658	3.01638e-69	1	ANXA1
EIF1	2.10624e-73	0.343252	0.994	0.959	7.90367e-69	1	EIF1
CDKN2C	4.2384e-73	0.448599	0.291	0.103	1.59046e-68	1	CDKN2C
UGDH	7.72084e-73	0.560175	0.347	0.142	2.89724e-68	1	UGDH
QSOX1	1.29258e-72	0.50544	0.517	0.26	4.85039e-68	1	QSOX1
CALHM2	1.59726e-72	0.459967	0.336	0.132	5.99372e-68	1	CALHM2
NFKBIZ	3.07302e-72	0.667013	0.505	0.253	1.15315e-67	1	NFKBIZ
LAPTM4A	5.23932e-72	0.493925	0.953	0.805	1.96605e-67	1	LAPTM4A
IRF1	1.09428e-71	1.03555	0.609	0.393	4.10628e-67	1	IRF1
FCGRT	7.1786e-71	0.538511	0.835	0.589	2.69377e-66	1	FCGRT
CCND2	1.19345e-70	0.466776	0.335	0.132	4.47842e-66	1	CCND2
NAMPT	1.49234e-70	0.747996	0.505	0.268	5.60002e-66	1	NAMPT
PEBP1	1.64316e-70	0.512294	0.866	0.633	6.16597e-66	1	PEBP1
CPXM1	1.83629e-70	0.650242	0.258	0.09	6.89069e-66	1	CPXM1
PLAT1	1.97825e-70	0.596661	0.488	0.241	7.42338e-66	1	PLAT
ADI1	1.63486e-69	0.588542	0.583	0.325	6.13482e-65	1	ADI1
HNMT	1.72607e-69	0.485749	0.371	0.157	6.47709e-65	1	HNMT
NFIB	2.05001e-69	0.494335	0.784	0.48	7.69265e-65	1	NFIB
TMEM106C	2.07234e-69	0.445243	0.284	0.104	7.77646e-65	1	TMEM106C
GPC3	2.12653e-69	0.304382	0.37	0.146	7.9798e-65	1	GPC3
TOB1	1.08598e-68	0.504281	0.329	0.131	4.07515e-64	1	TOB1
FAM3C	1.12501e-68	0.545197	0.57	0.312	4.22161e-64	1	FAM3C
CTSL	1.43121e-68	0.507462	0.608	0.338	5.3706e-64	1	CTSL
OLFML2B1	3.18111e-68	0.480125	0.32	0.124	1.19371e-63	1	OLFML2B
CCNL1	3.54705e-68	0.644818	0.713	0.467	1.33103e-63	1	CCNL1
GULP1	3.69744e-68	0.538607	0.345	0.144	1.38747e-63	1	GULP1
FKBP8	3.71379e-68	0.511036	0.697	0.437	1.3936e-63	1	FKBP8
GLTSCR2	5.3309e-68	0.691993	0.67	0.412	2.00042e-63	1	GLTSCR2
CDKN1A	1.30524e-67	0.656411	0.525	0.28	4.89791e-63	1	CDKN1A
ST3GAL41	7.41737e-67	0.496029	0.389	0.174	2.78337e-62	1	ST3GAL4
CKS1B	7.98813e-67	0.475474	0.364	0.157	2.99755e-62	1	CKS1B
PIM1	1.44148e-66	0.629187	0.303	0.12	5.40917e-62	1	PIM1
MRGPRF	2.14443e-66	0.415538	0.27	0.096	8.04699e-62	1	MRGPRF
NR4A2	2.89449e-66	0.746447	0.348	0.148	1.08616e-61	1	NR4A2
CMBL	2.00993e-65	0.416377	0.254	0.089	7.54226e-61	1	CMBL
CD631	2.42823e-65	0.370569	0.986	0.916	9.11195e-61	1	CD63
PNRC1	2.17958e-64	0.710015	0.808	0.597	8.17889e-60	1	PNRC1
MYADM	3.05135e-64	0.554912	0.641	0.377	1.14502e-59	1	MYADM
EMP1	3.61591e-64	0.565855	0.715	0.456	1.35687e-59	1	EMP1
GADD45B	5.28081e-64	0.60347	0.746	0.52	1.98163e-59	1	GADD45B
MIR22HG	1.331e-63	0.556628	0.3	0.121	4.99456e-59	1	MIR22HG
CHID1	8.2336e-63	0.521561	0.474	0.248	3.08966e-58	1	CHID1
LRPAP1	8.59089e-63	0.476731	0.673	0.413	3.22373e-58	1	LRPAP1
C10orf54	1.18243e-62	0.448517	0.358	0.152	4.43707e-58	1	C10orf54
TSHZ2	1.42001e-62	0.495301	0.456	0.223	5.32859e-58	1	TSHZ2
DUSP1	1.6009e-62	0.575345	0.904	0.717	6.00736e-58	1	DUSP1
BDH2	1.6221e-62	0.471382	0.434	0.214	6.08694e-58	1	BDH2
ANXA4	2.86206e-62	0.489422	0.489	0.255	1.07399e-57	1	ANXA4
ABLIM1	6.72594e-62	0.419842	0.32	0.128	2.52391e-57	1	ABLIM1
GNB2L1	7.52651e-62	0.614353	0.703	0.437	2.82432e-57	1	GNB2L1
ADAMTS1	7.52999e-62	0.610544	0.405	0.189	2.82563e-57	1	ADAMTS1
CCDC102B	1.76699e-61	0.391649	0.372	0.16	6.63061e-57	1	CCDC102B
PLP2	1.0136e-60	0.502752	0.549	0.308	3.80352e-56	1	PLP2
CRTAP	1.43573e-60	0.519922	0.579	0.336	5.38758e-56	1	CRTAP
SQSTM1	5.01486e-60	0.525085	0.77	0.533	1.88183e-55	1	SQSTM1
SDF4	9.99584e-60	0.492696	0.618	0.369	3.75094e-55	1	SDF4
CD34	1.26985e-59	0.314637	0.511	0.242	4.76513e-55	1	CD34
OAT	2.02129e-59	0.491236	0.436	0.22	7.58489e-55	1	OAT
SPG20	1.41062e-58	0.466723	0.287	0.118	5.29335e-54	1	SPG20
TGFB3	3.60519e-58	0.412828	0.279	0.111	1.35285e-53	1	TGFB3
PCYOX1	9.0286e-58	0.444958	0.326	0.141	3.38798e-53	1	PCYOX1
DPP7	3.96391e-57	0.472391	0.541	0.31	1.48746e-52	1	DPP7
FKBP101	8.08782e-57	0.45374	0.511	0.277	3.03495e-52	1	FKBP10
RBMS3	1.67688e-56	0.470671	0.443	0.224	6.29249e-52	1	RBMS3
HTRA11	2.45435e-56	0.29647	0.691	0.41	9.20996e-52	1	HTRA1
TMED31	4.28001e-56	0.450827	0.461	0.24	1.60607e-51	1	TMED3
BRD2	6.30795e-56	0.657635	0.567	0.347	2.36706e-51	1	BRD2
NFIC	1.50527e-55	0.477025	0.69	0.447	5.64853e-51	1	NFIC
TMEM159	2.37835e-55	0.445726	0.281	0.115	8.92477e-51	1	TMEM159
VKORC11	5.66843e-55	0.423009	0.75	0.483	2.12708e-50	1	VKORC1
RGS2	8.07322e-55	0.712722	0.418	0.211	3.02948e-50	1	RGS2
IER3	1.46033e-53	0.978409	0.54	0.341	5.47989e-49	1	IER3
TRIP10	1.5224e-53	0.41775	0.349	0.162	5.7128e-49	1	TRIP10
HMGN2	2.13134e-53	0.420676	0.796	0.562	7.99785e-49	1	HMGN2
GADD45G	3.65789e-53	0.561713	0.287	0.121	1.37262e-48	1	GADD45G
RAI2	4.31814e-53	0.341558	0.252	0.098	1.62038e-48	1	RAI2
CBR1	4.38789e-53	0.425407	0.44	0.229	1.64655e-48	1	CBR1
NEU1	4.74397e-53	0.609531	0.391	0.201	1.78018e-48	1	NEU1
PDK4	8.79066e-53	0.655942	0.378	0.18	3.29869e-48	1	PDK4
LARP6	1.9616e-52	0.419413	0.281	0.12	7.36092e-48	1	LARP6
2023-09-15	5.52986e-52	0.498768	0.538	0.312	2.07508e-47	1	2023-09-15
RBP1	2.28597e-51	0.345117	0.552	0.307	8.57811e-47	1	RBP1
ZNF503	2.6615e-51	0.463061	0.511	0.288	9.98729e-47	1	ZNF503
ZBTB16	3.34174e-51	0.32006	0.388	0.18	1.25399e-46	1	ZBTB16
ITIH5	3.57038e-51	0.374281	0.298	0.128	1.33979e-46	1	ITIH5
RGS101	4.16334e-50	0.383061	0.282	0.123	1.5623e-45	1	RGS10
DBN1	1.66217e-49	0.473078	0.315	0.147	6.2373e-45	1	DBN1
CSRNP1	2.16107e-49	0.461467	0.427	0.223	8.10943e-45	1	CSRNP1
FBXO17	2.35391e-49	0.334218	0.273	0.115	8.83303e-45	1	FBXO17
FSTL3	3.27546e-49	0.397934	0.29	0.127	1.22912e-44	1	FSTL3
SMIM14	4.22319e-49	0.428488	0.478	0.266	1.58475e-44	1	SMIM14
SCN7A	4.89938e-49	0.457303	0.332	0.15	1.83849e-44	1	SCN7A
PLK3	6.00949e-49	0.44644	0.383	0.194	2.25506e-44	1	PLK3
CYP1B1	6.92514e-49	0.28838	0.358	0.166	2.59866e-44	1	CYP1B1
C19orf60	1.26206e-48	0.390401	0.427	0.22	4.73589e-44	1	C19orf60
ANXA21	1.28793e-48	0.354236	0.948	0.764	4.83294e-44	1	ANXA2
ANXA6	2.04674e-48	0.323669	0.541	0.299	7.68041e-44	1	ANXA6
HDDC2	4.05374e-48	0.376304	0.381	0.193	1.52117e-43	1	HDDC2
NGFRAP1	5.88524e-48	0.423077	0.547	0.308	2.20844e-43	1	NGFRAP1
AKR7A2	9.13083e-48	0.415815	0.467	0.263	3.42635e-43	1	AKR7A2
HIC1	1.04941e-47	0.390743	0.279	0.122	3.93793e-43	1	HIC1
ZNF331	2.89211e-47	0.585708	0.284	0.125	1.08526e-42	1	ZNF331
VAT1	4.81582e-47	0.407399	0.435	0.235	1.80714e-42	1	VAT1
MCL1	1.09115e-46	0.425703	0.669	0.435	4.09455e-42	1	MCL1
PAM1	2.34646e-46	0.41681	0.469	0.266	8.80511e-42	1	PAM
PLPP1	3.81294e-46	0.313653	0.523	0.298	1.43081e-41	1	PLPP1
AMD1	7.78503e-46	0.440184	0.371	0.191	2.92133e-41	1	AMD1
SAMHD1	1.35497e-45	0.348028	0.368	0.183	5.08454e-41	1	SAMHD1
BAG3	1.55008e-45	0.443314	0.342	0.17	5.81668e-41	1	BAG3
TMEM59	3.96032e-45	0.379232	0.881	0.686	1.48611e-40	1	TMEM59
HEXIM1	4.81414e-45	0.437163	0.338	0.168	1.80651e-40	1	HEXIM1
PQLC3	5.17543e-45	0.414721	0.269	0.12	1.94208e-40	1	PQLC3
CIRBP	5.46484e-45	0.362981	0.906	0.722	2.05068e-40	1	CIRBP
P3H31	8.077e-45	0.401274	0.26	0.115	3.03089e-40	1	P3H3
RNF130	1.48715e-44	0.35929	0.388	0.204	5.58052e-40	1	RNF130
XBP1	1.87473e-44	0.451692	0.545	0.335	7.03491e-40	1	XBP1
TMEM43	2.12281e-44	0.389379	0.386	0.204	7.96584e-40	1	TMEM43
EIF4A3	2.62042e-44	0.514957	0.447	0.259	9.83311e-40	1	EIF4A3
ARMCX1	3.39874e-44	0.376483	0.281	0.128	1.27538e-39	1	ARMCX1
MPZL11	3.8642e-44	0.414584	0.381	0.202	1.45004e-39	1	MPZL1
GABARAPL1	5.44786e-44	0.395814	0.41	0.22	2.04431e-39	1	GABARAPL1
DDIT3	1.53367e-43	0.395269	0.343	0.171	5.75508e-39	1	DDIT3
YIPF2	2.1903e-43	0.362753	0.33	0.165	8.21911e-39	1	YIPF2
FAM127A	2.72489e-43	0.437106	0.396	0.214	1.02252e-38	1	FAM127A
AKR1C3	2.7601e-43	0.293233	0.287	0.129	1.03573e-38	1	AKR1C3
A4GALT	4.65298e-43	0.409858	0.315	0.155	1.74603e-38	1	A4GALT
CD991	1.11613e-42	0.351709	0.921	0.732	4.18827e-38	1	CD99
RNF187	1.6615e-42	0.39541	0.424	0.239	6.2348e-38	1	RNF187
S100A13	2.93076e-42	0.344511	0.874	0.66	1.09977e-37	1	S100A13
KDM6B	3.00905e-42	0.500793	0.294	0.142	1.12915e-37	1	KDM6B
LAMB2	3.58146e-42	0.373369	0.458	0.261	1.34394e-37	1	LAMB2
LSAMP	3.77788e-42	0.343634	0.281	0.128	1.41765e-37	1	LSAMP
SERTAD1	4.31489e-42	0.425869	0.532	0.333	1.61916e-37	1	SERTAD1
HEXA	4.92773e-42	0.432047	0.447	0.259	1.84913e-37	1	HEXA
FMOD1	5.94239e-42	0.305688	0.326	0.159	2.22988e-37	1	FMOD
TMED2	1.50731e-41	0.367176	0.706	0.465	5.65619e-37	1	TMED2
TACC1	2.08438e-41	0.358657	0.653	0.426	7.82162e-37	1	TACC1
SDC21	3.14962e-41	0.295748	0.42	0.223	1.1819e-36	1	SDC2
ASPH1	4.2692e-41	0.333629	0.433	0.241	1.60202e-36	1	ASPH
PPDPF	4.62717e-41	0.366073	0.816	0.63	1.73635e-36	1	PPDPF
TSPYL2	6.14813e-41	0.394129	0.266	0.122	2.30709e-36	1	TSPYL2
CSF1	6.5999e-41	0.345913	0.251	0.111	2.47661e-36	1	CSF1
HNRNPA0	6.80926e-41	0.409396	0.726	0.506	2.55517e-36	1	HNRNPA0
COL16A11	8.75481e-41	0.322609	0.273	0.125	3.28524e-36	1	COL16A1
STMN3	1.01126e-40	0.376077	0.263	0.122	3.79477e-36	1	STMN3
ARRDC3	1.62263e-40	0.357641	0.388	0.207	6.08893e-36	1	ARRDC3
TPPP3	2.17136e-40	0.546522	0.34	0.172	8.14801e-36	1	TPPP3
COPZ21	2.60388e-40	0.35694	0.305	0.149	9.77105e-36	1	COPZ2
ERGIC1	2.66834e-40	0.375144	0.33	0.169	1.00129e-35	1	ERGIC1
ESD	3.14985e-40	0.340462	0.682	0.464	1.18198e-35	1	ESD
IRF2BP2	4.72066e-40	0.399568	0.463	0.27	1.77143e-35	1	IRF2BP2
HYI	5.41417e-40	0.310689	0.339	0.172	2.03167e-35	1	HYI
SPON11	1.55543e-39	0.386421	0.295	0.143	5.83677e-35	1	SPON1
FKBP71	2.78728e-39	0.346443	0.401	0.222	1.04593e-34	1	FKBP7
MAP1A1	3.82386e-39	0.401249	0.255	0.118	1.4349e-34	1	MAP1A
UBL3	4.60885e-39	0.337254	0.316	0.16	1.72947e-34	1	UBL3
NAV1	6.00908e-39	0.348486	0.254	0.117	2.25491e-34	1	NAV1
FUCA2	1.44205e-38	0.350392	0.33	0.171	5.41129e-34	1	FUCA2
ARHGAP21	1.6239e-38	0.38569	0.279	0.134	6.09369e-34	1	ARHGAP21
PLSCR4	3.4059e-38	0.311814	0.373	0.198	1.27806e-33	1	PLSCR4
EMP31	3.44711e-38	0.352786	0.726	0.491	1.29353e-33	1	EMP3
CYB5R3	3.65857e-38	0.331149	0.71	0.494	1.37288e-33	1	CYB5R3
IDS	3.68917e-38	0.346947	0.369	0.201	1.38436e-33	1	IDS
NNMT1	8.86829e-38	0.36784	0.798	0.55	3.32782e-33	1	NNMT
SPTBN1	1.29007e-37	0.35262	0.776	0.559	4.84098e-33	1	SPTBN1
KDSR	1.55985e-37	0.350475	0.386	0.216	5.85334e-33	1	KDSR
H2AFX	2.42463e-37	0.331017	0.257	0.12	9.09842e-33	1	H2AFX
SLC38A10	2.60709e-37	0.349017	0.292	0.147	9.78311e-33	1	SLC38A10
WBP5	3.68419e-37	0.326726	0.466	0.265	1.38249e-32	1	WBP5
C14orf2	8.80101e-37	0.306325	0.487	0.282	3.30258e-32	1	C14orf2
SESTD1	1.60441e-36	0.389963	0.27	0.134	6.02056e-32	1	SESTD1
LOXL11	1.76459e-36	0.313693	0.373	0.198	6.62162e-32	1	LOXL1
EID1	2.19414e-36	0.305764	0.928	0.766	8.23352e-32	1	EID1
RDH14	2.45931e-36	0.29698	0.26	0.124	9.22856e-32	1	RDH14
CHPF1	2.69055e-36	0.398475	0.333	0.175	1.00963e-31	1	CHPF
ZFAS1	3.29661e-36	0.282587	0.768	0.543	1.23705e-31	1	ZFAS1
RND3	3.39463e-36	0.413867	0.364	0.2	1.27383e-31	1	RND3
ANXA11	4.21373e-36	0.30734	0.561	0.355	1.5812e-31	1	ANXA11
ZC3HAV1	4.29597e-36	0.398561	0.34	0.183	1.61206e-31	1	ZC3HAV1
ZFYVE21	7.63498e-36	0.327655	0.446	0.263	2.86503e-31	1	ZFYVE21
H3F3B	1.65218e-35	0.299249	0.983	0.934	6.19979e-31	1	H3F3B
TSC22D3	1.79376e-35	0.503281	0.648	0.444	6.73108e-31	1	TSC22D3
ZNF106	3.3565e-35	0.382611	0.425	0.251	1.25953e-30	1	ZNF106
ZCCHC241	4.00977e-35	0.304219	0.305	0.156	1.50467e-30	1	ZCCHC24
TMBIM1	7.47086e-35	0.29686	0.407	0.235	2.80344e-30	1	TMBIM1
CTSD	8.34608e-35	0.320991	0.721	0.518	3.13186e-30	1	CTSD
TPBG1	9.94214e-35	0.354822	0.262	0.128	3.73079e-30	1	TPBG
MORF4L21	1.15152e-34	0.339867	0.663	0.451	4.32106e-30	1	MORF4L2
EIF3L	1.56857e-34	0.329822	0.658	0.452	5.88607e-30	1	EIF3L
PDLIM31	2.21525e-34	0.289251	0.495	0.296	8.31271e-30	1	PDLIM3
COPRS	2.55797e-34	0.303348	0.369	0.209	9.59878e-30	1	COPRS
UBXN6	2.73894e-34	0.297904	0.373	0.21	1.02779e-29	1	UBXN6
REXO21	3.12259e-34	0.412115	0.628	0.436	1.17175e-29	1	REXO2
EPB41L4A-AS1	3.22953e-34	0.308924	0.443	0.261	1.21188e-29	1	EPB41L4A-AS1
SMIM20	3.37981e-34	0.289143	0.33	0.178	1.26827e-29	1	SMIM20
SLC38A2	3.86834e-34	0.304539	0.52	0.327	1.45159e-29	1	SLC38A2
NCOA1	5.80097e-34	0.289619	0.258	0.126	2.17681e-29	1	NCOA1
CBX6	1.11619e-33	0.342354	0.385	0.221	4.18851e-29	1	CBX6
RORA	1.61407e-33	0.351851	0.273	0.139	6.05678e-29	1	RORA
FOXO3	1.86567e-33	0.364857	0.386	0.223	7.00094e-29	1	FOXO3
IMPDH2	2.19129e-33	0.291321	0.459	0.278	8.22282e-29	1	IMPDH2
OSER1	2.35361e-33	0.310719	0.277	0.141	8.8319e-29	1	OSER1
MGAT1	3.32712e-33	0.300723	0.454	0.278	1.2485e-28	1	MGAT1
CERCAM1	3.47312e-33	0.280259	0.347	0.187	1.30329e-28	1	CERCAM
C16orf13	4.05628e-33	0.295522	0.321	0.172	1.52212e-28	1	C16orf13
TOR1AIP1	4.34885e-33	0.301464	0.263	0.13	1.63191e-28	1	TOR1AIP1
ACP5	5.26278e-33	0.32125	0.275	0.138	1.97486e-28	1	ACP5
RNASET2	7.5833e-33	0.260195	0.308	0.161	2.84563e-28	1	RNASET2
CD551	8.7474e-33	0.558328	0.394	0.235	3.28246e-28	1	CD55
UBE2S	1.55971e-32	0.383107	0.275	0.142	5.85283e-28	1	UBE2S
ST6GALNAC6	2.18637e-32	0.300421	0.326	0.179	8.20434e-28	1	ST6GALNAC6
DNASE2	3.02273e-32	0.30854	0.317	0.173	1.13428e-27	1	DNASE2
TCEB1	1.39663e-31	0.350838	0.46	0.279	5.24087e-27	1	TCEB1
LAMP1	1.89091e-31	0.294809	0.679	0.475	7.09564e-27	1	LAMP1
VIMP	1.96552e-31	0.321576	0.412	0.244	7.37561e-27	1	VIMP
MTCH1	1.97391e-31	0.318808	0.619	0.427	7.40711e-27	1	MTCH1
FAM162A	2.19187e-31	0.26431	0.449	0.275	8.225e-27	1	FAM162A
PBXIP1	3.19542e-31	0.274754	0.274	0.141	1.19908e-26	1	PBXIP1
RTN3	3.86478e-31	0.289636	0.439	0.269	1.45026e-26	1	RTN3
CCNDBP1	3.93493e-31	0.296249	0.324	0.18	1.47658e-26	1	CCNDBP1
PMVK	4.13208e-31	0.264366	0.37	0.214	1.55056e-26	1	PMVK
OS9	5.30886e-31	0.342229	0.565	0.385	1.99215e-26	1	OS9
TMEM9	5.91482e-31	0.301545	0.329	0.186	2.21954e-26	1	TMEM9
TOMM7	8.84539e-31	0.250421	0.912	0.799	3.31923e-26	1	TOMM7
GLG11	1.54715e-30	0.289388	0.456	0.282	5.80567e-26	1	GLG1
LXN	1.85615e-30	0.47746	0.447	0.28	6.96521e-26	1	LXN
SELK	1.91981e-30	0.286897	0.48	0.301	7.2041e-26	1	SELK
NDFIP1	2.29714e-30	0.33733	0.603	0.422	8.62e-26	1	NDFIP1
RHOBTB31	2.63555e-30	0.287662	0.395	0.231	9.88989e-26	1	RHOBTB3
TOB2	4.79345e-30	0.274135	0.31	0.17	1.79874e-25	1	TOB2
LINC00493	6.6491e-30	0.257395	0.398	0.235	2.49507e-25	1	LINC00493
ARID5B	1.61684e-29	0.257816	0.582	0.381	6.06718e-25	1	ARID5B
SNX91	2.00643e-29	0.343371	0.34	0.198	7.52912e-25	1	SNX9
GAA	2.41164e-29	0.303847	0.282	0.153	9.04969e-25	1	GAA
MPC1	4.97521e-29	0.253439	0.422	0.257	1.86695e-24	1	MPC1
TUBB4B	5.34753e-29	0.31536	0.584	0.401	2.00666e-24	1	TUBB4B
LDHA	8.51964e-29	0.258961	0.795	0.594	3.197e-24	1	LDHA
GLT8D1	8.76667e-29	0.344871	0.32	0.183	3.28969e-24	1	GLT8D1
SEC63	1.08307e-28	0.276055	0.472	0.3	4.06422e-24	1	SEC63
FAM200B	1.52211e-28	0.276097	0.355	0.207	5.7117e-24	1	FAM200B
CITED2	1.67024e-28	0.290136	0.401	0.242	6.26756e-24	1	CITED2
CCNG1	1.91689e-28	0.28629	0.326	0.186	7.19314e-24	1	CCNG1
EEF1D	2.14926e-28	0.284123	0.917	0.828	8.06509e-24	1	EEF1D
CCNI	2.1753e-28	0.314901	0.844	0.697	8.16281e-24	1	CCNI
TAX1BP31	2.69756e-28	0.302595	0.604	0.421	1.01226e-23	1	TAX1BP3
ARIH1	6.09039e-28	0.358325	0.254	0.136	2.28542e-23	1	ARIH1
GCSH	9.04906e-28	0.274328	0.352	0.208	3.39566e-23	1	GCSH
SLC2A3	1.19711e-27	0.296327	0.434	0.271	4.49215e-23	1	SLC2A3
ATP5G1	2.15862e-27	0.260003	0.403	0.244	8.10022e-23	1	ATP5G1
ADH5	2.40469e-27	0.284519	0.45	0.286	9.0236e-23	1	ADH5
NUCB1	2.44796e-27	0.270321	0.637	0.453	9.18597e-23	1	NUCB1
CCS	2.91075e-27	0.26459	0.338	0.198	1.09226e-22	1	CCS
AP3S11	4.54799e-27	0.258779	0.538	0.355	1.70663e-22	1	AP3S1
TP53I131	4.86415e-27	0.304609	0.262	0.142	1.82527e-22	1	TP53I13
TMEM14A	6.95949e-27	0.280285	0.354	0.212	2.61155e-22	1	TMEM14A
CASC41	7.13435e-27	0.27052	0.347	0.206	2.67717e-22	1	CASC4
ATP6AP2	7.48537e-27	0.268388	0.612	0.424	2.80888e-22	1	ATP6AP2
B4GALT11	1.39318e-26	0.453724	0.291	0.165	5.22792e-22	1	B4GALT1
FAM63B	1.46492e-26	0.279673	0.25	0.132	5.4971e-22	1	FAM63B
GPAA1	1.7593e-26	0.253368	0.425	0.266	6.60179e-22	1	GPAA1
PPIC1	3.86196e-26	0.291113	0.619	0.422	1.4492e-21	1	PPIC
ARF41	6.13021e-26	0.25095	0.677	0.476	2.30036e-21	1	ARF4
RHBDD2	6.17051e-26	0.281462	0.332	0.196	2.31548e-21	1	RHBDD2
AHCYL1	9.70224e-26	0.282054	0.358	0.218	3.64077e-21	1	AHCYL1
LMAN2	1.21309e-25	0.269408	0.569	0.398	4.5521e-21	1	LMAN2
FUS	1.4801e-25	0.272559	0.731	0.556	5.55408e-21	1	FUS
RBPJ1	1.69898e-25	0.257179	0.485	0.315	6.37542e-21	1	RBPJ
TMX4	2.40837e-25	0.271664	0.33	0.194	9.03743e-21	1	TMX4
ZFAND5	6.4149e-25	0.286797	0.544	0.373	2.40719e-20	1	ZFAND5
NUCB21	1.12252e-24	0.267887	0.598	0.428	4.21226e-20	1	NUCB2
CFI	3.09106e-24	0.345788	0.343	0.214	1.15992e-19	1	CFI
TSPYL1	3.16972e-24	0.274258	0.28	0.159	1.18944e-19	1	TSPYL1
SIL1	6.15189e-24	0.259278	0.288	0.167	2.3085e-19	1	SIL1
RNF146	7.52846e-24	0.272367	0.26	0.144	2.82505e-19	1	RNF146
TMEM47	9.95543e-24	0.266504	0.328	0.195	3.73577e-19	1	TMEM47
MVP	9.12018e-23	0.283689	0.42	0.277	3.42235e-18	1	MVP
FKBP9	5.78327e-22	0.302975	0.356	0.228	2.17017e-17	1	FKBP9
MOXD11	6.05265e-21	0.271659	0.263	0.15	2.27126e-16	1	MOXD1
MAP7D3	1.21956e-20	0.262044	0.256	0.148	4.5764e-16	1	MAP7D3
FAM133B	4.67286e-20	0.252746	0.495	0.345	1.75349e-15	1	FAM133B
IGFBP4	9.57838e-20	0.493307	0.837	0.686	3.59429e-15	1	IGFBP4
TMEM45A1	3.2827e-18	0.250902	0.298	0.19	1.23183e-13	1	TMEM45A
ZFP36L1	4.75972e-14	0.285155	0.766	0.638	1.78608e-09	1	ZFP36L1
FCN3	0	4.19624	0.788	0.082	0	2	FCN3
IL7R	0	3.10695	0.569	0.08	0	2	IL7R
TMEM100	0	2.95293	0.664	0.156	0	2	TMEM100
TNFSF10	0	2.59063	0.932	0.4	0	2	TNFSF10
SLC6A4	0	2.56069	0.4	0.026	0	2	SLC6A4
EPAS1	0	2.45579	0.916	0.424	0	2	EPAS1
RNASE1	0	2.1108	0.927	0.308	0	2	RNASE1
CA4	0	2.10324	0.438	0.062	0	2	CA4
CLEC14A	0	2.05373	0.846	0.24	0	2	CLEC14A
RAMP3	0	2.0033	0.739	0.208	0	2	RAMP3
GIMAP7	0	1.99278	0.736	0.213	0	2	GIMAP7
IFI27	0	1.84138	0.996	0.561	0	2	IFI27
GPIHBP1	0	1.82362	0.42	0.054	0	2	GPIHBP1
CD93	0	1.79714	0.678	0.18	0	2	CD93
RAMP2	0	1.71236	0.947	0.388	0	2	RAMP2
HLA-E	0	1.67497	0.983	0.813	0	2	HLA-E
CLDN5	0	1.65567	0.879	0.297	0	2	CLDN5
HLA-B	0	1.39097	0.998	0.919	0	2	HLA-B
HLA-C	0	1.34787	0.99	0.932	0	2	HLA-C
B2M	0	1.1963	1	0.998	0	2	B2M
CD36	6.54277e-296	2.06826	0.498	0.094	2.45518e-291	2	CD36
CD74	1.18566e-294	1.61825	0.981	0.758	4.44918e-290	2	CD74
BTNL9	3.65442e-294	1.76811	0.374	0.047	1.37132e-289	2	BTNL9
HLA-A	1.31653e-291	1.27826	0.997	0.935	4.94029e-287	2	HLA-A
HLA-DRB1	3.92573e-270	1.84601	0.891	0.507	1.47313e-265	2	HLA-DRB1
BST2	2.31389e-264	1.61031	0.905	0.499	8.68285e-260	2	BST2
[truncated: 5,718 more rows]

## Sheet: Tumor cells
	p_val	avg_log2FC	pct.1	pct.2	p_val_adj	cluster	gene
[truncated: 12,535 more rows]

[truncated: 1 more sheets: Samples]
