# Supplementary material for: UPP1 promotes lung adenocarcinoma progression through the induction of an immunosuppressive microenvironment
Source: Nat Commun. 2024 Feb 8;15:1200. doi: 10.1038/s41467-024-45340-w (PMC10853547; doi:10.1038/s41467-024-45340-w)
Supplement: Supplementary file 6 — Supplementary Data 3 [file 41467_2024_45340_MOESM6_ESM.xlsx]

## Sheet: Sheet1
Supplementary Table 3: Gene signatures used for functional analysis.
Checkpoint molecules	Immune Suppression by Myeloid Cells	Pro-tumor cytokines	Matrix	Cancer-associated fibroblasts	Angiogenesis		Genesets from MSigDB	https://www.gsea-msigdb.org/gsea/msigdb
PDCD1	IDO1	IL10	FN1	COL1A1	VEGFA		c2.cgp.v7.4.symbols.gmt.txt	Chemical and Genetic Perturbations (CGP)
CTLA4	ARG1	TGFB1	COL1A1	COL1A2	VEGFB		c2.cp.kegg.v7.4.symbols.gmt.txt	KEGG
LAG3	IL10	TGFB2	COL1A2	COL5A1	VEGFC		c2.cp.reactome.v7.4.symbols.gmt.txt	REACTOME
HAVCR2	CYBB	TGFB3	COL4A1	ACTA2	PDGFC		h.all.v7.4.symbols.gmt.txt	HALLMARK
TIGIT	PTGS2	IL22	COL3A1	FGF2	CXCL8		c5.go.v7.4.symbols.gmt.txt	GO
VSIR	IL4I1	MIF	VTN	FAP	CXCR2		Related to Figure S5C, Figure S7E, Figure 3O, Figure 4F
CD274	IL6	IL6	LGALS7	LRP1	FLT1
PDCD1LG2			LGALS9	CD248	PGF
CD276			LAMA3	COL6A1	CXCL5
VTCN1			LAMB3	COL6A2	KDR
IDO			LAMC2	COL6A3	ANGPT1
INDO			TNC	CXCL12	ANGPT2
BTLA			ELN	FBLN1	TEK
CD70			COL5A1	LUM	VWF
CD47			COL11A1	MFAP5	CDH5
LGALS9				MMP3
SIGLEC15				MMP2
				PDGFRB
		Related to Figure S8C, Figure 3K		PDGFRA
References: Bagaev et al., 2021 Cancer Cell / Xie et al., 2020 Nature Immunology
