# Supplementary material for: UPP1 promotes lung adenocarcinoma progression through the induction of an immunosuppressive microenvironment
Source: Nat Commun. 2024 Feb 8;15:1200. doi: 10.1038/s41467-024-45340-w (PMC10853547; doi:10.1038/s41467-024-45340-w)
Supplement: Supplementary file 7 — Supplementary Data 4 [file 41467_2024_45340_MOESM7_ESM.xlsx]

## Sheet: Sheet1
Supplementary Table 4. Functional enrichment analysis of UPP1 tumor cell population (Statistical analysis was conducted using Wilcoxon Rank Sum Test with Bonferroni correction. Terms with adjusted p-values < 0.05 are shown).
HALLMARK	Log2AUC-score	adjusted p-value		REACTOME	Log2AUC-score	adjusted p-value		Chemical and Genetic Perturbations	Log2AUC-score	adjusted p-value
HALLMARK_MYC_TARGETS_V1	0.0259206	1.19339e-58		REACTOME_PI3K_AKT_SIGNALING	0.0240681	7.17953e-17		GOUYER_TUMOR_INVASIVENESS	0.0248188	1.08827e-20
HALLMARK_MTORC1_SIGNALING	0.0227239	7.70676e-104		REACTOME_PROTEIN_FOLDING	0.0195267	5.19683e-84		KARLSSON_TGFB1_TARGETS_UP	0.0211668	4.39013e-76
HALLMARK_PI3K_AKT_MTOR_SIGNALING	0.0209805	2.1871e-177		REACTOME_REGULATION_OF_IMMUNE_RESPONSES	0.0195072	3.70364e-36		CREIGHTON_AKT1_SIGNALING_VIA_MTOR_UP	0.0186121	1.31195e-52
HALLMARK_REACTIVE_OXYGEN_SPECIES_PATHWAY	0.0171489	1.04828e-45		REACTOME_DNA_REPLICATION_PRE_INITIATION	0.0171841	7.28752e-15		LEE_METASTASIS_AND_RNA_PROCESSING_UP	0.0157787	1.15289e-21
HALLMARK_GLYCOLYSIS	0.0122103	2.76193e-48		REACTOME_MAPK1_ERK2_ACTIVATION	0.016249	6.23767e-15		JAZAG_TGFB1_SIGNALING_UP	0.0110718	2.31247e-84
HALLMARK_MYC_TARGETS_V2	0.0114287	1.22634e-36		REACTOME_SCF_SKP2_MEDIATED_DEGRADATION_OF_P27_P21	0.0162128	2.21657e-08		SCHAEFFER_PROSTATE_DEVELOPMENT_AND_CANCER_BOX2_UP	0.0110691	9.67718e-21
HALLMARK_ADIPOGENESIS	0.0113947	2.94404e-34		REACTOME_CYTOPROTECTION_BY_HMOX1	0.0161489	1.79291e-20		NEMETH_INFLAMMATORY_RESPONSE_LPS_UP	0.0110549	1.73446e-40
HALLMARK_PROTEIN_SECRETION	0.0103568	4.24397e-25		REACTOME_PYRIMIDINE_CATABOLISM	0.0160907	7.12354e-10		BOHN_PRIMARY_IMMUNODEFICIENCY_SYNDROM_UP	0.0110465	1.15264e-17
HALLMARK_XENOBIOTIC_METABOLISM	0.00677907	1.05495e-16		REACTOME_METABOLISM_OF_COFACTORS	0.0160231	1.21193e-27		FOURNIER_ACINAR_DEVELOPMENT_LATE_UP	0.0110145	2.97426e-12
HALLMARK_UV_RESPONSE_UP	0.00620793	1.19696e-20		REACTOME_RETROGRADE_NEUROTROPHIN_SIGNALLING	0.0158607	2.67695e-28		SILIGAN_TARGETS_OF_EWS_FLI1_FUSION_UP	0.0109258	7.19958e-24
HALLMARK_SPERMATOGENESIS	0.00586543	1.30118e-52		REACTOME_SEMA4D_MEDIATED_INHIBITION_OF_CELL_ATTACHMENT_AND_MIGRATION	0.0158603	2.3231e-16		CONCANNON_APOPTOSIS_BY_EPOXOMICIN_UP	0.0107888	2.87871e-65
HALLMARK_P53_PATHWAY	0.00576379	3.98307e-16		REACTOME_CHAPERONE_MEDIATED_AUTOPHAGY	0.0158297	1.08854e-16		GARGALOVIC_RESPONSE_TO_OXIDIZED_PHOSPHOLIPIDS_BLUE_UP	0.0107736	3.46964e-44
HALLMARK_FATTY_ACID_METABOLISM	0.00425732	2.25241e-11		REACTOME_CLEC7A_DECTIN_1_SIGNALING	0.0158236	4.80101e-19		SHIN_B_CELL_LYMPHOMA_CLUSTER_1	0.0107525	1.07678e-18
HALLMARK_DNA_REPAIR	0.00336686	0.000113247		REACTOME_RHO_GTPASES_ACTIVATE_KTN1	0.0157367	9.40556e-19		BOYAULT_LIVER_CANCER_SUBCLASS_G12_UP	0.010749	2.25111e-35
				REACTOME_POSTMITOTIC_NUCLEAR_PORE_COMPLEX_NPC_REFORMATION	0.0155879	6.09936e-72		JAERVINEN_AMPLIFIED_IN_LARYNGEAL_CANCER	0.0107358	1.33848e-30
KEGG	Log2AUC-score	adjusted p-value		REACTOME_SIGNALLING_TO_ERKS	0.0154211	1.01645e-70		GUTIERREZ_CHRONIC_LYMPHOCYTIC_LEUKEMIA_UP	0.0106815	4.11706e-46
KEGG_PROTEIN_EXPORT	0.0301818	2.44794e-51		REACTOME_RUNX1_REGULATES_TRANSCRIPTION_OF_GENES_INVOLVED_IN_DIFFERENTIATION_OF_HSCS	0.0154113	2.03094e-10		MOOTHA_GLYCOLYSIS	0.0106774	2.34168e-07
KEGG_FC_GAMMA_R_MEDIATED_PHAGOCYTOSIS	0.0159945	2.8387e-90		REACTOME_GLYCOGEN_METABOLISM	0.0153315	7.39484e-68		TIEN_INTESTINE_PROBIOTICS_2HR_UP	0.0105903	5.83929e-12
KEGG_PYRUVATE_METABOLISM	0.0145978	1.73809e-37		REACTOME_WNT_LIGAND_BIOGENESIS_AND_TRAFFICKING	0.0152853	2.33578e-60		MARSON_FOXP3_TARGETS_STIMULATED_UP	0.0105604	1.29757e-64
KEGG_MTOR_SIGNALING_PATHWAY	0.0142763	2.13714e-70		REACTOME_FOXO_MEDIATED_TRANSCRIPTION	0.0151245	8.65509e-49		BARIS_THYROID_CANCER_UP	0.0105464	3.36981e-25
KEGG_T_CELL_RECEPTOR_SIGNALING_PATHWAY	0.0109762	4.41e-24		REACTOME_HEDGEHOG_ON_STATE	0.0149828	4.76977e-13		FERRANDO_T_ALL_WITH_MLL_ENL_FUSION_DN	0.0105293	5.02783e-37
KEGG_GLYCEROLIPID_METABOLISM	0.0106157	4.96796e-42		REACTOME_GLYCOGEN_SYNTHESIS	0.0149475	9.01017e-40		CHUANG_OXIDATIVE_STRESS_RESPONSE_UP	0.010493	5.90653e-17
KEGG_FRUCTOSE_AND_MANNOSE_METABOLISM	0.0103323	7.37422e-28		REACTOME_KILLING_MECHANISMS	0.0146584	2.61916e-33		YAMASHITA_LIVER_CANCER_STEM_CELL_UP	0.0104494	5.20426e-31
KEGG_LONG_TERM_POTENTIATION	0.0101869	6.43452e-59		REACTOME_UB_SPECIFIC_PROCESSING_PROTEASES	0.0146252	2.54645e-31		WATANABE_RECTAL_CANCER_RADIOTHERAPY_RESPONSIVE_DN	0.0104207	3.32635e-42
KEGG_BASAL_TRANSCRIPTION_FACTORS	0.00986248	1.32803e-49		REACTOME_HOST_INTERACTIONS_OF_HIV_FACTORS	0.0145103	2.02545e-17		DAVICIONI_RHABDOMYOSARCOMA_PAX_FOXO1_FUSION_DN	0.0103737	1.36082e-26
KEGG_INSULIN_SIGNALING_PATHWAY	0.00967046	9.83051e-63		REACTOME_DEFECTIVE_CFTR_CAUSES_CYSTIC_FIBROSIS	0.0144721	1.55099e-07		LEIN_LOCALIZED_TO_DISTAL_AND_PROXIMAL_DENDRITES	0.0103631	1.86163e-69
KEGG_AMYOTROPHIC_LATERAL_SCLEROSIS_ALS	0.00947412	1.51002e-35		REACTOME_ZINC_EFFLUX_AND_COMPARTMENTALIZATION_BY_THE_SLC30_FAMILY	0.0144468	1.69512e-99		NADERI_BREAST_CANCER_PROGNOSIS_UP	0.0103206	3.67799e-69
KEGG_GLYCINE_SERINE_AND_THREONINE_METABOLISM	0.00904092	9.42404e-22		REACTOME_METABOLISM_OF_PORPHYRINS	0.0144043	1.192e-64		JIANG_HYPOXIA_NORMAL	0.0102282	6.8774e-46
KEGG_STARCH_AND_SUCROSE_METABOLISM	0.00890796	8.18968e-38		REACTOME_DISEASES_OF_CARBOHYDRATE_METABOLISM	0.014388	4.36492e-38		GARGALOVIC_RESPONSE_TO_OXIDIZED_PHOSPHOLIPIDS_RED_DN	0.0102049	3.30395e-31
KEGG_ARGININE_AND_PROLINE_METABOLISM	0.00819	5.26291e-24		REACTOME_NEGATIVE_REGULATION_OF_MET_ACTIVITY	0.0143831	1.8e-20		MARIADASON_REGULATED_BY_HISTONE_ACETYLATION_DN	0.0101085	1.48989e-52
KEGG_RIG_I_LIKE_RECEPTOR_SIGNALING_PATHWAY	0.00768215	7.32932e-44		REACTOME_RAF_ACTIVATION	0.0143578	1.42024e-40		LINDGREN_BLADDER_CANCER_WITH_LOH_IN_CHR9Q	0.0100741	5.15891e-47
KEGG_SULFUR_METABOLISM	0.00751712	1.80452e-30		REACTOME_MTOR_SIGNALLING	0.0142679	2.47012e-59		PETRETTO_LEFT_VENTRICLE_MASS_QTL_CIS_UP	0.0100585	1.26697e-09
KEGG_GLYCOSPHINGOLIPID_BIOSYNTHESIS_GANGLIO_SERIES	0.00733196	6.8351e-13		REACTOME_GLYCOGEN_BREAKDOWN_GLYCOGENOLYSIS	0.0142258	5.21871e-50		ZHOU_PANCREATIC_EXOCRINE_PROGENITOR	0.0100316	1.65911e-23
KEGG_NEUROTROPHIN_SIGNALING_PATHWAY	0.00725803	2.40071e-46		REACTOME_SYNTHESIS_OF_SUBSTRATES_IN_N_GLYCAN_BIOSYTHESIS	0.0141579	2.74947e-77		HAHTOLA_MYCOSIS_FUNGOIDES_UP	0.0100188	9.13736e-12
KEGG_CYTOSOLIC_DNA_SENSING_PATHWAY	0.00716313	1.63391e-27		REACTOME_DEUBIQUITINATION	0.0140179	9.88556e-54		DEMAGALHAES_AGING_DN	0.00998205	1.22743e-09
KEGG_O_GLYCAN_BIOSYNTHESIS	0.00689278	7.42451e-06		REACTOME_IRAK1_RECRUITS_IKK_COMPLEX	0.0139997	7.16755e-42		RODRIGUES_THYROID_CARCINOMA_POORLY_DIFFERENTIATED_UP	0.00993608	1.06481e-62
KEGG_GLYCOSAMINOGLYCAN_BIOSYNTHESIS_CHONDROITIN_SULFATE	0.00622564	2.01587e-66		REACTOME_EGFR_DOWNREGULATION	0.0139409	1.88864e-24		YAO_TEMPORAL_RESPONSE_TO_PROGESTERONE_CLUSTER_11	0.00982488	1.88683e-12
KEGG_ERBB_SIGNALING_PATHWAY	0.00604806	1.66733e-27		REACTOME_P38MAPK_EVENTS	0.0138202	2.6933e-18		BURTON_ADIPOGENESIS_11	0.0097822	3.81632e-15
KEGG_OOCYTE_MEIOSIS	0.00571798	7.85871e-37		REACTOME_INHIBITION_OF_THE_PROTEOLYTIC_ACTIVITY_OF_APC_C_REQUIRED_FOR_THE_ONSET_OF_ANAPHASE_BY_MITOTIC_SPINDLE_CHECKPOINT_COMPONENTS	0.0137958	1.08898e-69		FERNANDEZ_BOUND_BY_MYC	0.00972462	2.07074e-43
KEGG_REGULATION_OF_ACTIN_CYTOSKELETON	0.00560512	2.26949e-30		REACTOME_MITOCHONDRIAL_FATTY_ACID_BETA_OXIDATION	0.0137474	2.71912e-48		CORRE_MULTIPLE_MYELOMA_DN	0.00969727	5.62571e-43
KEGG_VALINE_LEUCINE_AND_ISOLEUCINE_DEGRADATION	0.00538597	6.66939e-06		REACTOME_INTERLEUKIN_1_SIGNALING	0.0137039	5.21193e-14		LIN_NPAS4_TARGETS_DN	0.00959603	4.24784e-16
KEGG_NICOTINATE_AND_NICOTINAMIDE_METABOLISM	0.00535073	0.000542148		REACTOME_REACTIONS_SPECIFIC_TO_THE_COMPLEX_N_GLYCAN_SYNTHESIS_PATHWAY	0.0136656	2.97798e-40		AMIT_SERUM_RESPONSE_40_MCF10A	0.00956439	8.53903e-08
KEGG_PEROXISOME	0.00491393	7.52554e-05		REACTOME_GLYOXYLATE_METABOLISM_AND_GLYCINE_DEGRADATION	0.0136403	5.96443e-82		MATZUK_IMPLANTATION_AND_UTERINE	0.00954774	4.90172e-30
KEGG_PRIMARY_IMMUNODEFICIENCY	0.00469126	2.36761e-135		REACTOME_VITAMIN_D_CALCIFEROL_METABOLISM	0.0136358	1.00291e-37		LEI_HOXC8_TARGETS_DN	0.00954604	6.49836e-06
KEGG_PROPANOATE_METABOLISM	0.0045415	1.2013e-12		REACTOME_DEGRADATION_OF_BETA_CATENIN_BY_THE_DESTRUCTION_COMPLEX	0.0136026	5.60888e-11		DITTMER_PTHLH_TARGETS_DN	0.00953075	2.44863e-71
KEGG_NUCLEOTIDE_EXCISION_REPAIR	0.00419067	0.0015473		REACTOME_HYALURONAN_METABOLISM	0.0135611	2.5707e-19		WANG_CISPLATIN_RESPONSE_AND_XPC_DN	0.00951682	9.43826e-83
KEGG_VIBRIO_CHOLERAE_INFECTION	0.00416385	9.82279e-10		REACTOME_THE_NLRP3_INFLAMMASOME	0.0135455	3.10112e-27		IKEDA_MIR1_TARGETS_DN	0.00943692	4.8867e-05
KEGG_GLYCEROPHOSPHOLIPID_METABOLISM	0.00406735	1.57464e-14		REACTOME_P75NTR_NEGATIVELY_REGULATES_CELL_CYCLE_VIA_SC1	0.0135401	6.36316e-36		MOOTHA_PYR	0.00941052	4.72023e-31
KEGG_GAP_JUNCTION	0.00405682	5.432e-09		REACTOME_GALACTOSE_CATABOLISM	0.0135248	1.17605e-09		COLDREN_GEFITINIB_RESISTANCE_UP	0.00939308	4.54011e-64
KEGG_APOPTOSIS	0.00404756	7.40185e-20		REACTOME_CARGO_RECOGNITION_FOR_CLATHRIN_MEDIATED_ENDOCYTOSIS	0.0134992	3.77895e-78		DARWICHE_PAPILLOMA_RISK_HIGH_DN	0.00939174	6.74747e-54
KEGG_EPITHELIAL_CELL_SIGNALING_IN_HELICOBACTER_PYLORI_INFECTION	0.00392847	2.16258e-13		REACTOME_APC_CDC20_MEDIATED_DEGRADATION_OF_NEK2A	0.0134633	5.61597e-78		PEART_HDAC_PROLIFERATION_CLUSTER_UP	0.00936712	5.61941e-37
KEGG_RIBOFLAVIN_METABOLISM	0.00391947	0.0104196		REACTOME_METABOLISM_OF_AMINO_ACIDS_AND_DERIVATIVES	0.0134428	1.49647e-48		SESTO_RESPONSE_TO_UV_C2	0.00936142	3.01964e-07
KEGG_MAPK_SIGNALING_PATHWAY	0.00348454	2.19513e-17		REACTOME_RAS_PROCESSING	0.0134155	1.79027e-22		TAKAO_RESPONSE_TO_UVB_RADIATION_DN	0.00927452	1.35254e-22
KEGG_BETA_ALANINE_METABOLISM	0.00331954	0.0303173		REACTOME_CELLULAR_RESPONSE_TO_HYPOXIA	0.0133449	9.18644e-08		LINDGREN_BLADDER_CANCER_CLUSTER_3_UP	0.00925201	1.97196e-89
KEGG_INOSITOL_PHOSPHATE_METABOLISM	0.00317785	2.85673e-55		REACTOME_APC_C_CDC20_MEDIATED_DEGRADATION_OF_CYCLIN_B	0.0133185	1.21367e-71		VANDESLUIS_NORMAL_EMBRYOS_DN	0.00924623	6.74299e-14
KEGG_TOLL_LIKE_RECEPTOR_SIGNALING_PATHWAY	0.00312202	4.21048e-22		REACTOME_GLYCOSPHINGOLIPID_METABOLISM	0.0132933	4.61608e-24		GALE_APL_WITH_FLT3_MUTATED_DN	0.00919625	3.08155e-18
KEGG_RENIN_ANGIOTENSIN_SYSTEM	0.00309023	1.01656e-07		REACTOME_ABERRANT_REGULATION_OF_MITOTIC_EXIT_IN_CANCER_DUE_TO_RB1_DEFECTS	0.0132577	8.16219e-64		KORKOLA_EMBRYONAL_CARCINOMA_UP	0.0091843	8.21034e-12
KEGG_BASE_EXCISION_REPAIR	0.00300311	6.61782e-07		REACTOME_COMPLEX_I_BIOGENESIS	0.0132177	0.0285003		GLINSKY_CANCER_DEATH_UP	0.00916258	8.81876e-54
KEGG_CYSTEINE_AND_METHIONINE_METABOLISM	0.00268493	0.00023803		REACTOME_PROTON_COUPLED_MONOCARBOXYLATE_TRANSPORT	0.0131667	2.0091e-10		MATZUK_CENTRAL_FOR_FEMALE_FERTILITY	0.00916014	3.64676e-60
KEGG_PANTOTHENATE_AND_COA_BIOSYNTHESIS	0.00257702	1.27783e-09		REACTOME_CONVERSION_FROM_APC_C_CDC20_TO_APC_C_CDH1_IN_LATE_ANAPHASE	0.013164	1.17111e-63		AMUNDSON_RESPONSE_TO_ARSENITE	0.00907817	1.64723e-52
KEGG_BUTANOATE_METABOLISM	0.002516	2.77903e-05		REACTOME_PRESYNAPTIC_FUNCTION_OF_KAINATE_RECEPTORS	0.0131542	2.8809e-40		VANDESLUIS_COMMD1_TARGETS_GROUP_3_UP	0.00904548	5.74023e-28
KEGG_GNRH_SIGNALING_PATHWAY	0.00247943	3.63335e-11		REACTOME_SIGNAL_TRANSDUCTION_BY_L1	0.0130828	3.52312e-54		WALLACE_PROSTATE_CANCER_UP	0.00902394	0.0297975
KEGG_RETINOL_METABOLISM	0.00238067	6.2382e-05		REACTOME_TRAFFICKING_OF_GLUR2_CONTAINING_AMPA_RECEPTORS	0.0130776	5.05097e-43		ELLWOOD_MYC_TARGETS_UP	0.00899412	6.02156e-20
KEGG_ARACHIDONIC_ACID_METABOLISM	0.00237011	0.000288049		REACTOME_PHOSPHORYLATION_OF_THE_APC_C	0.0130712	1.45907e-63		HANN_RESISTANCE_TO_BCL2_INHIBITOR_UP	0.00898975	5.24894e-22
KEGG_HEDGEHOG_SIGNALING_PATHWAY	0.00225296	5.60018e-22		REACTOME_AKT_PHOSPHORYLATES_TARGETS_IN_THE_CYTOSOL	0.0130395	2.59587e-36		BROWNE_HCMV_INFECTION_4HR_UP	0.00895502	3.77705e-30
KEGG_CALCIUM_SIGNALING_PATHWAY	0.00219931	3.85275e-20		REACTOME_CREB3_FACTORS_ACTIVATE_GENES	0.0129421	2.04667e-13		MANALO_HYPOXIA_DN	0.00895486	6.26137e-74
KEGG_GLYCOLYSIS_GLUCONEOGENESIS	0.00207537	9.35228e-14		REACTOME_IRE1ALPHA_ACTIVATES_CHAPERONES	0.0129072	4.45332e-15		DER_IFN_GAMMA_RESPONSE_UP	0.00892031	2.77235e-06
KEGG_MELANOMA	0.0020036	3.10323e-07		REACTOME_ACTIVATION_OF_PUMA_AND_TRANSLOCATION_TO_MITOCHONDRIA	0.0128921	1.25458e-68		KIM_BIPOLAR_DISORDER_OLIGODENDROCYTE_DENSITY_CORR_UP	0.00888891	2.94713e-18
KEGG_NOTCH_SIGNALING_PATHWAY	0.00199534	9.86131e-06		REACTOME_LIPOPHAGY	0.012739	4.80599e-16		KLEIN_TARGETS_OF_BCR_ABL1_FUSION	0.00882344	3.4432e-51
KEGG_PHOSPHATIDYLINOSITOL_SIGNALING_SYSTEM	0.00194655	2.67524e-19		REACTOME_MITOPHAGY	0.0127064	4.23048e-14		AIYAR_COBRA1_TARGETS_UP	0.00880872	4.55908e-12
KEGG_ENDOCYTOSIS	0.00183067	1.70052e-06		REACTOME_PEROXISOMAL_PROTEIN_IMPORT	0.012694	2.2032e-36		NADLER_OBESITY_DN	0.00879186	3.34261e-20
KEGG_FATTY_ACID_METABOLISM	0.00181783	0.00203917		REACTOME_UPTAKE_AND_FUNCTION_OF_ANTHRAX_TOXINS	0.012678	4.52712e-79		TIEN_INTESTINE_PROBIOTICS_6HR_DN	0.0087908	1.43246e-37
KEGG_PROGESTERONE_MEDIATED_OOCYTE_MATURATION	0.00155435	9.31363e-12		REACTOME_BETA_CATENIN_INDEPENDENT_WNT_SIGNALING	0.0124416	2.64173e-25		WEI_MYCN_TARGETS_WITH_E_BOX	0.00877299	1.18916e-42
KEGG_GLYCOSAMINOGLYCAN_BIOSYNTHESIS_HEPARAN_SULFATE	0.00134958	2.79317e-26		REACTOME_TETRAHYDROBIOPTERIN_BH4_SYNTHESIS_RECYCLING_SALVAGE_AND_REGULATION	0.0123437	1.60948e-17		KONDO_HYPOXIA	0.00876617	0.00182233
KEGG_DILATED_CARDIOMYOPATHY	0.00115802	0.00540973		REACTOME_LYSINE_CATABOLISM	0.0123194	1.24699e-39		HOFMANN_MYELODYSPLASTIC_SYNDROM_HIGH_RISK_UP	0.00874631	7.50786e-58
KEGG_MELANOGENESIS	0.00112732	0.0369653		REACTOME_DOWNSTREAM_SIGNALING_EVENTS_OF_B_CELL_RECEPTOR_BCR	0.0123159	1.11621e-09		SINGH_NFE2L2_TARGETS	0.00873293	3.86359e-14
KEGG_OLFACTORY_TRANSDUCTION	0.000887404	7.58745e-15		REACTOME_CLATHRIN_MEDIATED_ENDOCYTOSIS	0.0122788	1.19346e-74		KIM_ALL_DISORDERS_CALB1_CORR_UP	0.00870154	1.20089e-42
				REACTOME_VITAMIN_B5_PANTOTHENATE_METABOLISM	0.0122514	1.01762e-45		FOSTER_KDM1A_TARGETS_DN	0.00868628	8.2115e-80
				REACTOME_RNA_POLYMERASE_III_TRANSCRIPTION_INITIATION_FROM_TYPE_1_PROMOTER	0.0119555	5.93003e-19		ZHU_CMV_8_HR_UP	0.00868229	1.03277e-10
				REACTOME_ENERGY_DEPENDENT_REGULATION_OF_MTOR_BY_LKB1_AMPK	0.011873	1.00443e-45		CHANGOLKAR_H2AFY_TARGETS_UP	0.00866013	2.77348e-23
				REACTOME_MITOCHONDRIAL_FATTY_ACID_BETA_OXIDATION_OF_UNSATURATED_FATTY_ACIDS	0.0118594	1.10492e-05		WANG_RESPONSE_TO_BEXAROTENE_DN	0.00862852	4.06106e-26
				REACTOME_G_ALPHA_Z_SIGNALLING_EVENTS	0.011797	2.49266e-17		FIGUEROA_AML_METHYLATION_CLUSTER_5_DN	0.00860842	2.502e-71
				REACTOME_TNFR2_NON_CANONICAL_NF_KB_PATHWAY	0.0117942	2.49793e-10		ZHENG_RESPONSE_TO_ARSENITE_UP	0.0085777	1.07239e-05
				REACTOME_TRAFFICKING_AND_PROCESSING_OF_ENDOSOMAL_TLR	0.0117437	4.97213e-18		MULLIGHAN_NPM1_MUTATED_SIGNATURE_2_UP	0.0085772	7.12741e-73
				REACTOME_NOTCH3_ACTIVATION_AND_TRANSMISSION_OF_SIGNAL_TO_THE_NUCLEUS	0.0117302	3.30558e-66		MULLIGHAN_NPM1_MUTATED_SIGNATURE_2_DN	0.00856011	4.13873e-14
				REACTOME_ACTIVATION_OF_RAC1	0.0116592	1.50851e-71		MANN_RESPONSE_TO_AMIFOSTINE_DN	0.00855426	1.05787e-20
				REACTOME_G_BETA_GAMMA_SIGNALLING_THROUGH_PI3KGAMMA	0.0116104	6.6279e-38		GRAHAM_CML_DIVIDING_VS_NORMAL_DIVIDING_UP	0.00852123	8.39083e-09
				REACTOME_NOSTRIN_MEDIATED_ENOS_TRAFFICKING	0.0115965	1.36698e-06		IGARASHI_ATF4_TARGETS_DN	0.00848852	8.47063e-23
				REACTOME_SIGNALING_BY_NOTCH4	0.0115736	8.36646e-08		GERY_CEBP_TARGETS	0.00847303	1.1216e-49
				REACTOME_NUCLEAR_ENVELOPE_NE_REASSEMBLY	0.0115356	5.03969e-55		MEISSNER_BRAIN_ICP_WITH_H3K4ME3	0.00841305	2.62469e-27
				REACTOME_NR1H2_NR1H3_REGULATE_GENE_EXPRESSION_TO_CONTROL_BILE_ACID_HOMEOSTASIS	0.0115287	4.16091e-34		MATZUK_MALE_REPRODUCTION_SERTOLI	0.00840466	2.02753e-46
				REACTOME_HSP90_CHAPERONE_CYCLE_FOR_STEROID_HORMONE_RECEPTORS_SHR	0.0115143	4.29476e-19		SCHLOSSER_MYC_TARGETS_AND_SERUM_RESPONSE_UP	0.00838956	1.28514e-22
				REACTOME_PINK1_PRKN_MEDIATED_MITOPHAGY	0.0113982	5.16805e-06		LOPEZ_EPITHELIOID_MESOTHELIOMA	0.00837415	6.68001e-25
				REACTOME_G2_M_CHECKPOINTS	0.0112646	1.90966e-14		MEISSNER_ES_ICP_WITH_H3K4ME3	0.00836895	4.32366e-27
				REACTOME_MYOCLONIC_EPILEPSY_OF_LAFORA	0.011239	5.99481e-113		SHANK_TAL1_TARGETS_DN	0.00834977	1.81999e-22
				REACTOME_BIOSYNTHESIS_OF_THE_N_GLYCAN_PRECURSOR_DOLICHOL_LIPID_LINKED_OLIGOSACCHARIDE_LLO_AND_TRANSFER_TO_A_NASCENT_PROTEIN	0.0112389	5.32418e-70		KINSEY_TARGETS_OF_EWSR1_FLII_FUSION_UP	0.00833598	4.11263e-88
				REACTOME_DNA_REPLICATION	0.0111769	2.35789e-13		BUFFA_HYPOXIA_METAGENE	0.00833307	4.54557e-11
				REACTOME_HEDGEHOG_OFF_STATE	0.0111558	4.49288e-12		MARCHINI_TRABECTEDIN_RESISTANCE_DN	0.00832548	9.07605e-10
				REACTOME_TBC_RABGAPS	0.0109916	4.20058e-37		MARTIN_VIRAL_GPCR_SIGNALING_DN	0.00830939	1.63221e-49
				REACTOME_ADP_SIGNALLING_THROUGH_P2Y_PURINOCEPTOR_12	0.0108981	1.31449e-23		WIERENGA_STAT5A_TARGETS_GROUP1	0.00814136	3.01051e-27
