# Supplementary material for: UPP1 promotes lung adenocarcinoma progression through the induction of an immunosuppressive microenvironment
Source: Nat Commun. 2024 Feb 8;15:1200. doi: 10.1038/s41467-024-45340-w (PMC10853547; doi:10.1038/s41467-024-45340-w)
Supplement: Supplementary file 8 — Supplementary Data 5 [file 41467_2024_45340_MOESM8_ESM.xlsx]

## Sheet: Description
Supplementary Table 5: Clinical information of LUAD samples from Zhongshan Hospital.
Sheet1: Tissue Microarray (UPP1 and PD-L1).
Sheet2: LUAD samples for mIHC analysis.
Sheet3: Organoid samples.

## Sheet: TMA
Sheet1: TMA (Tissue Microarray)	Female:123, Male:82
Patient Code	Age range	Stage	Metastasis/Recurrence	Death	Dtime	Recurrence	Rtime	Grade	UPP1: (Positive Area, %)	UPP1: (Mean Density)	UPP1: (Area Density)	UPP1: H-score	PDL1: (Positive Area, %)	PDL1: (Mean Density)	PDL1: (Area Density)	PDL1: H-score
Patient 1	60-65	Ib	0	0	67	0	67	Ⅱ	0.1509	0.0859	0.012963	19.0662	0.004	0.0783	0.000311	0.4227
Patient 2	40-45	Ia	0	0	67	0	67	Ⅱ	0.0287	0.1105	0.003175	3.8055	0.0096	0.1295	0.001237	1.5295
Patient 3	60-65	IIIa	0	0	67	0	67	Ⅱ	0.4554	0.0921	0.041939	66.4381	0.2357	0.0988	0.023302	37.3958
Patient 4	60-64	Ia	0	0	67	0	67	Ⅰ-Ⅱ	0.0434	0.2471	0.010713	7.4793	0.022	0.1014	0.002231	2.5587
Patient 5	65-70	Ia	0	0	67	0	67	Ⅱ	0.1911	0.0615	0.011751	31.3369	0.185	0.1257	0.023254	33.5053
Patient 6	40-45	Ia	0	0	67	0	67	Ⅱ-Ⅲ	0.0964	0.0944	0.0091	11.1241	0.0503	0.1001	0.005033	6.0458
Patient 7	45-50	Ib	0	0	67	0	67	Ⅱ	0.1115	0.1123	0.012518	14.2557	0.03	0.1172	0.003517	3.8662
Patient 8	55-59	IIb	0	1	42	0	42	Ⅱ	0.1279	0.0722	0.009231	14.6487	0.102	0.0752	0.007665	10.5319
Patient 9	60-65	Ib	0	0	67	0	67	Ⅰ-Ⅱ	0.1317	0.0931	0.012259	18.6075	0.0294	0.2693	0.007908	4.7114
Patient 10	65-70	Ia	0	0	67	0	67	Ⅰ	0.0237	0.105	0.002493	3.2317	0.0173	0.0903	0.001564	1.9092
Patient 11	65-70	Ib	0	0	67	0	67	Ⅱ	0.0145	0.1428	0.002064	2.2059	0.0288	0.1295	0.003724	4.6491
Patient 12	50-55	IIb	1	1	48	1	30	Ⅱ	0.03	0.0925	0.002771	4.0122	0.0748	0.0974	0.007284	9.6986
Patient 13	55-60	Ib	0	0	67	0	67	Ⅱ	0.0786	0.0898	0.00706	11.9901	0.0245	0.0671	0.001644	2.5589
Patient 14	55-60	Ib	0	0	67	0	67	Ⅱ	0.0704	0.1332	0.00938	10.3309	0.058	0.0917	0.005318	6.8131
Patient 15	65-70	Ib	0	0	67	0	67	Ⅱ	0.0044	0.2698	0.001191	0.8016	0.0335	0.0871	0.002915	3.7367
Patient 16	55-59	IIIa	1	1	41	1	21	Ⅱ-Ⅲ	0.0598	0.0893	0.005345	7.9908	0.3243	0.0682	0.02213	37.2441
Patient 17	65-70	Ia	0	0	67	0	67	Ⅱ	0.024	0.096	0.002302	3.191	0.0438	0.1585	0.006945	5.9725
Patient 18	60-65	Ib	0	0	67	0	67	Ⅱ	0.0485	0.0632	0.003065	7.5104	0.0096	0.1363	0.001302	1.2737
Patient 19	60-65	Ib	0	0	67	0	67	Ⅱ	0.1008	0.1484	0.014964	14.9899	0.0144	0.0821	0.001178	1.558
Patient 20	75-80	Ib	0	0	67	0	67	Ⅱ-Ⅲ	0.0658	0.0892	0.005873	8.8287	0.0439	0.0868	0.003808	5.4509
Patient 21	75-80	Ia	0	0	67	0	67	Ⅱ	0.2274	0.0734	0.016693	32.7307	0.137	0.1178	0.01614	22.0537
Patient 22	70-75	Ia	0	0	67	0	64	Ⅱ-Ⅲ	0.1448	0.0792	0.01147	18.1361	0.0861	0.1112	0.009576	12.8694
Patient 23	60-65	Ib	0	0	67	0	67	Ⅱ	0.0382	0.0938	0.003582	5.0237	0.0321	0.0915	0.002934	3.5646
Patient 24	50-54	Ia	0	1	13	0	13	Ⅱ	0.1176	0.1211	0.014238	17.9218	0.1357	0.158	0.021429	21.6873
Patient 25	65-70	Ia	0	0	67	0	67	Ⅱ	0.0313	0.0875	0.002735	4.3349	0.0763	0.0621	0.004739	8.1471
Patient 26	55-60	Ia	0	0	67	0	67	Ⅰ-Ⅱ	0.0153	0.0616	0.000946	1.8094	0.0289	0.0702	0.002031	3.097
Patient 27	55-60	Ib	1	0	67	1	7	Ⅱ	0.0518	0.1116	0.005782	7.1658	0.003	0.1235	0.000376	0.371
Patient 28	65-70	Ib	0	0	67	0	67	Ⅱ	0.0123	0.0802	0.000985	1.5748	0.0046	0.1432	0.00066	0.5978
Patient 29	55-59	Ia	0	0	67	0	67	Ⅱ	0.0127	0.2731	0.003463	2.1538	0.0314	0.1959	0.006153	4.445
Patient 30	60-65	IIb	1	1	36	1	31	Ⅱ	0.0336	0.5851	0.019633	7.7447	0.1215	0.0725	0.008806	12.633
Patient 31	65-70	Ib	0	0	66	0	66	Ⅱ-Ⅲ	0.0045	0.0871	0.000389	0.5271	0.0093	0.0986	0.000914	1.0271
Patient 32	60-64	Ib	0	0	66	0	66	Ⅱ	0.0099	0.1276	0.001258	1.5552	0.0463	0.0833	0.003852	5.9511
Patient 33	50-55	Ib	1	1	12	1	1	Ⅱ	0.0033	0.057	0.000187	0.3883	0.039	0.049	0.001911	4.8197
Patient 34	65-70	IIb	1	1	45	1	28	Ⅱ	0.0566	0.1633	0.009247	8.6857	0.0039	0.1083	0.000427	0.4673
Patient 35	75-80	Ia	0	0	66	0	66	Ⅱ	0.0105	0.1098	0.001148	1.3809	0.0484	0.058	0.00281	4.9991
Patient 36	60-65	Ia	0	0	66	0	66	Ⅱ	0.1131	0.1089	0.012319	15.9461	0.0526	0.1751	0.0092	7.3354
Patient 37	55-60	Ia	0	0	66	0	66	Ⅱ	0.0136	0.1075	0.001462	1.7252	0.0159	0.1111	0.001769	1.8727
Patient 38	55-60	IIIa	1	1	39	1	34	Ⅱ-Ⅲ	0.2439	0.0987	0.024067	41.4492	0.0729	0.2005	0.014612	13.5941
Patient 39	45-50	Ia	0	0	66	0	66	Ⅰ	0.0164	0.122	0.002002	2.154	0.0147	0.2126	0.00312	2.0904
Patient 40	40-45	Ib	0	0	66	0	66	Ⅱ-Ⅲ	0.0036	0.1549	0.000558	0.5167	0.03	0.093	0.002786	3.4459
Patient 41	60-65	Ia	0	0	66	0	66	Ⅱ	0.0121	0.2201	0.002655	1.9302	0.0137	0.2044	0.002792	1.9003
Patient 42	65-70	IIIa	0	1	50	0	50	Ⅱ	0.1157	0.0847	0.009802	14.6263	0.0672	0.1222	0.008203	9.8506
Patient 43	65-70	Ib	1	1	5	1	2	Ⅱ	0.0776	0.0769	0.00597	10.5132	0.0203	0.1166	0.002368	2.4272
Patient 44	60-65	IIIa	1	0	66	1	66	Ⅱ	0.0319	0.1034	0.003293	4.1759	0.0766	0.1405	0.010759	9.4655
Patient 45	60-64	IIIa	1	0	65	1	30	Ⅱ	0.0096	0.1231	0.001179	1.2922	0.0037	0.1675	0.000617	0.4911
Patient 46	55-59	NA	0	0	65	0	65	Ⅰ-Ⅱ	0.0494	0.1208	0.005972	6.6263	0.0352	0.0659	0.002318	3.7413
Patient 47	50-55	Ib	0	0	65	0	65	Ⅱ	0.0477	0.0944	0.004507	6.2898	0.1483	0.1104	0.016368	20.6851
Patient 48	75-79	Ib	0	0	65	0	65	Ⅱ	0.0192	0.0878	0.001689	2.7162	0.1062	0.1019	0.010828	14.3228
Patient 49	65-70	Ib	1	1	28	1	23	Ⅱ	0.0598	0.1172	0.007009	7.8994	0.1207	0.0807	0.009746	16.9416
Patient 50	55-60	IIb	1	0	65	1	15	Ⅱ	0.0415	0.079	0.003279	4.9826	0.0585	0.1469	0.008588	10.8631
Patient 51	55-60	Ia	0	0	65	0	65	Ⅱ	0.0759	0.0832	0.006311	9.1365	0.021	0.0812	0.001704	2.2483
Patient 52	55-60	IIb	1	1	40	1	37	Ⅱ-Ⅲ	0.0762	0.0774	0.005903	9.8952	0.0201	0.1043	0.002097	2.3647
Patient 53	60-65	Ib	0	0	65	0	65	Ⅱ-Ⅲ	0.0798	0.0755	0.006028	9.0853	0.005	0.1614	0.000809	0.767
Patient 54	50-55	IIIa	0	0	65	0	65	Ⅱ-Ⅲ	0.0379	0.2087	0.00791	5.7993	0.0465	0.1317	0.00613	5.7312
Patient 55	40-45	Ib	0	0	65	0	65	Ⅱ	0.0972	0.1033	0.010045	13.6235	0.1093	0.1202	0.013139	17.0318
Patient 56	60-65	Ib	0	0	65	0	65	Ⅱ	0.0499	0.0512	0.002555	5.7379	0.078	0.1811	0.014127	11.7199
Patient 57	60-65	Ia	0	0	65	0	65	Ⅱ	0.0739	0.0927	0.006847	9.4219	0.0606	0.0753	0.004557	6.3912
Patient 58	65-69	Ib	0	0	65	0	65	Ⅱ	0.0182	0.0935	0.0017	2.18	0.0479	0.1519	0.007277	7.8009
Patient 59	50-55	IIIa	0	0	65	0	65	Ⅱ-Ⅲ	0.0051	0.1251	0.000644	0.713	0.0049	0.1288	0.000635	0.6116
Patient 60	60-65	Ib	0	0	65	0	65	Ⅱ	0.0227	0.1139	0.002582	2.8962	0.1091	0.1752	0.019116	20.8974
Patient 61	55-60	Ia	0	0	65	0	65	Ⅱ	0.0115	0.0999	0.001153	1.6018	0.0124	0.1109	0.001379	1.7315
Patient 62	70-75	Ib	0	0	65	0	65	Ⅱ-Ⅲ	0.0166	0.1915	0.003174	2.5065	0.011	0.2983	0.003269	1.8572
Patient 63	45-50	Ib	0	0	65	0	65	Ⅱ	0.023	0.0998	0.0023	2.7681	0.0529	0.1337	0.007078	8.3377
Patient 64	65-70	IIa	0	0	65	0	65	Ⅱ-Ⅲ	0.0073	0.1153	0.000839	1.1746	0.0083	0.1595	0.001319	1.2251
Patient 65	65-69	Ia	0	0	65	0	65	Ⅰ-Ⅱ	0.0363	0.0964	0.003496	5.1596	0.0569	0.1136	0.006462	9.0759
Patient 66	60-65	IIIa	1	1	53	1	18	Ⅱ-Ⅲ	0.1188	0.2308	0.027404	18.4586	0.0543	0.1156	0.006274	8.6845
Patient 67	50-55	Ib	1	1	23	1	12	Ⅱ	0.0187	0.1368	0.002561	2.5068	0.029	0.1232	0.003567	4.1393
Patient 68	55-60	NA	1	1	21	1	3	Ⅱ	0.0117	0.1837	0.00215	1.6763	0.0096	0.2176	0.002084	1.4023
Patient 69	55-60	Ia	0	0	65	0	65	Ⅰ	0.02	0.0657	0.001314	2.4352	0.0125	0.072	0.000903	1.3351
Patient 70	50-55	Ia	0	0	64	0	64	Ⅱ	0.0463	0.0888	0.00411	5.6332	0.0095	0.2281	0.002175	1.4502
Patient 71	60-64	IIIa	0	0	64	0	64	Ⅱ-Ⅲ	0.0651	0.0582	0.003791	7.0663	0.2149	0.0728	0.015632	23.2652
Patient 72	70-75	Ia	0	0	64	0	64	Ⅱ-Ⅲ	0.0321	0.0778	0.002498	3.7393	0.1223	0.2032	0.024857	23.4486
Patient 73	55-60	IIb	0	0	64	0	64	Ⅰ	0.0412	0.0724	0.002985	4.6834	0.0244	0.1704	0.00415	3.2401
Patient 74	60-65	Ia	0	0	64	0	64	Ⅱ	0.0399	0.071	0.00283	4.4875	0.2288	0.1157	0.026459	33.514
Patient 75	55-59	Ib	0	0	64	0	64	Ⅱ	0.0302	0.1126	0.003399	3.806	0.0577	0.1201	0.006929	7.9467
Patient 76	75-79	IIb	1	1	15	1	6	Ⅱ	0.0342	0.0733	0.002506	4.6525	0.0512	0.1369	0.007016	8.3465
Patient 77	55-59	Ib	0	0	64	0	64	Ⅱ	0.0478	0.0819	0.00392	5.9914	0.0141	0.4934	0.006949	2.8775
Patient 78	60-65	Ib	0	0	64	0	64	Ⅰ-Ⅱ	0.0061	0.1039	0.000637	0.8014	0.0064	0.1258	0.000802	0.9792
Patient 79	55-60	IIIa	1	1	23	1	1	Ⅱ	0.087	0.1068	0.009297	12.1983	0.0509	0.0964	0.004906	7.1108
Patient 80	65-70	Ib	0	0	64	0	64	Ⅰ-Ⅱ	0.0056	0.1581	0.000887	0.8554	0.0223	0.103	0.002299	2.7319
Patient 81	75-80	IIb	0	0	64	0	64	Ⅱ	0.0169	0.243	0.004107	2.7449	0.0081	0.2053	0.001663	1.1482
Patient 82	40-45	Ib	0	0	64	0	64	Ⅱ	0.0216	0.0915	0.001974	3.147	0.0446	0.1561	0.006964	8.3163
Patient 83	65-70	Ia	0	0	64	0	64	Ⅱ-Ⅲ	0.0158	0.0758	0.001194	1.8322	0.1442	0.0986	0.014221	19.6125
Patient 84	60-65	Ia	0	0	64	0	64	Ⅱ	0.005	0.1314	0.000657	0.6822	0.0099	0.1623	0.0016	1.5504
Patient 85	70-74	Ia	0	0	64	0	64	Ⅰ	0.0272	0.2289	0.006221	4.861	0.0099	0.0966	0.000955	1.0893
Patient 86	60-64	Ib	0	0	64	0	64	Ⅲ	0.006	0.0951	0.000567	0.7791	0.0039	0.1196	0.000469	0.4783
Patient 87	70-75	Ib	1	0	64	1	53	Ⅱ	0.0445	0.2713	0.01206	7.4625	0.0041	0.0847	0.000346	0.4425
Patient 88	60-65	IIIa	0	1	24	0	24	Ⅱ	0.084	0.1228	0.010318	15.8912	0.0573	0.0797	0.004568	6.2787
Patient 89	45-50	Ia	0	0	64	0	64	Ⅰ	0.003	0.1369	0.000411	0.3886	0.0083	0.1062	0.000885	0.9699
Patient 90	50-55	Ib	0	0	64	0	64	Ⅱ	0.0187	0.2687	0.00503	3.0942	0.0168	0.3225	0.005433	2.9111
Patient 91	80-84	IIIa	1	0	64	1	64	Ⅱ-Ⅲ	0.0064	0.1297	0.000835	0.8559	0.0121	0.1005	0.001217	1.35
Patient 92	60-65	Ib	1	1	61	1	47	Ⅱ-Ⅲ	0.0062	0.0694	0.000427	0.7383	0.0129	0.1549	0.001992	2.3272
Patient 93	65-70	Ia	0	0	64	0	64	Ⅰ-Ⅱ	0.022	0.0971	0.002141	2.7126	0.0079	0.1372	0.001079	1.046
Patient 94	65-70	Ib	0	0	64	0	64	Ⅱ	0.0067	0.1298	0.000873	0.8752	0.0068	0.1127	0.000763	0.7826
Patient 95	65-70	IIb	1	1	33	1	33	Ⅱ	0.0807	0.0805	0.006496	10.8875	0.0116	0.0674	0.000783	1.1878
Patient 96	45-50	IIIb	1	1	7	1	3	Ⅱ	0.108	0.1217	0.013148	22.3416	0.1001	0.0645	0.00645	10.4392
Patient 97	45-49	Ia	0	0	64	0	64	Ⅱ	0.0035	0.1315	0.000457	0.4845	0.0045	0.0872	0.00039	0.492
Patient 98	45-50	Ia	0	0	64	0	64	Ⅰ-Ⅱ	0.0158	0.146	0.002306	2.353	0.037	0.1162	0.0043	5.4166
Patient 99	65-70	Ib	0	0	64	0	64	Ⅱ-Ⅲ	0.0058	0.224	0.001292	0.9169	0.0059	0.1828	0.001074	0.8532
Patient 100	65-70	IIIa	NA	0	64	NA	NA	Ⅱ	0.0032	0.1157	0.000365	0.4928	0.0036	0.1413	0.000516	0.6499
Patient 101	40-45	Ia	0	0	64	0	64	Ⅱ	0.0019	0.2109	0.000392	0.3082	0.0018	0.2576	0.000461	0.3063
Patient 102	50-55	Ib	0	0	64	0	64	Ⅱ-Ⅲ	0.0009	0.1846	0.000167	0.1396	0.0015	0.1072	0.00016	0.1736
Patient 103	60-64	IIIa	1	0	64	1	22	Ⅰ-Ⅱ	0.0021	0.2792	0.00059	0.3712	0.0009	0.289	0.00026	0.1501
Patient 104	65-70	IIb	0	0	63	0	63	Ⅱ	0.0338	0.1004	0.003397	4.1261	0.0182	0.1341	0.002441	2.1935
Patient 105	60-65	Ia	0	0	63	0	63	Ⅱ-Ⅲ	0.0256	0.1268	0.003249	3.3317	0.0373	0.1148	0.004279	4.3617
Patient 106	60-65	Ib	0	0	63	0	63	Ⅱ	0.0394	0.0906	0.003565	5.1029	0.0118	0.0815	0.000964	1.265
Patient 107	50-55	Ia	0	0	63	0	63	Ⅱ	0.0255	0.0717	0.001831	2.9386	0.0047	0.1726	0.000807	0.6261
Patient 108	70-74	Ib	NA	0	63	NA	NA	Ⅱ-Ⅲ	0.2663	0.1204	0.032071	39.521	0.001	0.1931	0.000196	0.144
Patient 109	60-64	Ia	0	0	63	0	63	Ⅰ-Ⅱ	0.0139	0.1843	0.002566	2.0231	0.0364	0.1133	0.004117	4.1452
Patient 110	60-65	Ib	0	0	63	0	63	Ⅰ-Ⅱ	0.0148	0.1198	0.001777	2.1337	0.0033	0.2344	0.000769	0.5405
Patient 111	60-65	Ib	0	0	63	0	63	Ⅰ-Ⅱ	0.0338	0.1869	0.006311	5.259	0.0244	0.1723	0.004199	3.293
Patient 112	70-75	IIIa	NA	1	7	NA	NA	Ⅱ	0.0037	0.104	0.000383	0.4486	0.0253	0.0894	0.002264	2.9116
Patient 113	45-50	NA	NA	1	55	NA	NA	Ⅱ	0.01	0.2039	0.002047	1.7623	0.0127	0.2231	0.00283	2.2856
Patient 114	40-45	Ib	0	0	63	0	63	Ⅱ-Ⅲ	0.0302	0.0719	0.002174	3.9877	0.0723	0.1449	0.010471	12.7933
Patient 115	70-74	Ib	0	0	63	0	63	Ⅱ-Ⅲ	0.0103	0.4847	0.00501	2.2033	0.0253	0.4228	0.010675	4.9499
Patient 116	45-50	IIIa	1	0	63	1	35	Ⅱ	0.0013	0.1379	0.000173	0.1706	0.0019	0.0886	0.000167	0.2056
Patient 117	60-65	Ia	NA	0	63	NA	NA	Ⅱ	0.0144	0.1194	0.001719	1.8173	0.1245	0.16	0.019916	22.5171
Patient 118	50-55	IIa	1	0	46	1	35	Ⅱ	0.011	0.0746	0.00082	1.3579	0.0328	0.0925	0.003036	4.3446
Patient 119	80-84	Ia	NA	0	63	NA	NA	Ⅰ-Ⅱ	0.0023	0.2226	0.000518	0.3695	0.0311	0.0631	0.001962	3.3286
Patient 120	80-85	Ib	0	0	63	0	63	Ⅱ	0.0106	0.0861	0.000911	1.2992	0.008	0.1005	0.000803	1.0298
Patient 121	55-60	Ib	0	0	63	0	63	Ⅱ	0.1109	0.0853	0.00946	15.7361	0.0115	0.1072	0.001237	1.3529
Patient 122	45-50	Ib	0	0	63	0	63	Ⅱ-Ⅲ	0.1563	0.1217	0.019021	21.6796	0.0072	0.0764	0.000551	0.7632
Patient 123	25-30	Ib	0	0	63	0	63	Ⅱ-Ⅲ	0.0052	0.1079	0.000557	0.6328	0.0188	0.1201	0.002261	3.0399
Patient 124	55-59	IIb	0	0	63	0	63	Ⅱ-Ⅲ	0.0299	0.1012	0.003029	4.2122	0.0614	0.1512	0.009278	10.3866
Patient 125	60-65	NA	0	0	63	0	63	Ⅱ	0.0623	0.0985	0.006135	7.7135	0.079	0.104	0.008221	9.328
Patient 126	55-59	Ib	0	0	63	0	63	Ⅱ	0.0265	0.1662	0.004402	3.7861	0.0298	0.1201	0.003575	3.643
Patient 127	70-75	Ib	0	0	63	0	63	Ⅱ	0.0745	0.0719	0.005355	9.0257	0.0652	0.1162	0.007576	9.4213
Patient 128	65-69	Ib	0	0	63	0	63	Ⅰ	0.005	0.2049	0.001028	0.8269	0.0036	0.1888	0.000674	0.5237
Patient 129	60-65	Ib	0	0	63	0	63	Ⅱ-Ⅲ	0.0544	0.0799	0.004347	6.3551	0.0809	0.3109	0.025166	13.5026
Patient 130	55-60	IIIa	NA	1	40	NA	NA	Ⅱ	0.0045	0.0824	0.000371	0.524	0.0045	0.0931	0.000418	0.4905
Patient 131	60-64	IIIa	NA	1	24	NA	NA	Ⅱ	0.0031	0.2725	0.000844	0.5655	0.0057	0.1466	0.000837	0.7467
Patient 132	50-55	Ib	0	0	62	0	62	Ⅱ	0.0132	0.1751	0.002307	2.0335	0.0452	0.1171	0.005291	5.7513
Patient 133	65-70	Ia	0	0	62	0	62	Ⅰ-Ⅱ	0.0123	0.056	0.00069	1.6883	0.0472	0.0781	0.003691	5.4807
Patient 134	55-60	Ib	0	0	62	0	62	Ⅰ-Ⅱ	0.0031	0.1672	0.000523	0.4669	0.0131	0.1217	0.001601	1.5739
Patient 135	60-65	Ib	0	0	62	0	62	Ⅱ	0.035	0.1937	0.006783	5.9801	0.0016	0.2051	0.000332	0.2388
Patient 136	50-55	Ib	0	0	62	0	62	Ⅱ-Ⅲ	0.0015	0.097	0.000142	0.1828	0.087	0.0685	0.005964	9.9699
Patient 137	60-65	Ib	1	0	62	1	12	Ⅱ	0.019	0.0693	0.001316	2.5117	0.0961	0.0823	0.007907	12.4991
Patient 138	50-55	Ib	0	0	62	0	62	Ⅱ	0.0549	0.0778	0.004273	6.51	0.064	0.1099	0.007036	8.6837
Patient 139	50-54	Ia	0	0	62	0	62	Ⅰ-Ⅱ	0.0662	0.0772	0.005113	10.0246	0.1499	0.0749	0.011238	16.2597
Patient 140	80-85	Ib	1	0	62	1	36	Ⅱ	0.0686	0.0974	0.006681	8.8362	0.0248	0.0954	0.002364	3.1927
Patient 141	55-60	Ib	0	0	62	0	62	Ⅰ	0.0174	0.2	0.003474	2.7614	0.0967	0.154	0.014889	12.4635
Patient 142	65-69	Ib	0	0	62	0	62	Ⅰ-Ⅱ	0.0756	0.09	0.006806	10.5277	0.0723	0.1011	0.007308	11.0597
Patient 143	75-80	Ib	0	0	62	0	62	Ⅰ-Ⅱ	0.0082	0.2709	0.002215	1.4406	0.1657	0.0832	0.013791	18.1332
Patient 144	60-65	IIb	0	0	62	0	62	Ⅱ-Ⅲ	0.0796	0.0912	0.00726	11.3487	0.0576	0.0814	0.004692	6.2036
Patient 145	65-70	Ia	0	0	62	0	62	Ⅰ-Ⅱ	0.0288	0.1936	0.005574	4.2523	0.0623	0.1524	0.009495	7.8893
Patient 146	75-80	IIb	NA	1	22	NA	NA	Ⅲ	0.0617	0.0802	0.004942	7.7149	0.0116	0.0722	0.000835	1.2087
Patient 147	55-60	Ib	1	0	51	1	48	Ⅱ	0.0035	0.1337	0.000462	0.4698	0.0556	0.0853	0.004745	6.8591
Patient 148	55-60	IIIb	0	0	62	0	62	Ⅱ	0.003	0.115	0.000346	0.3898	0.0083	0.0839	0.0007	0.8984
Patient 149	65-70	Ia	0	0	62	0	62	Ⅰ-Ⅱ	0.0012	0.1529	0.000186	0.1711	0.0067	0.1004	0.00067	0.7676
Patient 150	45-50	Ia	0	0	62	0	62	Ⅱ	0.016	0.1457	0.002326	2.103	0.0554	0.6207	0.034398	12.7558
Patient 151	45-50	IIIa	1	0	48	1	12	Ⅱ-Ⅲ	0.0003	0.2702	8e-05	0.0555	0.0015	0.1267	0.000191	0.1938
Patient 152	50-55	Ib	0	0	62	0	62	Ⅱ	0.0203	0.1436	0.00292	2.6669	0.0111	0.1617	0.001788	1.4557
Patient 153	70-75	Ib	0	0	62	0	62	Ⅱ	0.0064	0.1032	0.000657	0.8117	0.022	0.1533	0.003367	2.815
Patient 154	75-80	Ib	0	0	62	0	62	Ⅱ-Ⅲ	0.0149	0.3112	0.004628	2.6384	0.0233	0.1462	0.003407	2.8977
Patient 155	55-60	Ia	1	1	38	1	32	Ⅱ	0.1226	0.1023	0.012538	16.3395	0.0503	0.0695	0.003496	5.6616
Patient 156	40-45	Ib	0	0	62	0	62	Ⅱ	0.0461	0.112	0.005166	6.2664	0.1126	0.0867	0.009766	12.72
Patient 157	55-60	Ia	NA	1	24	NA	NA	Ⅱ	0.0575	0.1523	0.008754	9.2703	0.1151	0.0981	0.011298	13.3306
Patient 158	60-65	IIa	1	0	62	1	31	Ⅱ-Ⅲ	0.0923	0.1042	0.009623	11.3406	0.195	0.0943	0.018395	22.3565
Patient 159	40-45	Ia	NA	0	62	NA	NA	Ⅱ	0.0875	0.0863	0.007547	10.8431	0.2381	0.0875	0.020841	28.0881
Patient 160	70-75	IIIa	1	0	62	1	10	Ⅱ-Ⅲ	0.0161	0.0841	0.001351	1.8901	0.2061	0.0753	0.01552	21.4629
Patient 161	65-69	IIb	1	0	62	1	35	Ⅱ	0.2013	0.0922	0.018566	28.4625	0.1722	0.1226	0.021117	25.0378
Patient 162	70-75	NA	0	0	62	0	62	Ⅰ	0.0381	0.0961	0.003663	4.7742	0.5083	0.1384	0.070373	80.5133
Patient 163	45-50	Ia	0	0	62	0	62	Ⅱ	0.1174	0.1283	0.015068	16.543	0.1323	0.1102	0.014583	16.0448
Patient 164	65-70	Ib	0	0	62	0	62	Ⅰ-Ⅱ	0.031	0.1674	0.005186	4.719	0.141	0.1335	0.018812	19.2156
Patient 165	60-65	Ia	0	0	62	0	62	Ⅰ-Ⅱ	0.0495	0.0716	0.003543	6.1141	0.2508	0.0848	0.021266	29.0969
Patient 166	60-65	NA	0	0	62	0	62	Ⅱ	0.0169	0.1788	0.00303	2.5554	0.0414	0.0953	0.00395	4.6645
Patient 167	50-54	Ia	0	0	62	0	62	Ⅱ-Ⅲ	0.0206	0.1184	0.002437	2.5858	0.0215	0.0876	0.001884	2.333
Patient 168	55-60	Ib	NA	0	62	NA	NA	Ⅱ	0.0062	0.1943	0.001212	0.9677	0.0191	0.1243	0.002379	2.5459
Patient 169	45-49	IIb	0	0	61	0	61	Ⅱ-Ⅲ	0.0027	0.1131	0.000308	0.3397	0.0071	0.0814	0.00058	0.7537
Patient 170	45-50	Ia	0	0	61	0	61	Ⅱ	0.0197	0.2409	0.004749	3.1439	0.1131	0.0914	0.010344	12.9731
Patient 171	50-55	Ib	0	0	61	0	61	Ⅱ-Ⅲ	0.1105	0.104	0.011493	13.8691	0.0324	0.0687	0.002224	3.3603
Patient 172	45-50	Ib	NA	0	61	NA	NA	Ⅱ-Ⅲ	0.5625	0.1262	0.070989	89.6648	0.1105	0.0666	0.007357	11.1911
Patient 173	55-60	Ib	0	0	61	0	61	Ⅱ	0.0918	0.0964	0.008853	11.1978	0.006	0.079	0.000474	0.6433
Patient 174	75-80	Ia	1	0	61	1	34	Ⅱ-Ⅲ	0.4831	0.1249	0.060343	75.6799	0.0271	0.2211	0.005999	4.0558
Patient 175	55-60	Ia	0	0	61	0	61	Ⅰ-Ⅱ	0.0433	0.0617	0.002672	5.0327	0.0087	0.0717	0.000621	0.9181
Patient 176	65-70	Ib	NA	0	61	NA	NA	Ⅱ	0.2087	0.0787	0.016427	24.3491	0.1603	0.1237	0.019841	26.86
Patient 177	80-84	Ib	0	0	61	0	61	Ⅱ-Ⅲ	0.2559	0.0664	0.016984	32.2419	0.1187	0.0578	0.006854	12.4357
Patient 178	40-44	IIb	0	0	61	0	61	Ⅰ	0.0568	0.1009	0.005734	7.1659	0.1461	0.1183	0.017276	17.9272
Patient 179	55-60	Ia	0	0	61	0	61	Ⅱ	0.3413	0.1204	0.041091	47.9632	0.1256	0.0456	0.005732	13.3175
Patient 180	70-74	Ib	0	0	61	0	61	Ⅱ	0.0415	0.0754	0.003128	4.795	0.07	0.1929	0.013512	15.6253
Patient 181	75-80	Ib	0	0	61	0	61	Ⅱ	0.042	0.0696	0.002921	4.8165	0.1162	0.1265	0.014704	19.6126
Patient 182	75-80	IIb	1	1	50	1	24	Ⅱ-Ⅲ	0.0513	0.1201	0.006159	6.5069	0.0261	0.1649	0.004297	3.7914
Patient 183	55-60	Ia	0	0	61	0	61	Ⅱ-Ⅲ	0.1507	0.1082	0.016306	19.6334	0.0266	0.0769	0.002047	2.8398
Patient 184	70-74	Ia	NA	0	61	NA	NA	Ⅱ	0.431	0.106	0.045695	65.8284	0.0901	0.117	0.010534	14.7055
Patient 185	55-60	IIIa	1	0	35	1	34	Ⅱ-Ⅲ	0.1589	0.1912	0.030395	23.9718	0.0547	0.2907	0.015907	8.9969
Patient 186	55-60	Ia	0	0	61	0	61	Ⅱ	0.1203	0.0901	0.010829	17.0689	0.0638	0.0671	0.004278	6.8436
Patient 187	55-60	IIIa	NA	1	36	NA	NA	Ⅱ	0.1329	0.0798	0.010601	16.3602	0.0287	0.1266	0.003631	3.6841
Patient 188	60-65	Ib	1	1	35	1	47	Ⅱ	0.1701	0.0886	0.015074	24.0609	0.1957	0.0786	0.015384	22.245
Patient 189	60-65	Ib	0	0	61	0	61	Ⅱ	0.1654	0.1517	0.025095	23.4973	0.0567	0.2132	0.012087	8.6308
Patient 190	55-59	Ia	0	0	61	0	61	Ⅱ	0.0283	0.0752	0.002133	3.5027	0.0108	0.0602	0.000648	1.107
Patient 191	65-70	Ia	1	0	61	1	49	Ⅰ	0.0253	0.0893	0.002263	3.26	0.0177	0.0685	0.00121	1.8821
Patient 192	60-64	Ia	0	0	61	0	61	Ⅱ	0.0854	0.3274	0.027951	15.3203	0.0135	0.0762	0.001027	1.4348
Patient 193	60-65	Ia	0	0	61	0	61	Ⅲ	0.0749	0.084	0.006291	8.7044	0.048	0.0616	0.002959	4.8869
Patient 194	70-75	Ib	0	0	61	0	61	Ⅱ	0.0192	0.0793	0.001523	2.3578	0.036	0.0756	0.002723	4.0673
Patient 195	55-60	Ib	0	0	61	0	61	Ⅱ-Ⅲ	0.0487	0.1407	0.006849	6.9791	0.0071	0.0716	0.000509	0.7977
Patient 196	45-50	Ia	0	0	61	0	61	Ⅱ	0.1467	0.0883	0.01295	17.7496	0.0464	0.0755	0.003503	5.2982
Patient 197	65-70	Ib	0	0	61	0	61	Ⅱ-Ⅲ	0.1015	0.0842	0.008547	13.1388	0.0866	0.0904	0.007833	10.8394
Patient 198	55-60	Ia	0	0	61	0	61	Ⅱ-Ⅲ	0.086	0.0764	0.006567	10.7597	0.0187	0.0792	0.001482	2.0373
Patient 199	60-65	Ib	0	0	61	0	61	Ⅱ	0.1857	0.0888	0.016481	22.7049	0.0417	0.0829	0.003454	5.03
Patient 200	55-60	Ia	0	0	61	0	61	Ⅱ	0.1438	0.0794	0.011423	18.0279	0.0168	0.1166	0.00196	2.0184
Patient 201	65-69	Ia	0	0	61	0	61	Ⅱ	0.3512	0.0668	0.023449	53.35	0.311	0.1269	0.039467	51.3625
Patient 202	65-69	Ib	1	0	61	1	48	Ⅰ	0.1016	0.0697	0.007084	13.8417	0.0548	0.1534	0.008409	10.0907
Patient 203	30-35	IIIb	0	1	50	0	50	Ⅱ	0.1457	0.0773	0.011269	18.3364	0.0087	0.1072	0.000931	1.0177
Patient 204	50-55	IIIa	0	0	60	0	60	Ⅱ-Ⅲ	0.0182	0.1231	0.002241	2.4708	0.0519	0.3413	0.017722	9.0842
Patient 205	55-59	Ia	0	0	60	0	60	Ⅰ-Ⅱ	0.0608	0.1218	0.007405	8.9438	0.0172	0.1025	0.001764	1.9855

## Sheet: mIHC
Sheet2: LUAD samples for mIHC analysis.	Female:8, Male:7
Patient Code	Age range	Stage	Tumor site	UPP1: (Positive Area, %)	UPP1: (Mean Density)	UPP1: (Area Density)	UPP1: H-score
Patient 1	65-70	IA	L-Upper	0.0499	0.1431	0.007148	7.6023
Patient 2	55-60	IB	R-Upper	0.137	0.1134	0.015535	18.8445
Patient 3	55-60	IVB	R-Upper	0.2608	0.1169	0.030499	37.9218
Patient 4	75-80	IVA	R-Lower	0.2002	0.1112	0.022256	27.8313
Patient 5	60-65	IVA	L-Lower	0.3368	0.1013	0.034114	47.378
Patient 6	55-60	IIB	R-Upper	0.1584	0.1134	0.017955	21.4768
Patient 7	65-70	IA	R-Lower	0.0671	0.1288	0.008642	10.4489
Patient 8	55-60	IA	L-Upper	0.0602	0.171	0.010287	9.7659
Patient 9	70-75	IB	L-Upper	0.0304	0.1376	0.004178	4.7089
Patient 10	65-70	IA	R-Upper	0.0514	0.1252	0.006437	6.8686
Patient 11	65-70	IB	L-Upper	0.0519	0.1381	0.007171	7.6804
Patient 12	60-65	IIIB	R-Middle	0.181	0.1081	0.019566	24.2922
Patient 13	60-65	IIIB	L-Lower	0.2124	0.1078	0.022898	28.656
Patient 14	60-65	IVA	L-Lower	0.3449	0.1124	0.038771	47.049
Patient 15	65-70	IIB	L-Lower	0.4449	0.1133	0.050406	68.7235

## Sheet: Organoid
Sheet3: LUAD samples for organoid culture.	Female:3, Male:3
Patient Code	Age range	Stage	Tumor site	UPP1: (Positive Area, %)	UPP1: (Mean Density)	UPP1: (Area Density)	UPP1: H-score	UPP1 group
Patient 1	65-70	IA	L-Upper	0.1172	0.16	0.018752	18.1854	High
Patient 2	55-60	IIA	R-Upper	0.0906	0.1499	0.013575	14.7664	High
Patient 3	65-70	IB	R-Upper	0.0736	0.1005	0.007394	12.3342	High
Patient 4	70-75	IA	R-Lower	0.0509	0.1282	0.006525	7.6278	Low
Patient 5	65-70	IB	L-Lower	0.0531	0.1307	0.006938	8.2491	Low
Patient 6	65-70	IA	R-Upper	0.0514	0.1252	0.006437	6.8686	Low
