# Supplementary material for: UPP1 promotes lung adenocarcinoma progression through the induction of an immunosuppressive microenvironment
Source: Nat Commun. 2024 Feb 8;15:1200. doi: 10.1038/s41467-024-45340-w (PMC10853547; doi:10.1038/s41467-024-45340-w)
Supplement: Supplementary file 9 — Supplementary Data 6 [file 41467_2024_45340_MOESM9_ESM.xlsx]

## Sheet: Description
Supplementary Table 6: Identification of cytokines related to UPP1 up-regulation using the RayBio human cytokine antibody array.
Sheet1: Differentially expressed cytokines identified using the RayBio human cytokine antibody array (Statistical analysis was conducted using two-tailed student’s t-test).
Sheet2: Spot-to-Protein correspondence for the RayBio human cytokine antibody array.

## Sheet: Differential Cytokines
Sheet1: Differentially expressed cytokines identified using RayBio human cytokine antibody array.
proteinID	AveExp.Group1	AveExp.Group2	logFC	P.Value	foldchange	Regulation	entrezID	uniprotID	X1	X2	X3	X4	X5	X6	Threshold
TGF-beta 1	14.8597	9.62514	5.23457	9.27748e-07	37.6497	up	7040	P01137	29556	29550.7	30087.9	709.693	694.336	995.524	TRUE
GM-CSF	12.8655	10.9662	1.89934	0.00339842	3.73043	up	1437	P04141	4625	8745.82	10271.7	2480.25	1618.92	1991.05	TRUE
IL-1beta	14.5786	13.7334	0.845214	0.00357324	1.79653	up	3553	P01584	21201	27422.2	25193.8	12520.8	13289.5	15179.8	TRUE
IL-6	13.9559	11.8424	2.1135	0.00362317	4.3274	up	3569	P05231	11692	19619.2	17489.1	3898.72	5662.62	2240.9	TRUE
IGFBP-3	10.9682	9.34214	1.62609	0.0138489	3.08675	up	3486	P17936	2570	2128.51	1467.66	472.516	1156.63	497.762	TRUE
ENA-78	14.9906	14.1468	0.843799	0.0165616	1.79477	up	6374	P42830	33667	35202.2	29109.5	22598	19648.3	13438.6	TRUE
GRO-alpha	14.1772	12.8699	1.30732	0.0209285	2.47481	up	2919	P09341	10665	22458.8	26538.7	8976.88	6472.08	7216.58	TRUE
TNF-alpha	10.3531	9.42862	0.92452	0.0258382	1.89805	up	7124	P01375	1286	1418.39	1224	945.032	462.291	745.674	TRUE
FGF-4	10.3012	9.42937	0.871822	0.0282925	1.82997	up	2249	P08620	1542	1181.07	1100.27	709.693	923.683	497.762	TRUE
IL-1alpha	12.4161	11.2461	1.17005	0.0333995	2.2502	up	3552	P01583	4626	7209.69	4892.19	1417.55	3120.92	3234.48	TRUE
MIP-3-alpha	14.8532	14.464	0.389237	0.0427491	1.3097	up	6364	P78556	26986	29313.4	32776.7	24334.6	22686.4	20905	TRUE
VEGF	12.0477	11.4532	0.594472	0.0453796	1.50992	up	7422	P15692	4626	4963.45	3302.7	2362.58	3120.92	2986.57	TRUE
NT-3	11.0416	10.5807	0.460887	0.0707096	1.37639	up	4908	P20783	1798	2363.98	2200.53	1298.96	1848.27	1493.29	FALSE
G-CSF	0	5.58389	-5.58389	0.074496	0.0208488	down	1440	P09919	0	0	0	237.177	462.291	0	FALSE
TARC	10.4401	10.0078	0.432244	0.0779022	1.34933	up	6361	Q92583	1541	1182.91	1467.66	945.032	924.582	1245.37	FALSE
IL-7	8.80562	2.96242	5.84319	0.0786323	57.4085	up	3574	P13232	256	710.115	489.219	472.516	0	0	FALSE
Leptin	10.7788	10.2762	0.502608	0.0952039	1.41677	up	3952	P41159	2056	1655.71	1590.44	1654.73	1154.83	995.524	FALSE
IGFBP-1	11.9517	11.2113	0.740437	0.109705	1.67068	up	3484	P08833	2570	4491.57	5380.45	2362.58	3236.04	1741.2	FALSE
GRO	14.4577	13.7838	0.673898	0.114263	1.59538	up	2919	P09341	15934	23758.5	30087.9	19844.8	10516.7	13439.6	FALSE
MCP-3	8.61412	9.44962	-0.835505	0.126917	0.560387	down	6354	P80098	514	472.797	245.561	591.105	1156.63	497.762	FALSE
IGFBP-2	12.7082	13.2219	-0.513679	0.150441	0.700434	down	3485	P18065	5140	7564.75	7703.77	11574.8	11210.1	6718.82	FALSE
LIGHT	9.94315	9.69827	0.244876	0.153583	1.18499	up	8740	O43557	1028	945.594	978.438	945.032	808.56	747.611	FALSE
IP-10	10.7397	10.3637	0.376013	0.174616	1.29775	up	3627	P02778	1798	1891.19	1467.66	1417.55	1617.12	995.524	FALSE
MCP-2	10.3749	8.96178	1.41311	0.177875	2.66311	up	6355	P80075	4497	708.275	732.876	709.693	694.336	249.849	FALSE
TNF-beta	9.71711	10.3642	-0.647124	0.18016	0.638552	down	4049	P01374	514	1181.07	978.438	1417.55	924.582	1743.13	FALSE
FGF-9	11.3011	10.9285	0.372622	0.186318	1.2947	up	2254	P31371	3469	2363.98	1956.88	1890.06	1964.29	1991.05	FALSE
NT-4	10.1073	5.99599	4.11127	0.186853	17.2828	up	4909	P34130	1542	710.115	1222.1	0	346.269	747.611	FALSE
TGF- b 2	11.8346	11.4459	0.388705	0.223547	1.30922	up	7042	P61812	4112	4608.39	2568.87	2835.1	3236.04	2363.88	FALSE
PDGF-BB	10.5142	10.2026	0.311566	0.227555	1.24105	up	5155	P01127	1798	1182.91	1467.66	1182.21	1386.87	995.524	FALSE
I-309	9.6103	9.09704	0.513264	0.231902	1.42728	up	6346	P22362	1028	945.594	489.219	472.516	462.291	747.611	FALSE
SCF	10.0507	9.53745	0.513276	0.238565	1.42729	up	4254	P21583	1028	1182.91	978.438	472.516	694.336	1245.37	FALSE
Eotaxin-2	10.5775	6.79515	3.78237	0.265459	13.7596	up	6369	O00175	1283	1418.39	1956.88	1182.21	1156.63	0	FALSE
PIGF	10.138	9.81823	0.319745	0.302135	1.24811	up	5228	P49763	1542	945.594	978.438	707.855	1040.6	995.524	FALSE
FGF-7	9.66679	9.94342	-0.276631	0.309526	0.825516	down	2252	P21781	1028	710.115	732.876	826.443	924.582	1245.37	FALSE
IL-13	2.96271	0	2.96271	0.31086	7.79586	up	3596	P35225	0	472.797	0	0	0	0	FALSE
TGF- b 3	9.61032	8.9569	0.653419	0.322791	1.57289	up	7043	P10600	1028	472.797	978.438	707.855	230.246	747.611	FALSE
M-CSF	10.4705	10.9744	-0.503861	0.324358	0.705217	down	1435	P09603	770	1891.19	1956.88	2717.43	1502.9	1991.05	FALSE
Angiogenin	8.94319	9.48633	-0.543142	0.333702	0.686275	down	283	P03950	256	472.797	978.438	709.693	694.336	745.674	FALSE
CK beta 8-1	10.5891	10.7717	-0.182583	0.334121	0.881124	down	6368	P55773	1286	1655.71	1713.22	1890.06	1618.92	1743.13	FALSE
MIP-1-delta	5.64768	8.23705	-2.58937	0.354064	0.166158	down	6359	Q16663	514	0	243.658	235.339	462.291	249.849	FALSE
Eotaxin-3	9.66754	8.76791	0.899632	0.35983	1.86559	up	10344	Q9Y258	514	1418.39	734.78	709.693	924.582	124.925	FALSE
MDC	9.47148	9.76269	-0.291207	0.36662	0.817218	down	6367	O00626	514	708.275	978.438	709.693	924.582	995.524	FALSE
BLC	10.9351	10.6092	0.325883	0.402185	1.25343	up	10563	O43927	2055	1655.71	2202.44	2362.58	1617.12	995.524	FALSE
MIG	6.65118	9.34007	-2.68889	0.414931	0.155083	down	4283	Q07325	0	827.854	1224	235.339	924.582	1243.44	FALSE
HGF	9.80434	9.42113	0.383213	0.419738	1.30424	up	3082	P14210	1028	945.594	732.876	1063.62	808.56	372.837	FALSE
TIMP-2	14.6355	14.784	-0.148468	0.420881	0.902208	down	7077	P16035	25588	29077.9	22157.6	29531.3	30394.3	25011.1	FALSE
IL-15	10.2443	9.78183	0.462428	0.432914	1.37786	up	3600	P40933	1284	1891.19	732.876	472.516	1156.63	1243.44	FALSE
IL-2	2.96271	6.14385	-3.18114	0.439367	0.110251	down	3558	P60568	0	472.797	0	707.855	0	497.762	FALSE
BDNF	11.5593	11.4352	0.124101	0.443791	1.08983	up	627	P23560	2827	3308.66	2935.31	3072.27	2773.75	2488.81	FALSE
IL-10	7.94939	8.2334	-0.284011	0.445707	0.821304	down	3586	P22301	256	237.318	245.561	235.339	230.246	497.762	FALSE
PARC	10.6738	10.4847	0.189088	0.45775	1.14004	up	6362	P55774	1670	2128.51	1224	1417.55	1386.87	1493.29	FALSE
IL-16	9.91194	9.69827	0.213662	0.460721	1.15963	up	3603	Q14005	1286	708.275	978.438	709.693	924.582	870.599	FALSE
TIMP-1	13.5262	13.3691	0.157152	0.463585	1.11508	up	7076	P01033	10280	15010.8	10639.1	10394.4	11441.3	9956.2	FALSE
MCP-4	9.59816	9.28982	0.308346	0.46819	1.23829	up	6357	Q99616	1283	590.536	611.999	707.855	462.291	745.674	FALSE
GCP-2	9.94315	9.62341	0.319734	0.47231	1.2481	up	6372	P80162	1028	945.594	978.438	1417.55	692.537	497.762	FALSE
RANTES	10.6763	10.3644	0.311916	0.484475	1.24135	up	6352	P13501	1542	1655.71	1713.22	709.693	1849.16	1741.2	FALSE
IL-8	14.8738	14.7687	0.105048	0.500508	1.07553	up	3576	P10145	28270	33732.3	28374.7	29870.5	25888.3	28124.5	FALSE
Flt-3 Ligand	10.2123	10.0071	0.205257	0.529921	1.15289	up	2322	P36888	1800	945.594	978.438	1180.37	924.582	995.524	FALSE
GDNF	10.6162	10.4628	0.15337	0.540162	1.11216	up	2668	P39905	1284	1891.19	1589.49	1772.39	1270.85	1245.37	FALSE
Osteopontin	15.1197	15.0101	0.109559	0.547554	1.0789	up	6696	P10451	37779	36169	33021.3	29533.2	30742.4	39572.1	FALSE
LIF	10.2456	10.0631	0.182479	0.584312	1.13483	up	3976	P15018	1542	1182.91	978.438	1180.37	1386.87	745.674	FALSE
IL12-p40	10.6211	10.4386	0.182521	0.588179	1.13487	up	3592	P29459	1800	1772.53	1222.1	945.032	1618.92	1743.13	FALSE
MIP-1 beta	10.7484	10.9486	-0.200169	0.600275	0.870448	down	6351	P13236	1028	2126.67	2324.27	2125.4	2080.31	1743.13	FALSE
IL-3	10.7421	10.4477	0.294408	0.626505	1.22638	up	3562	P08700	3853	1063.33	1224	1890.06	1154.83	1245.37	FALSE
Eotaxin	10.653	10.485	0.168035	0.639043	1.12353	up	6356	P51671	1286	1891.19	1713.22	2127.24	1386.87	995.524	FALSE
IL-5	5.27621	7.24012	-1.96391	0.646849	0.256333	down	3567	P05113	0	472.797	121.829	0	3466.28	995.524	FALSE
TPO	9.141	9.42985	-0.288856	0.65204	0.818551	down	7066	P40225	770	945.594	245.561	472.516	924.582	747.611	FALSE
SDF-1	10.5786	10.4847	0.0939422	0.655154	1.06728	up	6387	P48061	1542	1891.19	1224	1417.55	1386.87	1493.29	FALSE
Fractalkine	10.6528	10.559	0.0937163	0.698001	1.06712	up	6376	P78423	2055	1655.71	1224	1417.55	1618.92	1493.29	FALSE
Osteoprotegerin	9.91318	10.0638	-0.150665	0.70298	0.900835	down	4982	O00300	1286	710.115	978.438	707.855	1156.63	1493.29	FALSE
IFN-gamma	9.27608	9.09702	0.179061	0.787448	1.13215	up	3458	P01579	1028	945.594	243.658	709.693	462.291	497.762	FALSE
MIF	13.2459	13.1956	0.050348	0.802304	1.03551	up	4282	Q07325	8352	12291.8	8927.77	9686.58	9129.8	9333.52	FALSE
EGF	10.3027	10.3975	-0.0948089	0.828044	0.936396	down	1950	P01133	772	1182.91	2200.53	1182.21	1386.87	1493.29	FALSE
IL-4	9.27974	9.10806	0.171677	0.830748	1.12637	up	3565	P05112	258	945.594	978.438	826.443	808.56	249.849	FALSE
IGFBP-4	9.14224	9.03334	0.108906	0.872518	1.07841	up	3487	P22692	772	945.594	245.561	354.847	462.291	871.567	FALSE
Oncostatin M	10.588	10.623	-0.03494	0.884166	0.976072	down	5008	P13725	1798	1182.91	1711.31	1417.55	1849.16	1493.29	FALSE
MCP-1	11.7307	11.7857	-0.0549549	0.896564	0.962625	down	6347	P13500	6168	2599.46	2446.09	3307.61	3814.35	3485.3	FALSE
NAP-2	10.5273	10.5104	0.0168892	0.919013	1.01178	up	5473	P02775	1542	1417.47	1467.66	1654.73	1502.9	1245.37	FALSE
IGF-1	10.3076	10.3102	-0.00259849	0.994274	0.9982	down	3479	P05019	772	1654.79	1589.49	1417.55	1156.63	1245.37	FALSE
FGF-6	0	0	0	1	1	down	2251	P10767	0	0	0	0	0	0	FALSE

## Sheet: Array Map
Sheet2: Spot-to-Protein correspondence for the RayBio human cytokine antibody array.
Pos	I-309 (CCL1)	IL12-p40	MIP-1-delta	Oncostatin M	FGF-4	IGFBP-3	NT-4
Pos	IL-1alpha	IL-13	RANTES (CCL5)	TPO	FGF-6	IGFBP-4	Osteopontin (SPP1)
Pos	IL-1beta	IL-15	SCF	VEGF	FGF-7	IL-16	Osteoprotegerin
Pos	IL-2	IFN-gamma	SDF-1	PDGF-BB	FGF-9	IP-10 (CXCL10)	PARC
Neg	IL-3	MCP-1 (CCL2)	TARC (CCL17)	Leptin	Flt-3 Ligand	LIF	PIGF
Neg	IL-4	MCP-2 (CCL8)	TGF-beta1	BDNF	Fractalkine (CX3CL1)	LIGHT	TGF-b2
ENA-78 (CXCL5)	IL-5	MCP-3 (CCL7)	TNF-alpha	BLC (CXCL13)	GCP-2 (CXCL6)	MCP-4 (CCL13)	TGF-b3
G-CSF	IL-6	M-CSF	TNF-beta	CK beta 8-1 (CCL23)	GDNF	MIF	TIMP-1
GM-CSF	IL-7	MDC (CCL22)	EGF	Eotaxin (CCL11)	HGF	MIP-3-alpha (CCL20)	TIMP-2
GRO	IL-8	MIG (CXCL9)	IGF-1	Eotaxin-2 (CCL24)	IGFBP-1	NAP-2 (CXCL7)	Pos
GRO-alpha (CXCL1)	IL-10	MIP-1 beta (CCL4)	Angiogenin	Eotaxin-3 (CCL26)	IGFBP-2	NT-3	Pos
