# Supplementary material for: UPP1 promotes lung adenocarcinoma progression through the induction of an immunosuppressive microenvironment
Source: Nat Commun. 2024 Feb 8;15:1200. doi: 10.1038/s41467-024-45340-w (PMC10853547; doi:10.1038/s41467-024-45340-w)
Supplement: Supplementary file 11 — Source Data [file 41467_2024_45340_MOESM11_ESM.xlsx]

## Sheet: Figure 1
Figure 1a				Figure 1e								Figure 1f						Figure 1g				Figure 1i
Cohort	N	cells		p_val	avg_log2FC	pct.1	pct.2	p_val_adj	tumor_cluster	gene		bCohort1						Gene	Correlation	p-value		Patient Code	Metastasis/Recurrence	Death	Dtime	Recurrence	Rtime	UPP1: (Positive Area, %)	UPP1: (Mean Density)	UPP1: (Area Density)	UPP1: H-score
He et al.	10	88754		1.33774e-299	0.951786	0.067	0.261	5.0176e-295	0	TAOK1		Cluster	HR	pvalue	95%CI-lower	95%CI-upper		UPP1	0.77	p < 2.2e-16		Patient 1	0	0	67	0	67	0.1509	0.0859	0.012963	19.0662
Kim et al.	56	181108		4.58111e-266	1.45623	0.657	0.563	1.71828e-261	0	SCGB3A2		Tumor_15	1.19644	0.179006	0.918281	1.55886		SPTSSA	0.68	p < 2.2e-16		Patient 2	0	0	67	0	67	0.0287	0.1105	0.003175	3.8055
Laughney et al.	17	29109		2.33093e-20	0.955215	0.333	0.327	8.74286e-16	0	SPINK1		Tumor_17	1.7618	1.83573e-05	1.35144	2.29677		HOXB-AS3	0.11	p = 0.009		Patient 3	0	0	67	0	67	0.4554	0.0921	0.041939	66.4381
Wu et al.	18	12828		0	1.97806	0.647	0.338	0	1	SFTPA2		Tumor_11	0.670025	0.00366705	0.499084	0.899514		BEX2	0.24	p < 2.2e-16		Patient 4	0	0	67	0	67	0.0434	0.2471	0.010713	7.4793
Xing et al.	16	65775		0	1.89844	0.618	0.302	0	1	SFTPA1		Tumor_19	0.820499	0.136003	0.630132	1.06838		EIF4EBP1	0.61	p < 2.2e-16		Patient 5	0	0	67	0	67	0.1911	0.0615	0.011751	31.3369
				1.41255e-203	2.02091	0.258	0.133	5.29818e-199	1	SFTPC		Tumor_12	1.3916	0.0246882	1.05797	1.83044		ASNS	0.1	p = 0.011		Patient 6	0	0	67	0	67	0.0964	0.0944	0.0091	11.1241
Figure 1b				0	1.76798	0.592	0.369	0	2	HPGD		Tumor_14	0.823697	0.166477	0.619192	1.09574		DDIT3	0.55	p < 2.2e-16		Patient 7	0	0	67	0	67	0.1115	0.1123	0.012518	14.2557
Total N	Total cells			0	1.28407	0.804	0.398	0	2	CXCL2		Tumor_13	1.4819	0.00405388	1.13992	1.92647		C6orf48	0.35	p < 2.2e-16		Patient 8	0	1	42	0	42	0.1279	0.0722	0.009231	14.6487
117	377574			0	1.16227	0.518	0.195	0	2	C8orf4		Tumor_10	2.62386	1.04916e-13	1.99365	3.4533		NGFRAP1	0.21	p < 2.2e-16		Patient 9	0	0	67	0	67	0.1317	0.0931	0.012259	18.6075
				0	1.55509	0.529	0.252	0	3	S100A2		Tumor_5	0.581002	0.000520818	0.440376	0.766536		GNB2L1	0.2	p < 2.2e-16		Patient 10	0	0	67	0	67	0.0237	0.105	0.002493	3.2317
				0	1.54795	0.582	0.194	0	3	IGFBP3		Tumor_18	1.25006	0.136398	0.942691	1.65764						Patient 11	0	0	67	0	67	0.0145	0.1428	0.002064	2.2059
				0	1.54102	0.644	0.34	0	3	C15orf48		Tumor_1	0.474159	3.63187e-08	0.364526	0.616767						Patient 12	1	1	48	1	30	0.03	0.0925	0.002771	4.0122
				0	1.20996	0.769	0.365	0	4	ATP5E		Tumor_8	2.36111	4.0293e-10	1.81568	3.07039						Patient 13	0	0	67	0	67	0.0786	0.0898	0.00706	11.9901
				0	1.04447	0.748	0.345	0	4	TCEB2		Tumor_7	0.522267	2.99593e-06	0.401883	0.678712						Patient 14	0	0	67	0	67	0.0704	0.1332	0.00938	10.3309
				0	1.04254	0.706	0.32	0	4	ATP5J2		Tumor_6	0.755326	0.0359839	0.575892	0.990668						Patient 15	0	0	67	0	67	0.0044	0.2698	0.001191	0.8016
				8.27094e-279	1.3283	0.647	0.335	3.10227e-274	5	SFTPA1		Tumor_16	1.71809	0.000558268	1.30214	2.26692						Patient 16	1	1	41	1	21	0.0598	0.0893	0.005345	7.9908
				2.2386e-267	1.26272	0.673	0.371	8.39654e-263	5	SFTPA2		Tumor_2	0.779744	0.0738094	0.585632	1.03819						Patient 17	0	0	67	0	67	0.024	0.096	0.002302	3.191
				8.69867e-161	2.43966	0.322	0.143	3.2627e-156	5	SFTPC		Tumor_3	2.62291	6.00354e-09	1.99984	3.44011						Patient 18	0	0	67	0	67	0.0485	0.0632	0.003065	7.5104
				0	1.7038	0.441	0.067	0	6	MTATP6P1		Tumor_9	0.746947	0.0359969	0.559572	0.997066						Patient 19	0	0	67	0	67	0.1008	0.1484	0.014964	14.9899
				5.71596e-222	1.7059	0.648	0.353	2.14394e-217	6	CP		Tumor_0	0.481633	6.0219e-06	0.365943	0.633896						Patient 20	0	0	67	0	67	0.0658	0.0892	0.005873	8.8287
				9.6235e-128	1.90079	0.426	0.23	3.60958e-123	6	CEACAM5		Tumor_4	1.48673	0.00744126	1.13223	1.95223						Patient 21	0	0	67	0	67	0.2274	0.0734	0.016693	32.7307
				0	1.93667	0.648	0.237	0	7	CAV1												Patient 22	0	0	67	0	64	0.1448	0.0792	0.01147	18.1361
				0	1.37895	0.407	0.068	0	7	MS4A15		bCohort2										Patient 23	0	0	67	0	67	0.0382	0.0938	0.003582	5.0237
				1.9898e-263	1.45789	0.455	0.156	7.46336e-259	7	CYP4B1		Cluster	HR	pvalue	95%CI-lower	95%CI-upper						Patient 24	0	1	13	0	13	0.1176	0.1211	0.014238	17.9218
				0	1.97298	0.794	0.083	0	8	TK1		Tumor_15	1.60944	0.0105659	1.09873	2.35754						Patient 25	0	0	67	0	67	0.0313	0.0875	0.002735	4.3349
				0	1.83514	0.465	0.035	0	8	KIAA0101		Tumor_17	2.21781	1.31292e-05	1.49843	3.28256						Patient 26	0	0	67	0	67	0.0153	0.0616	0.000946	1.8094
				5.72415e-249	1.83451	0.781	0.421	2.14701e-244	8	HIST1H4C		Tumor_11	1.22514	0.280286	0.847223	1.77162						Patient 27	1	0	67	1	7	0.0518	0.1116	0.005782	7.1658
				3.5321e-243	1.4449	0.988	0.972	1.32482e-238	9	MALAT1		Tumor_19	1.69236	0.00466423	1.16452	2.45944						Patient 28	0	0	67	0	67	0.0123	0.0802	0.000985	1.5748
				8.01011e-117	1.18395	0.923	0.87	3.00443e-112	9	NEAT1		Tumor_12	2.32113	8.23684e-06	1.59784	3.37182						Patient 29	0	0	67	0	67	0.0127	0.2731	0.003463	2.1538
				1.20222e-26	1.49928	0.573	0.602	4.50929e-22	9	WSB1		Tumor_14	0.499656	0.000182403	0.331962	0.752062						Patient 30	1	1	36	1	31	0.0336	0.5851	0.019633	7.7447
				0	2.62659	0.808	0.085	0	10	PTTG1		Tumor_13	1.55987	0.0167328	1.06974	2.27456						Patient 31	0	0	66	0	66	0.0045	0.0871	0.000389	0.5271
				0	2.4099	0.705	0.032	0	10	CENPF		Tumor_10	2.40234	4.55491e-06	1.65718	3.48256						Patient 32	0	0	66	0	66	0.0099	0.1276	0.001258	1.5552
				0	2.33464	0.613	0.048	0	10	TOP2A		Tumor_5	0.463572	2.89678e-05	0.307894	0.697965						Patient 33	1	1	12	1	1	0.0033	0.057	0.000187	0.3883
				0	2.60969	0.663	0.007	0	11	C16ORF89		Tumor_18	0.851136	0.390636	0.588324	1.23135						Patient 34	1	1	45	1	28	0.0566	0.1633	0.009247	8.6857
				1.53607e-241	4.79519	0.562	0.191	5.76149e-237	11	PGC		Tumor_1	0.452177	1.47084e-05	0.301526	0.678098						Patient 35	0	0	66	0	66	0.0105	0.1098	0.001148	1.3809
				1.07709e-60	2.86982	0.293	0.137	4.03994e-56	11	SAA1		Tumor_8	2.10279	5.70037e-05	1.39079	3.17929						Patient 36	0	0	66	0	66	0.1131	0.1089	0.012319	15.9461
				0	3.90935	0.815	0.092	0	12	IGFBP5		Tumor_7	0.48901	0.000169378	0.337632	0.70826						Patient 37	0	0	66	0	66	0.0136	0.1075	0.001462	1.7252
				0	3.30029	0.851	0.117	0	12	AKR1C2		Tumor_6	1.20805	0.328094	0.817889	1.78435						Patient 38	1	1	39	1	34	0.2439	0.0987	0.024067	41.4492
				0	2.98998	0.979	0.202	0	12	TMEM176B		Tumor_16	1.53245	0.0472855	1.03703	2.26454						Patient 39	0	0	66	0	66	0.0164	0.122	0.002002	2.154
				1.16092e-264	2.36718	0.922	0.446	4.35437e-260	13	IFI6		Tumor_2	1.48183	0.0357646	1.0104	2.17324						Patient 40	0	0	66	0	66	0.0036	0.1549	0.000558	0.5167
				6.75386e-252	2.83716	0.919	0.46	2.53324e-247	13	ISG15		Tumor_3	2.95445	3.31053e-09	2.00553	4.35234						Patient 41	0	0	66	0	66	0.0121	0.2201	0.002655	1.9302
				2.70287e-143	2.74898	0.309	0.066	1.01379e-138	13	MSMB		Tumor_9	0.725293	0.0977745	0.483565	1.08786						Patient 42	0	1	50	0	50	0.1157	0.0847	0.009802	14.6263
				0	3.57773	0.822	0.17	0	14	TPPP3		Tumor_0	0.513174	0.000316749	0.340663	0.773044						Patient 43	1	1	5	1	2	0.0776	0.0769	0.00597	10.5132
				0	3.3664	0.601	0.018	0	14	C9orf24		Tumor_4	1.39411	0.0934049	0.958789	2.02708						Patient 44	1	0	66	1	66	0.0319	0.1034	0.003293	4.1759
				0	3.20662	0.823	0.274	0	14	CAPS												Patient 45	1	0	65	1	30	0.0096	0.1231	0.001179	1.2922
				0	5.01736	0.477	0.059	0	15	BPIFB1		bCohort3										Patient 46	0	0	65	0	65	0.0494	0.1208	0.005972	6.6263
				1.11176e-105	6.88728	0.584	0.296	4.16999e-101	15	SCGB1A1		Cluster	HR	pvalue	95%CI-lower	95%CI-upper						Patient 47	0	0	65	0	65	0.0477	0.0944	0.004507	6.2898
				1.0711e-104	3.46983	0.701	0.402	4.01748e-100	15	SCGB3A1		Tumor_15	1.33391	0.0502584	0.994098	1.78989						Patient 48	0	0	65	0	65	0.0192	0.0878	0.001689	2.7162
				0	1.68727	0.535	0.042	0	16	HOXB-AS3		Tumor_17	1.80693	5.37293e-05	1.31739	2.47838						Patient 49	1	1	28	1	23	0.0598	0.1172	0.007009	7.8994
				2.7531e-164	1.81074	0.922	0.442	1.03263e-159	16	UPP1		Tumor_11	1.15357	0.39669	0.836874	1.59012						Patient 50	1	0	65	1	15	0.0415	0.079	0.003279	4.9826
				1.26487e-78	1.73295	0.873	0.516	4.74426e-74	16	SPTSSA		Tumor_19	1.47371	0.0184804	1.08903	1.99426						Patient 51	0	0	65	0	65	0.0759	0.0832	0.006311	9.1365
				0	5.95247	0.676	0.009	0	17	IL13RA2		Tumor_12	1.51821	0.00578962	1.1358	2.02937						Patient 52	1	1	40	1	37	0.0762	0.0774	0.005903	9.8952
				0	3.75346	0.685	0.051	0	17	COL1A2		Tumor_14	1.26935	0.13577	0.93843	1.71697						Patient 53	0	0	65	0	65	0.0798	0.0755	0.006028	9.0853
				0	3.74876	0.271	0.006	0	17	SERPINB4		Tumor_13	1.80884	7.31363e-05	1.35316	2.41795						Patient 54	0	0	65	0	65	0.0379	0.2087	0.00791	5.7993
				4.89795e-101	2.28192	0.883	0.455	1.83712e-96	18	CXCL2		Tumor_10	1.71602	0.000253364	1.24989	2.35599						Patient 55	0	0	65	0	65	0.0972	0.1033	0.010045	13.6235
				1.61722e-61	1.75618	0.492	0.174	6.06586e-57	18	CXCL3		Tumor_5	0.718405	0.0251091	0.537562	0.960087						Patient 56	0	0	65	0	65	0.0499	0.0512	0.002555	5.7379
				1.88098e-55	1.9876	0.6	0.278	7.05518e-51	18	CXCL8		Tumor_18	1.32297	0.0759758	0.981615	1.78304						Patient 57	0	0	65	0	65	0.0739	0.0927	0.006847	9.4219
				7.90517e-308	3.15274	0.967	0.11	2.96507e-303	19	DEFB1		Tumor_1	0.654917	0.00434075	0.489973	0.875388						Patient 58	0	0	65	0	65	0.0182	0.0935	0.0017	2.18
				2.58012e-133	3.92106	0.994	0.399	9.67751e-129	19	HPGD		Tumor_8	1.72465	0.000239401	1.25007	2.37941						Patient 59	0	0	65	0	65	0.0051	0.1251	0.000644	0.713
				1.53519e-112	2.85226	0.983	0.466	5.75819e-108	19	NQO1		Tumor_7	1.37586	0.0641911	1.00202	1.88918						Patient 60	0	0	65	0	65	0.0227	0.1139	0.002582	2.8962
												Tumor_6	1.36017	0.0443987	0.989384	1.86992						Patient 61	0	0	65	0	65	0.0115	0.0999	0.001153	1.6018
												Tumor_16	1.40082	0.0230467	1.03418	1.89742						Patient 62	0	0	65	0	65	0.0166	0.1915	0.003174	2.5065
												Tumor_2	1.23655	0.171131	0.900834	1.69738						Patient 63	0	0	65	0	65	0.023	0.0998	0.0023	2.7681
												Tumor_3	2.1002	4.2652e-07	1.49303	2.95428						Patient 64	0	0	65	0	65	0.0073	0.1153	0.000839	1.1746
												Tumor_9	0.712401	0.0240024	0.532923	0.952322						Patient 65	0	0	65	0	65	0.0363	0.0964	0.003496	5.1596
												Tumor_0	0.668859	0.0163836	0.492683	0.908033						Patient 66	1	1	53	1	18	0.1188	0.2308	0.027404	18.4586
												Tumor_4	1.46131	0.0101984	1.09306	1.95362						Patient 67	1	1	23	1	12	0.0187	0.1368	0.002561	2.5068
																						Patient 68	1	1	21	1	3	0.0117	0.1837	0.00215	1.6763
																						Patient 69	0	0	65	0	65	0.02	0.0657	0.001314	2.4352
																						Patient 70	0	0	64	0	64	0.0463	0.0888	0.00411	5.6332
																						Patient 71	0	0	64	0	64	0.0651	0.0582	0.003791	7.0663
																						Patient 72	0	0	64	0	64	0.0321	0.0778	0.002498	3.7393
																						Patient 73	0	0	64	0	64	0.0412	0.0724	0.002985	4.6834
																						Patient 74	0	0	64	0	64	0.0399	0.071	0.00283	4.4875
																						Patient 75	0	0	64	0	64	0.0302	0.1126	0.003399	3.806
																						Patient 76	1	1	15	1	6	0.0342	0.0733	0.002506	4.6525
																						Patient 77	0	0	64	0	64	0.0478	0.0819	0.00392	5.9914
																						Patient 78	0	0	64	0	64	0.0061	0.1039	0.000637	0.8014
																						Patient 79	1	1	23	1	1	0.087	0.1068	0.009297	12.1983
																						Patient 80	0	0	64	0	64	0.0056	0.1581	0.000887	0.8554
																						Patient 81	0	0	64	0	64	0.0169	0.243	0.004107	2.7449
																						Patient 82	0	0	64	0	64	0.0216	0.0915	0.001974	3.147
																						Patient 83	0	0	64	0	64	0.0158	0.0758	0.001194	1.8322
																						Patient 84	0	0	64	0	64	0.005	0.1314	0.000657	0.6822
																						Patient 85	0	0	64	0	64	0.0272	0.2289	0.006221	4.861
																						Patient 86	0	0	64	0	64	0.006	0.0951	0.000567	0.7791
																						Patient 87	1	0	64	1	53	0.0445	0.2713	0.01206	7.4625
																						Patient 88	0	1	24	0	24	0.084	0.1228	0.010318	15.8912
																						Patient 89	0	0	64	0	64	0.003	0.1369	0.000411	0.3886
																						Patient 90	0	0	64	0	64	0.0187	0.2687	0.00503	3.0942
																						Patient 91	1	0	64	1	64	0.0064	0.1297	0.000835	0.8559
																						Patient 92	1	1	61	1	47	0.0062	0.0694	0.000427	0.7383
																						Patient 93	0	0	64	0	64	0.022	0.0971	0.002141	2.7126
																						Patient 94	0	0	64	0	64	0.0067	0.1298	0.000873	0.8752
																						Patient 95	1	1	33	1	33	0.0807	0.0805	0.006496	10.8875
																						Patient 96	1	1	7	1	3	0.108	0.1217	0.013148	22.3416
																						Patient 97	0	0	64	0	64	0.0035	0.1315	0.000457	0.4845
																						Patient 98	0	0	64	0	64	0.0158	0.146	0.002306	2.353
																						Patient 99	0	0	64	0	64	0.0058	0.224	0.001292	0.9169
																						Patient 100	NA	0	64	NA	NA	0.0032	0.1157	0.000365	0.4928
																						Patient 101	0	0	64	0	64	0.0019	0.2109	0.000392	0.3082
																						Patient 102	0	0	64	0	64	0.0009	0.1846	0.000167	0.1396
																						Patient 103	1	0	64	1	22	0.0021	0.2792	0.00059	0.3712
																						Patient 104	0	0	63	0	63	0.0338	0.1004	0.003397	4.1261
																						Patient 105	0	0	63	0	63	0.0256	0.1268	0.003249	3.3317
																						Patient 106	0	0	63	0	63	0.0394	0.0906	0.003565	5.1029
																						Patient 107	0	0	63	0	63	0.0255	0.0717	0.001831	2.9386
																						Patient 108	NA	0	63	NA	NA	0.2663	0.1204	0.032071	39.521
																						Patient 109	0	0	63	0	63	0.0139	0.1843	0.002566	2.0231
																						Patient 110	0	0	63	0	63	0.0148	0.1198	0.001777	2.1337
																						Patient 111	0	0	63	0	63	0.0338	0.1869	0.006311	5.259
																						Patient 112	NA	1	7	NA	NA	0.0037	0.104	0.000383	0.4486
																						Patient 113	NA	1	55	NA	NA	0.01	0.2039	0.002047	1.7623
																						Patient 114	0	0	63	0	63	0.0302	0.0719	0.002174	3.9877
																						Patient 115	0	0	63	0	63	0.0103	0.4847	0.00501	2.2033
																						Patient 116	1	0	63	1	35	0.0013	0.1379	0.000173	0.1706
																						Patient 117	NA	0	63	NA	NA	0.0144	0.1194	0.001719	1.8173
																						Patient 118	1	0	46	1	35	0.011	0.0746	0.00082	1.3579
																						Patient 119	NA	0	63	NA	NA	0.0023	0.2226	0.000518	0.3695
																						Patient 120	0	0	63	0	63	0.0106	0.0861	0.000911	1.2992
																						Patient 121	0	0	63	0	63	0.1109	0.0853	0.00946	15.7361
																						Patient 122	0	0	63	0	63	0.1563	0.1217	0.019021	21.6796
																						Patient 123	0	0	63	0	63	0.0052	0.1079	0.000557	0.6328
																						Patient 124	0	0	63	0	63	0.0299	0.1012	0.003029	4.2122
																						Patient 125	0	0	63	0	63	0.0623	0.0985	0.006135	7.7135
																						Patient 126	0	0	63	0	63	0.0265	0.1662	0.004402	3.7861
																						Patient 127	0	0	63	0	63	0.0745	0.0719	0.005355	9.0257
																						Patient 128	0	0	63	0	63	0.005	0.2049	0.001028	0.8269
																						Patient 129	0	0	63	0	63	0.0544	0.0799	0.004347	6.3551
																						Patient 130	NA	1	40	NA	NA	0.0045	0.0824	0.000371	0.524
																						Patient 131	NA	1	24	NA	NA	0.0031	0.2725	0.000844	0.5655
																						Patient 132	0	0	62	0	62	0.0132	0.1751	0.002307	2.0335
																						Patient 133	0	0	62	0	62	0.0123	0.056	0.00069	1.6883
																						Patient 134	0	0	62	0	62	0.0031	0.1672	0.000523	0.4669
																						Patient 135	0	0	62	0	62	0.035	0.1937	0.006783	5.9801
																						Patient 136	0	0	62	0	62	0.0015	0.097	0.000142	0.1828
																						Patient 137	1	0	62	1	12	0.019	0.0693	0.001316	2.5117
																						Patient 138	0	0	62	0	62	0.0549	0.0778	0.004273	6.51
																						Patient 139	0	0	62	0	62	0.0662	0.0772	0.005113	10.0246
																						Patient 140	1	0	62	1	36	0.0686	0.0974	0.006681	8.8362
																						Patient 141	0	0	62	0	62	0.0174	0.2	0.003474	2.7614
																						Patient 142	0	0	62	0	62	0.0756	0.09	0.006806	10.5277
																						Patient 143	0	0	62	0	62	0.0082	0.2709	0.002215	1.4406
																						Patient 144	0	0	62	0	62	0.0796	0.0912	0.00726	11.3487
																						Patient 145	0	0	62	0	62	0.0288	0.1936	0.005574	4.2523
																						Patient 146	NA	1	22	NA	NA	0.0617	0.0802	0.004942	7.7149
																						Patient 147	1	0	51	1	48	0.0035	0.1337	0.000462	0.4698
																						Patient 148	0	0	62	0	62	0.003	0.115	0.000346	0.3898
																						Patient 149	0	0	62	0	62	0.0012	0.1529	0.000186	0.1711
																						Patient 150	0	0	62	0	62	0.016	0.1457	0.002326	2.103
																						Patient 151	1	0	48	1	12	0.0003	0.2702	8e-05	0.0555
																						Patient 152	0	0	62	0	62	0.0203	0.1436	0.00292	2.6669
																						Patient 153	0	0	62	0	62	0.0064	0.1032	0.000657	0.8117
																						Patient 154	0	0	62	0	62	0.0149	0.3112	0.004628	2.6384
																						Patient 155	1	1	38	1	32	0.1226	0.1023	0.012538	16.3395
																						Patient 156	0	0	62	0	62	0.0461	0.112	0.005166	6.2664
																						Patient 157	NA	1	24	NA	NA	0.0575	0.1523	0.008754	9.2703
																						Patient 158	1	0	62	1	31	0.0923	0.1042	0.009623	11.3406
																						Patient 159	NA	0	62	NA	NA	0.0875	0.0863	0.007547	10.8431
																						Patient 160	1	0	62	1	10	0.0161	0.0841	0.001351	1.8901
																						Patient 161	1	0	62	1	35	0.2013	0.0922	0.018566	28.4625
																						Patient 162	0	0	62	0	62	0.0381	0.0961	0.003663	4.7742
																						Patient 163	0	0	62	0	62	0.1174	0.1283	0.015068	16.543
																						Patient 164	0	0	62	0	62	0.031	0.1674	0.005186	4.719
																						Patient 165	0	0	62	0	62	0.0495	0.0716	0.003543	6.1141
																						Patient 166	0	0	62	0	62	0.0169	0.1788	0.00303	2.5554
																						Patient 167	0	0	62	0	62	0.0206	0.1184	0.002437	2.5858
																						Patient 168	NA	0	62	NA	NA	0.0062	0.1943	0.001212	0.9677
																						Patient 169	0	0	61	0	61	0.0027	0.1131	0.000308	0.3397
																						Patient 170	0	0	61	0	61	0.0197	0.2409	0.004749	3.1439
																						Patient 171	0	0	61	0	61	0.1105	0.104	0.011493	13.8691
																						Patient 172	NA	0	61	NA	NA	0.5625	0.1262	0.070989	89.6648
																						Patient 173	0	0	61	0	61	0.0918	0.0964	0.008853	11.1978
																						Patient 174	1	0	61	1	34	0.4831	0.1249	0.060343	75.6799
																						Patient 175	0	0	61	0	61	0.0433	0.0617	0.002672	5.0327
																						Patient 176	NA	0	61	NA	NA	0.2087	0.0787	0.016427	24.3491
																						Patient 177	0	0	61	0	61	0.2559	0.0664	0.016984	32.2419
																						Patient 178	0	0	61	0	61	0.0568	0.1009	0.005734	7.1659
																						Patient 179	0	0	61	0	61	0.3413	0.1204	0.041091	47.9632
																						Patient 180	0	0	61	0	61	0.0415	0.0754	0.003128	4.795
																						Patient 181	0	0	61	0	61	0.042	0.0696	0.002921	4.8165
																						Patient 182	1	1	50	1	24	0.0513	0.1201	0.006159	6.5069
																						Patient 183	0	0	61	0	61	0.1507	0.1082	0.016306	19.6334
																						Patient 184	NA	0	61	NA	NA	0.431	0.106	0.045695	65.8284
																						Patient 185	1	0	35	1	34	0.1589	0.1912	0.030395	23.9718
																						Patient 186	0	0	61	0	61	0.1203	0.0901	0.010829	17.0689
																						Patient 187	NA	1	36	NA	NA	0.1329	0.0798	0.010601	16.3602
																						Patient 188	1	1	35	1	47	0.1701	0.0886	0.015074	24.0609
																						Patient 189	0	0	61	0	61	0.1654	0.1517	0.025095	23.4973
																						Patient 190	0	0	61	0	61	0.0283	0.0752	0.002133	3.5027
																						Patient 191	1	0	61	1	49	0.0253	0.0893	0.002263	3.26
																						Patient 192	0	0	61	0	61	0.0854	0.3274	0.027951	15.3203
																						Patient 193	0	0	61	0	61	0.0749	0.084	0.006291	8.7044
																						Patient 194	0	0	61	0	61	0.0192	0.0793	0.001523	2.3578
																						Patient 195	0	0	61	0	61	0.0487	0.1407	0.006849	6.9791
																						Patient 196	0	0	61	0	61	0.1467	0.0883	0.01295	17.7496
																						Patient 197	0	0	61	0	61	0.1015	0.0842	0.008547	13.1388
																						Patient 198	0	0	61	0	61	0.086	0.0764	0.006567	10.7597
																						Patient 199	0	0	61	0	61	0.1857	0.0888	0.016481	22.7049
																						Patient 200	0	0	61	0	61	0.1438	0.0794	0.011423	18.0279
																						Patient 201	0	0	61	0	61	0.3512	0.0668	0.023449	53.35
																						Patient 202	1	0	61	1	48	0.1016	0.0697	0.007084	13.8417
																						Patient 203	0	1	50	0	50	0.1457	0.0773	0.011269	18.3364
																						Patient 204	0	0	60	0	60	0.0182	0.1231	0.002241	2.4708
																						Patient 205	0	0	60	0	60	0.0608	0.1218	0.007405	8.9438

## Sheet: Figure 3
Figure 3a
	UPP1-OE
	UPP1-OENC
Figure 3b
		UPP1-OENC	UPP1-OE		UPP1-OENC	UPP1-OE		UPP1-OENC	UPP1-OE		UPP1-OENC	UPP1-OE		UPP1-OENC	UPP1-OE		UPP1-OENC	UPP1-OE
	TGF-β1	9.47105	14.851	GM-CSF	11.276	12.175	IL-1β	13.612	14.372	IL-6	11.929	13.513	ENA78	14.464	15.039	IGFBP-3	8.8842	11.328
		9.43949	14.851		10.661	13.094		13.698	14.743		12.467	14.26		14.262	15.103		10.176	11.056
		9.95931	14.877		10.959	13.326		13.89	14.621		11.13	14.094		13.714	14.829		8.9593	10.519
Figure 3c		UPP1-OENC	UPP1-OE
	TGF-β1	91.1708	328.342
		97.2328	301.759
		112.91	330.201				Figure 3h
		143.212	309.758
Figure 3e		UPP1-OE	UPP1-OENC	UPP1-OE+αTGF-β1	UPP1-OE+IgG
	FOXP3+ CD25+ Tregs (%)	17.8	7.57	12.2	15.5
		15.6	7.37	11.7	15.5
		14.8	7.43	10.4	17.3
		17.8	7.59	11.9	17.5		anti-SPP1
Figure 3f		UPP1-OE	UPP1-OENC	UPP1-OE+αTGF-β1	UPP1-OE+IgG
	LAG3+ PDCD1+ CD8+ T cells (%)	15.4	8.28	10.8	16.8
		14.8	7.92	10.5	13.6
		17.8	7.89	11.1	13.9
		17	8.13	11.2	13.4
Figure 3g		UPP1-OE	UPP1-OENC	UPP1-OE+αTGF-β1	UPP1-OE+IgG		anti-β-actin
	SPP1 (MFI)	530.2	383	429.82	476.7
		588.79	415.97	418.13	565.42
		515.45	421.98	439.33	489.2
		550.61	336.54	433.38	547.58
Figure 3i		UPP1-OE			UPP1-OENC			UPP1-OE+αTGF-β1			UPP1-OE+IgG
	SPP1	Mean	SEM	N	Mean	SEM	N	Mean	SEM	N	Mean	SEM	N
		1	0.06809	4	0.53916	0.0439	4	0.58548	0.04262	4	0.86417	0.03007	4
		UPP1-OE			UPP1-OENC			UPP1-OE+αTGF-β1			UPP1-OE+IgG
	CCL20	Mean	SEM	N	Mean	SEM	N	Mean	SEM	N	Mean	SEM	N
		1	0.06491	3	0.10682	0.0053	3	0.34296	0.01817	3	0.90292	0.04222	3
		UPP1-OE			UPP1-OENC			UPP1-OE+αTGF-β1			UPP1-OE+IgG
	CD163	Mean	SEM	N	Mean	SEM	N	Mean	SEM	N	Mean	SEM	N
		1	0.10229	3	0.05118	0.00506	3	0.16672	0.00849	3	0.76599	0.06539	3
		UPP1-OE			UPP1-OENC			UPP1-OE+αTGF-β1			UPP1-OE+IgG
	CD274	Mean	SEM	N	Mean	SEM	N	Mean	SEM	N	Mean	SEM	N
		1	0.0625	3	0.11156	0.00699	3	0.37866	0.02497	3	0.89738	0.07308	3
Figure 3k				Figure 3n				Figure 3o
Barcode	Group	CAFs score			OE	OENC		Barcode	Group	ANASTASSIOU_MULTICANCER_INVASIVENESS_SIGNATURE	HALLMARK_EPITHELIAL_MESENCHYMAL_TRANSITION	REACTOME_COLLAGEN_FORMATION	REACTOME_EXTRACELLULAR_MATRIX_ORGANIZATION	HALLMARK_TGF_BETA_SIGNALING	KESHELAVA_MULTIPLE_DRUG_RESISTANCE			Figure 3p
AAACCTGAGGAGCGTT-1_637435	OENC	0.298566		MMP11+ CAFs	5501 (0.6916887)	2452 (0.3083113)		AAACCTGAGGAGCGTT-1_637435	fibro_3	0.268002	0.346458	0.168977	0.162842	0.00808174	0.0124571
AAACCTGAGGTAGCTG-1_888112	OENC	0.107014		MMP11- Fbs	2206 (0.2773447)	5748 (0.7226553)		AAACCTGAGGTAGCTG-1_888112	fibro_3	0.171508	0.305959	0.108149	0.126626	-0.0385469	0.0211872
AAACCTGAGTCAAGGC-1_753723	OENC	0.255042						AAACCTGAGTCAAGGC-1_753723	fibro_3	0.264233	0.391085	0.18628	0.188377	-0.000873488	0.0539338
AAACCTGAGTTAGGTA-1_39415	OENC	0.122193						AAACCTGAGTTAGGTA-1_39415	fibro_3	0.162741	0.288646	0.101701	0.121854	-0.0290416	0.016906
AAACCTGCACCTGGTG-1_382613	OENC	0.13958						AAACCTGCACCTGGTG-1_382613	fibro_3	0.183466	0.319354	0.108791	0.13444	-0.0238676	0.0391331
AAACCTGCACTCTGTC-1_583104	OENC	0.309166						AAACCTGCACTCTGTC-1_583104	fibro_3	0.278278	0.38609	0.189073	0.182722	-0.0069394	0.0451653			anti-FAP												anti-MMP11
AAACCTGCAGTTCATG-1_981643	OENC	0.0293221						AAACCTGCAGTTCATG-1_981643	fibro_3	0.118265	0.257875	0.0672254	0.092831	-0.0553149	0.0151002
AAACCTGGTCTAAAGA-1_605841	OENC	0.0925739						AAACCTGGTCTAAAGA-1_605841	fibro_3	0.153854	0.284224	0.0899992	0.110202	-0.0376768	0.0118288
AAACCTGGTCTAGTGT-1_13392	OENC	0.107404						AAACCTGGTCTAGTGT-1_13392	fibro_3	0.210508	0.339371	0.11158	0.142212	-0.0459359	0.0673693
AAACCTGGTGGACGAT-1_107359	OENC	0.412331						AAACCTGGTGGACGAT-1_107359	fibro_3	0.295248	0.371679	0.207131	0.19524	0.00651463	0.047717
AAACCTGGTGTAACGG-1_175206	OENC	0.0207768						AAACCTGGTGTAACGG-1_175206	fibro_3	0.113959	0.263272	0.0615359	0.0944941	-0.0539536	0.0186934
AAACCTGGTTATCACG-1_777450	OENC	0.0422322						AAACCTGGTTATCACG-1_777450	fibro_3	0.131309	0.267464	0.0810407	0.106393	-0.0454702	0.0233342
AAACCTGGTTCGTGAT-1_251935	OENC	0.337899						AAACCTGGTTCGTGAT-1_251935	fibro_3	0.304278	0.419043	0.196916	0.197906	0.00384429	0.050385
AAACCTGGTTGTCTTT-1_560020	OENC	0.302997						AAACCTGGTTGTCTTT-1_560020	fibro_3	0.272321	0.376746	0.186513	0.180625	-0.000372436	0.0425148
AAACCTGTCAACACTG-1_504837	OENC	0.309657						AAACCTGTCAACACTG-1_504837	fibro_3	0.266048	0.375633	0.18367	0.188758	0.0197174	0.0466481
AAACCTGTCACAATGC-1_595713	OENC	0.197037						AAACCTGTCACAATGC-1_595713	fibro_3	0.202809	0.294264	0.122151	0.13062	-0.0194116	0.0188392
AAACCTGTCACTGGGC-1_373243	OENC	0.35909						AAACCTGTCACTGGGC-1_373243	fibro_3	0.254282	0.270102	0.158443	0.124341	0.108759	0.0060131
AAACCTGTCTTGAGGT-1_681743	OENC	-0.297574						AAACCTGTCTTGAGGT-1_681743	fibro_3	-0.0410255	0.103626	-0.133179	-0.0234123	-0.0705633	0.0137033
AAACGGGAGCGCCTCA-1_964879	OENC	-0.252132						AAACGGGAGCGCCTCA-1_964879	fibro_3	0.000855608	0.126458	-0.103132	-0.00699435	-0.0648719	0.0224665
AAACGGGCAAGTAGTA-1_309238	OENC	0.0277548						AAACGGGCAAGTAGTA-1_309238	fibro_3	0.116965	0.249196	0.058257	0.0914606	-0.0501257	0.0137425
AAACGGGCAAGTTGTC-1_262405	OENC	0.321074						AAACGGGCAAGTTGTC-1_262405	fibro_3	0.263434	0.35243	0.175183	0.170328	0.0156287	0.0400693
AAACGGGCACCGAAAG-1_268942	OENC	0.243818						AAACGGGCACCGAAAG-1_268942	fibro_3	0.248111	0.363777	0.14907	0.16254	0.0115558	0.021895			anti-GAPDH												anti-GAPDH
AAACGGGCAGTAAGAT-1_41017	OENC	0.405089						AAACGGGCAGTAAGAT-1_41017	fibro_3	0.343276	0.434907	0.24158	0.218826	-0.00152937	0.0485316
AAACGGGCAGTTCATG-1_508268	OENC	0.0203078						AAACGGGCAGTTCATG-1_508268	fibro_3	0.140746	0.289446	0.075747	0.111103	-0.0442173	0.0199783
AAACGGGGTACTTGAC-1_491675	OENC	0.291675						AAACGGGGTACTTGAC-1_491675	fibro_3	0.237062	0.25527	0.132906	0.112124	0.127932	0.00715249
AAACGGGGTCCCGACA-1_339864	OENC	0.207637						AAACGGGGTCCCGACA-1_339864	fibro_3	0.23286	0.35543	0.145724	0.148098	-0.0275946	0.0317612
AAACGGGGTGCAACGA-1_658992	OENC	0.279849						AAACGGGGTGCAACGA-1_658992	fibro_3	0.259525	0.371075	0.172618	0.175153	0.00319039	0.0521932
AAACGGGGTGCAGTAG-1_659877	OENC	0.103153						AAACGGGGTGCAGTAG-1_659877	fibro_3	0.152675	0.273297	0.0829817	0.10742	-0.0362433	0.0232376
AAACGGGGTTAGATGA-1_254996	OENC	0.283899						AAACGGGGTTAGATGA-1_254996	fibro_3	0.308088	0.415667	0.179945	0.192335	0.0105452	0.055752
AAACGGGGTTATTCTC-1_90405	OENC	0.311507						AAACGGGGTTATTCTC-1_90405	fibro_3	0.262543	0.368213	0.187395	0.18303	-0.000982841	0.0378595
AAACGGGTCACATGCA-1_819154	OENC	0.336014						AAACGGGTCACATGCA-1_819154	fibro_3	0.270966	0.375946	0.190643	0.191813	0.0294435	0.0457089
AAACGGGTCTCGTTTA-1_69458	OENC	0.459269						AAACGGGTCTCGTTTA-1_69458	fibro_3	0.358133	0.449707	0.25165	0.227742	0.0339191	0.0405297
AAACGGGTCTTGAGAC-1_417909	OENC	-0.000873343						AAACGGGTCTTGAGAC-1_417909	fibro_3	0.105534	0.240954	0.0475088	0.0836002	-0.0560362	0.00805622
AAAGATGAGAGTTGGC-1_848106	OENC	0.000817839						AAAGATGAGAGTTGGC-1_848106	fibro_3	0.120139	0.266147	0.0647127	0.0966008	-0.0658612	0.0205387
AAAGATGAGCCACGCT-1_875943	OENC	0.123543						AAAGATGAGCCACGCT-1_875943	fibro_3	0.183812	0.314539	0.11029	0.131454	-0.0233155	0.0326629
AAAGATGAGTACGCGA-1_13173	OENC	0.20414						AAAGATGAGTACGCGA-1_13173	fibro_3	0.250217	0.386943	0.164018	0.176353	-0.00999488	0.0483092
AAAGATGAGTGAACGC-1_899363	OENC	0.131409						AAAGATGAGTGAACGC-1_899363	fibro_3	0.218246	0.347067	0.120048	0.149284	-0.0413769	0.0659508
AAAGATGCACGAGAGT-1_50652	OENC	-0.0862355						AAAGATGCACGAGAGT-1_50652	fibro_3	0.0952435	0.222605	0.000867111	0.0714995	-0.0691463	0.0468261
AAAGATGCACTGTTAG-1_822910	OENC	0.532004						AAAGATGCACTGTTAG-1_822910	fibro_3	0.42559	0.494401	0.31498	0.258905	0.0124659	0.0432088
AAAGATGCAGACACTT-1_639543	OENC	0.0358102						AAAGATGCAGACACTT-1_639543	fibro_3	0.133882	0.273225	0.0797248	0.104005	-0.0609682	0.0249495
AAAGATGCAGTTTACG-1_475816	OENC	0.190835						AAAGATGCAGTTTACG-1_475816	fibro_3	0.211721	0.333065	0.134422	0.150157	-0.0112173	0.0457102
AAAGATGCATCATCCC-1_510484	OENC	0.157405						AAAGATGCATCATCCC-1_510484	fibro_3	0.219187	0.324227	0.137807	0.133084	-0.0693979	0.0264566
AAAGATGCATCGGAAG-1_22036	OENC	0.190992						AAAGATGCATCGGAAG-1_22036	fibro_3	0.216972	0.338031	0.135775	0.149098	-0.0176721	0.0435247
AAAGATGGTCACCTAA-1_441295	OENC	0.348182						AAAGATGGTCACCTAA-1_441295	fibro_3	0.282727	0.378151	0.197147	0.181907	-0.014896	0.0446738
AAAGATGGTTGAACTC-1_790486	OENC	0.0389177						AAAGATGGTTGAACTC-1_790486	fibro_3	0.12067	0.267068	0.0667004	0.0956111	-0.0550167	0.0248568
AAAGATGTCTCCGGTT-1_282938	OENC	-0.253956						AAAGATGTCTCCGGTT-1_282938	fibro_3	-0.00927647	0.136835	-0.109628	-0.00311015	-0.0600633	0.0181421
AAAGCAAAGACAATAC-1_581053	OENC	0.0639322						AAAGCAAAGACAATAC-1_581053	fibro_3	0.140231	0.288089	0.0908165	0.115187	-0.0443438	0.0173612
AAAGCAAAGACTACAA-1_719854	OENC	0.0914224						AAAGCAAAGACTACAA-1_719854	fibro_3	0.154455	0.282419	0.0841018	0.112365	-0.0313483	0.0182532
AAAGCAAAGCGATTCT-1_322350	OENC	0.261075						AAAGCAAAGCGATTCT-1_322350	fibro_3	0.258319	0.367526	0.156829	0.164463	0.0107299	0.0216879
AAAGCAACAAGACACG-1_165512	OENC	0.422932						AAAGCAACAAGACACG-1_165512	fibro_3	0.335666	0.425995	0.245251	0.219184	0.0078787	0.0500367
AAAGCAACAAGTACCT-1_958766	OENC	0.0623045						AAAGCAACAAGTACCT-1_958766	fibro_3	0.131788	0.262761	0.0760763	0.101127	-0.0490142	0.0119505
AAAGCAACAATGAATG-1_966892	OENC	0.0713756						AAAGCAACAATGAATG-1_966892	fibro_3	0.147041	0.282303	0.0847882	0.111862	-0.0469934	0.0242849
AAAGCAACAGGTCCAC-1_75364	OENC	0.10072						AAAGCAACAGGTCCAC-1_75364	fibro_3	0.189955	0.310868	0.0985376	0.11466	-0.0548715	0.0160995
AAAGCAACATACTACG-1_885097	OENC	0.451853						AAAGCAACATACTACG-1_885097	fibro_3	0.333887	0.414821	0.241111	0.223048	0.0197054	0.0525489
AAAGCAAGTAAGTGTA-1_860014	OENC	0.122763						AAAGCAAGTAAGTGTA-1_860014	fibro_3	0.173975	0.306926	0.105817	0.125973	-0.0248231	0.0220178
AAAGCAAGTTCGGCAC-1_857280	OENC	0.0407551						AAAGCAAGTTCGGCAC-1_857280	fibro_3	0.135557	0.271181	0.0657462	0.0968611	-0.0675014	0.029856
AAAGCAAGTTGGAGGT-1_753117	OENC	0.5025						AAAGCAAGTTGGAGGT-1_753117	fibro_3	0.401301	0.468475	0.291649	0.23906	0.0101941	0.0364194
AAAGCAATCACTCCTG-1_737305	OENC	0.34303						AAAGCAATCACTCCTG-1_737305	fibro_3	0.246332	0.266225	0.153464	0.120115	0.114778	0.00410487
AAAGCAATCATTGCGA-1_270460	OENC	0.359481						AAAGCAATCATTGCGA-1_270460	fibro_3	0.29314	0.394478	0.20495	0.201089	0.0118196	0.0518733
AAAGCAATCGTAGGTT-1_851534	OENC	0.538381						AAAGCAATCGTAGGTT-1_851534	fibro_3	0.360532	0.436915	0.281542	0.242873	0.0870864	0.0156162
AAAGTAGAGATCCGAG-1_732947	OENC	0.0657091						AAAGTAGAGATCCGAG-1_732947	fibro_3	0.145348	0.280328	0.0817542	0.110304	-0.0487756	0.0300543
AAAGTAGAGCAGGCTA-1_310143	OENC	0.382444						AAAGTAGAGCAGGCTA-1_310143	fibro_3	0.32766	0.431002	0.241466	0.218816	0.00196836	0.0478808
AAAGTAGAGCCAACAG-1_747030	OENC	0.23207						AAAGTAGAGCCAACAG-1_747030	fibro_3	0.244944	0.374983	0.157006	0.176164	0.0156	0.0464244
AAAGTAGAGGTAAACT-1_826784	OENC	0.400903						AAAGTAGAGGTAAACT-1_826784	fibro_3	0.321798	0.418512	0.232854	0.215107	0.018182	0.0509456
AAAGTAGAGTCACGCC-1_4356	OENC	0.0478413						AAAGTAGAGTCACGCC-1_4356	fibro_3	0.129165	0.256313	0.0672817	0.0931249	-0.0526601	0.0191233
AAAGTAGAGTTACCCA-1_657520	OENC	0.249609						AAAGTAGAGTTACCCA-1_657520	fibro_3	0.247557	0.360741	0.170483	0.168019	-0.0368594	0.045372
AAAGTAGCAAATCCGT-1_273888	OENC	0.175955						AAAGTAGCAAATCCGT-1_273888	fibro_3	0.19753	0.322514	0.110984	0.133762	-0.0216128	0.0318045
AAAGTAGCACGCCAGT-1_130281	OENC	0.154948						AAAGTAGCACGCCAGT-1_130281	fibro_3	0.193515	0.33069	0.128341	0.145721	-0.013588	0.0351375
AAAGTAGCAGGAATGC-1_844809	OENC	0.0974781						AAAGTAGCAGGAATGC-1_844809	fibro_3	0.163249	0.295394	0.0930454	0.117391	-0.0428978	0.0234587
AAAGTAGCAGTTTACG-1_776103	OENC	0.122307						AAAGTAGCAGTTTACG-1_776103	fibro_3	0.172163	0.303978	0.113667	0.128859	-0.0263516	0.0187592
AAAGTAGCATCAGTAC-1_444788	OENC	0.0746467						AAAGTAGCATCAGTAC-1_444788	fibro_3	0.14922	0.283329	0.0804972	0.106579	-0.0312725	0.0263431
AAAGTAGCATGCAACT-1_234065	OENC	0.0774096						AAAGTAGCATGCAACT-1_234065	fibro_3	0.138028	0.263436	0.0784787	0.103304	-0.041311	0.0148012
AAAGTAGGTCAGATAA-1_513486	OENC	0.256841						AAAGTAGGTCAGATAA-1_513486	fibro_3	0.279803	0.41627	0.194637	0.181349	-0.00772332	0.0324921
AAAGTAGGTCATATGC-1_159254	OENC	0.154727						AAAGTAGGTCATATGC-1_159254	fibro_3	0.187476	0.305062	0.110624	0.130214	-0.0296936	0.0264049
AAAGTAGGTGCAGGTA-1_697013	OENC	0.218656						AAAGTAGGTGCAGGTA-1_697013	fibro_3	0.214626	0.329166	0.134728	0.147952	0.00173316	0.0347081
AAAGTAGGTGCTCTTC-1_208712	OENC	0.332408						AAAGTAGGTGCTCTTC-1_208712	fibro_3	0.306713	0.42229	0.205492	0.207631	-5.45354e-05	0.0585498
AAAGTAGGTGTGAAAT-1_470074	OENC	-0.0096695						AAAGTAGGTGTGAAAT-1_470074	fibro_3	0.103636	0.233481	0.0415166	0.0803724	-0.0569938	0.0169451
AAAGTAGGTGTTGAGG-1_791923	OENC	0.014789						AAAGTAGGTGTTGAGG-1_791923	fibro_3	0.116987	0.251982	0.067295	0.0967304	-0.0612477	0.0166606
AAAGTAGTCAACACAC-1_241510	OENC	0.144612						AAAGTAGTCAACACAC-1_241510	fibro_3	0.182992	0.310931	0.107267	0.128052	-0.0264804	0.0334632
AAAGTAGTCATAACCG-1_978580	OENC	-0.299687						AAAGTAGTCATAACCG-1_978580	fibro_3	-0.0379054	0.109995	-0.130909	-0.0212016	-0.0692141	0.0156929
AAAGTAGTCCTTTCTC-1_135540	OENC	0.0136864						AAAGTAGTCCTTTCTC-1_135540	fibro_3	0.110669	0.258993	0.0642896	0.0925482	-0.0655601	0.0167649
AAAGTAGTCGGTCCGA-1_995182	OENC	0.301577						AAAGTAGTCGGTCCGA-1_995182	fibro_3	0.263451	0.351036	0.170595	0.157598	-0.0342153	0.028369
AAAGTAGTCTCGCTTG-1_12981	OENC	0.279833						AAAGTAGTCTCGCTTG-1_12981	fibro_3	0.264217	0.381454	0.170624	0.174782	0.0146512	0.0184794
AAAGTAGTCTTGAGAC-1_499702	OENC	0.0397867						AAAGTAGTCTTGAGAC-1_499702	fibro_3	0.132432	0.271253	0.0659641	0.101619	-0.0492033	0.0157923
AAATGCCAGAATTCCC-1_426751	OENC	0.100138						AAATGCCAGAATTCCC-1_426751	fibro_3	0.146713	0.279051	0.0929747	0.113754	-0.0447876	0.0232321
AAATGCCAGCTCCTTC-1_41765	OENC	0.333014						AAATGCCAGCTCCTTC-1_41765	fibro_3	0.286009	0.353694	0.18028	0.168826	0.0207987	0.00915861
AAATGCCAGGAGCGTT-1_692042	OENC	0.337519						AAATGCCAGGAGCGTT-1_692042	fibro_3	0.271719	0.363936	0.18711	0.175563	-0.00578135	0.0483618
AAATGCCAGGCTCATT-1_715900	OENC	0.151193						AAATGCCAGGCTCATT-1_715900	fibro_3	0.176171	0.285015	0.105483	0.120754	-0.0387502	0.0233548
AAATGCCAGTCGATAA-1_278536	OENC	0.0181569						AAATGCCAGTCGATAA-1_278536	fibro_3	0.116557	0.25713	0.0616639	0.0902671	-0.056934	0.0188064
AAATGCCCAAGCGATG-1_998263	OENC	0.537843						AAATGCCCAAGCGATG-1_998263	fibro_3	0.427116	0.505655	0.304952	0.261899	0.0238451	0.0590281
AAATGCCCAATGGACG-1_710944	OENC	0.153911						AAATGCCCAATGGACG-1_710944	fibro_3	0.192092	0.321056	0.123741	0.138882	-0.0286745	0.0237713
AAATGCCCAGGACGTA-1_916293	OENC	0.258513						AAATGCCCAGGACGTA-1_916293	fibro_3	0.255708	0.372727	0.157514	0.165498	0.00932105	0.0246545
AAATGCCCAGTAGAGC-1_783404	OENC	0.210762						AAATGCCCAGTAGAGC-1_783404	fibro_3	0.230737	0.352712	0.152442	0.159042	-0.0332923	0.0400884
AAATGCCCAGTCTTCC-1_618592	OENC	0.391177						AAATGCCCAGTCTTCC-1_618592	fibro_3	0.275252	0.299811	0.177211	0.145581	0.106025	0.00873101
AAATGCCGTTAGATGA-1_655561	OENC	0.0609159						AAATGCCGTTAGATGA-1_655561	fibro_3	0.15521	0.294966	0.0976712	0.118188	-0.0558577	0.0177358
AAATGCCGTTCACGGC-1_586696	OENC	0.306188						AAATGCCGTTCACGGC-1_586696	fibro_3	0.284904	0.372122	0.17452	0.174983	0.0114171	0.0210863
AAATGCCTCAACGCTA-1_11246	OENC	0.230117						AAATGCCTCAACGCTA-1_11246	fibro_3	0.245119	0.359123	0.157212	0.171244	-0.00641433	0.0504757
AAATGCCTCAATCACG-1_640882	OENC	0.223911						AAATGCCTCAATCACG-1_640882	fibro_3	0.211628	0.325323	0.137415	0.145936	-0.00664634	0.0321615
AAATGCCTCCAACCAA-1_417929	OENC	0.085701						AAATGCCTCCAACCAA-1_417929	fibro_3	0.143517	0.274432	0.0866935	0.111485	-0.0471476	0.025715
AACACGTAGACACGAC-1_535896	OENC	0.163003						AACACGTAGACACGAC-1_535896	fibro_3	0.189543	0.30361	0.112981	0.125915	-0.0443913	0.0208657
AACACGTAGAGTCTGG-1_603934	OENC	0.200477						AACACGTAGAGTCTGG-1_603934	fibro_3	0.224438	0.34212	0.15133	0.156665	-0.0222288	0.0443443
AACACGTAGCATGGCA-1_702796	OENC	0.0400143						AACACGTAGCATGGCA-1_702796	fibro_3	0.130656	0.270945	0.0687959	0.0994916	-0.0536096	0.0261245
AACACGTAGTCCTCCT-1_543760	OENC	0.360976						AACACGTAGTCCTCCT-1_543760	fibro_3	0.259189	0.285597	0.162232	0.133792	0.110681	0.00439458
AACACGTAGTCGTACT-1_446424	OENC	0.14937						AACACGTAGTCGTACT-1_446424	fibro_3	0.21146	0.342149	0.13614	0.152367	-0.0335328	0.0544833
AACACGTCAAACAACA-1_738145	OENC	0.303563						AACACGTCAAACAACA-1_738145	fibro_3	0.273776	0.395409	0.197615	0.194447	0.0161951	0.0411718
AACACGTCAAGACGTG-1_254369	OENC	0.26082						AACACGTCAAGACGTG-1_254369	fibro_3	0.260607	0.389571	0.173668	0.183179	0.0174655	0.0381615
AACACGTCAAGCGTAG-1_426826	OENC	0.0408184						AACACGTCAAGCGTAG-1_426826	fibro_3	0.134095	0.273474	0.0784989	0.105356	-0.0579822	0.0190299
AACACGTCACTTGGAT-1_224609	OENC	0.0824422						AACACGTCACTTGGAT-1_224609	fibro_3	0.144639	0.278483	0.0869628	0.111335	-0.0290098	0.0148344
AACACGTCAGTTCCCT-1_728073	OENC	0.422246						AACACGTCAGTTCCCT-1_728073	fibro_3	0.343208	0.420964	0.221473	0.203677	0.0070761	0.0313068
AACACGTCATTCTCAT-1_315209	OENC	0.301916						AACACGTCATTCTCAT-1_315209	fibro_3	0.261261	0.363676	0.178711	0.169627	-0.0101791	0.0333457
AACACGTGTGTGAATA-1_222828	OENC	-0.227885						AACACGTGTGTGAATA-1_222828	fibro_3	0.0137352	0.119913	-0.0936072	-0.00222155	-0.0667796	0.0232225
AACACGTGTTGACGTT-1_248665	OENC	0.0096083						AACACGTGTTGACGTT-1_248665	fibro_3	0.117818	0.262763	0.0594666	0.0954199	-0.0501577	0.0166329
AACACGTTCAACCAAC-1_748058	OENC	0.515646						AACACGTTCAACCAAC-1_748058	fibro_3	0.404886	0.483152	0.307069	0.258934	0.0134091	0.0496122
AACACGTTCAGCTTAG-1_270115	OENC	0.268746						AACACGTTCAGCTTAG-1_270115	fibro_3	0.26109	0.382346	0.16654	0.17401	0.0131253	0.0279348
AACACGTTCATCGCTC-1_488610	OENC	0.026742						AACACGTTCATCGCTC-1_488610	fibro_3	0.12429	0.258669	0.0720841	0.100069	-0.0568554	0.016719
AACACGTTCATTATCC-1_694990	OENC	-0.00943737						AACACGTTCATTATCC-1_694990	fibro_3	0.106895	0.249881	0.0497417	0.0842248	-0.0629959	0.0151743
AACACGTTCATTGCGA-1_415731	OENC	0.143548						AACACGTTCATTGCGA-1_415731	fibro_3	0.176247	0.293872	0.102771	0.1232	-0.0208292	0.024777
AACACGTTCCGCATAA-1_874668	OENC	0.15303						AACACGTTCCGCATAA-1_874668	fibro_3	0.178487	0.297965	0.111534	0.130786	-0.0275218	0.02753
AACACGTTCTGGTATG-1_994842	OENC	0.142889						AACACGTTCTGGTATG-1_994842	fibro_3	0.178454	0.297943	0.12124	0.133559	-0.0315819	0.0175339
AACCATGAGCCACGTC-1_238142	OENC	-0.036911						AACCATGAGCCACGTC-1_238142	fibro_3	0.0896479	0.241281	0.0415432	0.0791865	-0.0643992	0.0190047
AACCATGAGGAGTCTG-1_253598	OENC	0.189886						AACCATGAGGAGTCTG-1_253598	fibro_3	0.216156	0.341146	0.13941	0.151077	-0.00629841	0.0412261
AACCATGAGGATGTAT-1_239525	OENC	0.250439						AACCATGAGGATGTAT-1_239525	fibro_3	0.255243	0.371718	0.167934	0.170751	-0.00697203	0.0520456
AACCATGAGGCAGTCA-1_988750	OENC	-0.278397						AACCATGAGGCAGTCA-1_988750	fibro_3	-0.0271571	0.117181	-0.120813	-0.0121579	-0.069989	0.0148469
AACCATGAGGTGATAT-1_33312	OENC	0.258973						AACCATGAGGTGATAT-1_33312	fibro_3	0.237046	0.322437	0.159023	0.150178	-0.0230488	0.0253146
AACCATGCACCGAAAG-1_381967	OENC	0.00976966						AACCATGCACCGAAAG-1_381967	fibro_3	0.129023	0.272928	0.0611899	0.0892004	-0.0697889	0.0109262
AACCATGGTACGCACC-1_577771	OENC	-0.0618384						AACCATGGTACGCACC-1_577771	fibro_3	0.11477	0.243741	0.00791057	0.0827652	-0.0537776	0.0370952
AACCATGGTAGCCTCG-1_368805	OENC	0.525152						AACCATGGTAGCCTCG-1_368805	fibro_3	0.410026	0.481809	0.304576	0.259551	0.0135085	0.0565893
AACCATGGTCAAAGAT-1_692753	OENC	-0.0069065						AACCATGGTCAAAGAT-1_692753	fibro_3	0.110182	0.263635	0.0579322	0.0964507	-0.0676434	0.0137244
AACCATGGTCAATACC-1_77901	OENC	0.257957						AACCATGGTCAATACC-1_77901	fibro_3	0.262553	0.387231	0.179099	0.175302	-0.01568	0.0432659
AACCATGGTCTCAACA-1_306816	OENC	0.0324657						AACCATGGTCTCAACA-1_306816	fibro_3	0.126045	0.277535	0.0720011	0.102737	-0.0591723	0.0221293
AACCATGGTGGTCCGT-1_968277	OENC	0.118695						AACCATGGTGGTCCGT-1_968277	fibro_3	0.164383	0.287591	0.0962201	0.117935	-0.038951	0.0280299
AACCATGGTTCCACTC-1_990102	OENC	-0.0124278						AACCATGGTTCCACTC-1_990102	fibro_3	0.106502	0.244315	0.0521766	0.0852065	-0.0555531	0.0188244
AACCATGTCACTCTTA-1_986136	OENC	0.657178						AACCATGTCACTCTTA-1_986136	fibro_3	0.388781	0.367353	0.295779	0.217061	0.0913838	0.00962231
AACCATGTCCAGGGCT-1_694958	OENC	0.0415444						AACCATGTCCAGGGCT-1_694958	fibro_3	0.133639	0.267443	0.0752176	0.102525	-0.0417588	0.0185963
AACCATGTCCCACTTG-1_451080	OENC	0.11543						AACCATGTCCCACTTG-1_451080	fibro_3	0.170652	0.300192	0.0997747	0.127051	-0.0154374	0.016161
AACCATGTCCGCATCT-1_205697	OENC	0.347857						AACCATGTCCGCATCT-1_205697	fibro_3	0.285246	0.389912	0.198479	0.197395	0.0219149	0.045714
AACCATGTCGGCGGTT-1_446310	OENC	0.479643						AACCATGTCGGCGGTT-1_446310	fibro_3	0.384761	0.430378	0.270147	0.223946	-0.0146614	0.0374721
AACCATGTCTAACTTC-1_128359	OENC	0.300513						AACCATGTCTAACTTC-1_128359	fibro_3	0.289546	0.408331	0.182495	0.179503	-0.0124827	0.0279471
AACCATGTCTGGTTCC-1_839694	OENC	0.404086						AACCATGTCTGGTTCC-1_839694	fibro_3	0.282339	0.287981	0.171695	0.142573	0.138558	0.0085201
AACCGCGAGAGAGCTC-1_251167	OENC	0.28805						AACCGCGAGAGAGCTC-1_251167	fibro_3	0.277315	0.397067	0.172668	0.172663	-0.015217	0.0401501
AACCGCGAGAGTACAT-1_214145	OENC	0.149337						AACCGCGAGAGTACAT-1_214145	fibro_3	0.197409	0.337403	0.123134	0.141996	-0.0307013	0.0380427
AACCGCGAGATATGCA-1_248863	OENC	0.204823						AACCGCGAGATATGCA-1_248863	fibro_3	0.237098	0.360695	0.161768	0.167692	-0.0177425	0.0536336
AACCGCGAGCAGGCTA-1_69959	OENC	0.17039						AACCGCGAGCAGGCTA-1_69959	fibro_3	0.20169	0.306802	0.112785	0.128182	-0.0093157	0.0129939
AACCGCGAGTCTTGCA-1_629098	OENC	0.238938						AACCGCGAGTCTTGCA-1_629098	fibro_3	0.253242	0.379287	0.170335	0.173524	-0.0174459	0.0410125
AACCGCGAGTGTTTGC-1_574452	OENC	0.107333						AACCGCGAGTGTTTGC-1_574452	fibro_3	0.178152	0.31383	0.106106	0.123843	-0.0614848	0.0323147
AACCGCGAGTTGTCGT-1_165322	OENC	0.137607						AACCGCGAGTTGTCGT-1_165322	fibro_3	0.178312	0.300342	0.102588	0.11983	-0.0455004	0.0210031
AACCGCGCACCGTTGG-1_120	OENC	0.724184						AACCGCGCACCGTTGG-1_120	fibro_3	0.421977	0.414918	0.33697	0.254496	0.109582	0.00627386
AACCGCGCACGGCCAT-1_707261	OENC	0.313682						AACCGCGCACGGCCAT-1_707261	fibro_3	0.2468	0.263235	0.141812	0.118561	0.124158	0.00782499
AACCGCGCATCTACGA-1_151568	OENC	0.148419						AACCGCGCATCTACGA-1_151568	fibro_3	0.17645	0.291321	0.105605	0.124824	-0.0304311	0.0218965
AACCGCGGTATGCTTG-1_908172	OENC	-0.334596						AACCGCGGTATGCTTG-1_908172	fibro_3	-0.0508929	0.113037	-0.137199	-0.0215931	-0.0852195	0.0186811
AACCGCGGTCAAACTC-1_335874	OENC	0.00844623						AACCGCGGTCAAACTC-1_335874	fibro_3	0.116505	0.238701	0.051101	0.0835573	-0.0655909	0.0129499
AACCGCGGTTGTGGAG-1_642225	OENC	0.024061						AACCGCGGTTGTGGAG-1_642225	fibro_3	0.128489	0.261608	0.0521782	0.0828035	-0.0675036	0.0116162
AACCGCGTCAGTTAGC-1_822218	OENC	-0.0139009						AACCGCGTCAGTTAGC-1_822218	fibro_3	0.102499	0.235189	0.044329	0.079959	-0.0601287	0.020718
AACCGCGTCCACGCAG-1_229770	OENC	0.0555154						AACCGCGTCCACGCAG-1_229770	fibro_3	0.132194	0.268639	0.0755259	0.104254	-0.0553387	0.0214034
AACCGCGTCCCTGACT-1_245374	OENC	0.825663						AACCGCGTCCCTGACT-1_245374	fibro_3	0.546406	0.599346	0.499543	0.392314	0.140693	0.0256106
AACCGCGTCTTCCTTC-1_404248	OENC	0.0567498						AACCGCGTCTTCCTTC-1_404248	fibro_3	0.139248	0.274659	0.0821909	0.106461	-0.0511626	0.0219407
AACGTTGAGGATGGAA-1_130604	OENC	0.0763406						AACGTTGAGGATGGAA-1_130604	fibro_3	0.133822	0.271579	0.0783488	0.104598	-0.0528923	0.0125455
AACGTTGAGTGCTGCC-1_214440	OENC	0.0236789						AACGTTGAGTGCTGCC-1_214440	fibro_3	0.117612	0.235447	0.0553703	0.0846893	-0.0521418	0.00486991
AACGTTGCACACCGCA-1_901272	OENC	0.255997						AACGTTGCACACCGCA-1_901272	fibro_3	0.252663	0.381645	0.180266	0.18479	0.00197537	0.0474862
AACGTTGCACTTAAGC-1_594669	OENC	0.0850988						AACGTTGCACTTAAGC-1_594669	fibro_3	0.172703	0.308266	0.0898786	0.11035	-0.0396234	0.0130731
AACGTTGGTAGAGTGC-1_833018	OENC	0.0176567						AACGTTGGTAGAGTGC-1_833018	fibro_3	0.117984	0.258557	0.0626007	0.0933556	-0.0614697	0.0209116
AACGTTGGTTAAGTAG-1_290567	OENC	0.00874927						AACGTTGGTTAAGTAG-1_290567	fibro_3	0.118807	0.25813	0.0595008	0.0934737	-0.0604557	0.0215639
AACGTTGTCACGATGT-1_77869	OENC	0.122877						AACGTTGTCACGATGT-1_77869	fibro_3	0.161289	0.293142	0.0952062	0.118834	-0.0196085	0.0258741
AACGTTGTCCGCTGTT-1_974001	OENC	0.342701						AACGTTGTCCGCTGTT-1_974001	fibro_3	0.309542	0.420696	0.22359	0.203414	-0.0086639	0.0429204
AACTCAGAGCACCGCT-1_560197	OENC	0.407598						AACTCAGAGCACCGCT-1_560197	fibro_3	0.328174	0.420746	0.240343	0.211432	0.00537697	0.0488726
AACTCAGAGGCAGGTT-1_298179	OENC	0.192091						AACTCAGAGGCAGGTT-1_298179	fibro_3	0.212669	0.317087	0.119549	0.134831	-0.00543999	0.0181126
AACTCAGAGGCCCTCA-1_24482	OENC	-0.0160415						AACTCAGAGGCCCTCA-1_24482	fibro_3	0.11508	0.26605	0.0533737	0.0968759	-0.0468899	0.016187
AACTCAGAGTGTACCT-1_138107	OENC	0.070963						AACTCAGAGTGTACCT-1_138107	fibro_3	0.142317	0.267748	0.0739374	0.0999806	-0.0428633	0.0182149
AACTCAGAGTGTTAGA-1_806549	OENC	0.198247						AACTCAGAGTGTTAGA-1_806549	fibro_3	0.252958	0.362716	0.144919	0.167844	-0.012325	0.0576337
AACTCAGCAATGTTGC-1_952050	OENC	0.299015						AACTCAGCAATGTTGC-1_952050	fibro_3	0.249084	0.350094	0.166517	0.174589	0.010584	0.0486481
AACTCAGCACATGACT-1_21663	OENC	0.340201						AACTCAGCACATGACT-1_21663	fibro_3	0.259817	0.268142	0.154937	0.12332	0.117255	0.0124418
AACTCAGGTAGCTCCG-1_390544	OENC	0.267863						AACTCAGGTAGCTCCG-1_390544	fibro_3	0.264082	0.387499	0.17168	0.176752	0.0135155	0.0234873
AACTCAGGTATAGGTA-1_216019	OENC	0.191593						AACTCAGGTATAGGTA-1_216019	fibro_3	0.220188	0.354323	0.149108	0.155774	-0.0127854	0.0214306
AACTCAGGTATCAGTC-1_23623	OENC	0.19921						AACTCAGGTATCAGTC-1_23623	fibro_3	0.205266	0.326589	0.141114	0.149193	-0.0162548	0.0232994
AACTCAGGTCTAGCGC-1_773198	OENC	0.475478						AACTCAGGTCTAGCGC-1_773198	fibro_3	0.375144	0.464553	0.278713	0.242458	0.0202598	0.0574436
AACTCAGGTCTCACCT-1_120212	OENC	0.116645						AACTCAGGTCTCACCT-1_120212	fibro_3	0.174989	0.305656	0.10075	0.12271	-0.0295284	0.0202506
AACTCAGGTGAGTGAC-1_131049	OENC	0.0152535						AACTCAGGTGAGTGAC-1_131049	fibro_3	0.114551	0.261711	0.0634595	0.0912592	-0.0540263	0.0158349
AACTCAGTCACTGGGC-1_434944	OENC	-0.211702						AACTCAGTCACTGGGC-1_434944	fibro_3	0.00158753	0.131412	-0.0847035	0.0066038	-0.07737	0.0167706
AACTCAGTCGGTTAAC-1_671055	OENC	0.231592						AACTCAGTCGGTTAAC-1_671055	fibro_3	0.218851	0.315116	0.134097	0.135566	-0.0351641	0.032998
AACTCCCAGAAACCTA-1_850039	OENC	0.144823						AACTCCCAGAAACCTA-1_850039	fibro_3	0.173532	0.286919	0.104508	0.12389	-0.0413941	0.0274998
AACTCCCAGAGCTGGT-1_765433	OENC	0.319985						AACTCCCAGAGCTGGT-1_765433	fibro_3	0.251509	0.268142	0.149503	0.124022	0.129563	0.0102117
AACTCCCAGATGCGAC-1_411622	OENC	0.132338						AACTCCCAGATGCGAC-1_411622	fibro_3	0.175872	0.301447	0.110565	0.126619	-0.0466537	0.0234469
AACTCCCAGCACAGGT-1_244059	OENC	0.370004						AACTCCCAGCACAGGT-1_244059	fibro_3	0.286367	0.378202	0.199652	0.191393	0.00869163	0.0499137
AACTCCCCACTGCCAG-1_709063	OENC	0.568614						AACTCCCCACTGCCAG-1_709063	fibro_3	0.423085	0.450483	0.291444	0.24211	0.0209872	0.0342003
AACTCCCCATCACAAC-1_615633	OENC	0.0812585						AACTCCCCATCACAAC-1_615633	fibro_3	0.162451	0.296681	0.0860264	0.107113	-0.0559493	0.0211817
AACTCCCCATTTGCTT-1_402030	OENC	0.265456						AACTCCCCATTTGCTT-1_402030	fibro_3	0.255771	0.359887	0.153926	0.159152	0.0138411	0.0261728
AACTCCCGTAAGGGAA-1_743328	OENC	0.18734						AACTCCCGTAAGGGAA-1_743328	fibro_3	0.197204	0.310703	0.119465	0.13161	-0.0287577	0.0360659
AACTCCCGTAGTACCT-1_937446	OENC	0.0784694						AACTCCCGTAGTACCT-1_937446	fibro_3	0.139104	0.28619	0.0906264	0.11409	-0.0444759	0.0205642
AACTCCCGTGATAAAC-1_285865	OENC	-0.119139						AACTCCCGTGATAAAC-1_285865	fibro_3	0.0849715	0.229078	-0.00303266	0.0709077	-0.0630229	0.0433528
AACTCCCGTTAGGGTG-1_39517	OENC	0.199851						AACTCCCGTTAGGGTG-1_39517	fibro_3	0.196679	0.319843	0.138101	0.145337	-0.0113245	0.0175179
AACTCCCTCATGTCTT-1_587044	OENC	0.233014						AACTCCCTCATGTCTT-1_587044	fibro_3	0.208122	0.304472	0.134591	0.138137	-0.0288269	0.0172981
AACTCTTAGACAAAGG-1_173731	OENC	0.111048						AACTCTTAGACAAAGG-1_173731	fibro_3	0.164535	0.301976	0.111781	0.128898	-0.0330052	0.0217753
AACTCTTAGATGCCTT-1_121668	OENC	0.358958						AACTCTTAGATGCCTT-1_121668	fibro_3	0.321827	0.429171	0.217777	0.218593	0.0253338	0.0563147
AACTCTTAGCCAACAG-1_420168	OENC	0.0613231						AACTCTTAGCCAACAG-1_420168	fibro_3	0.155522	0.292124	0.0828078	0.107283	-0.0587553	0.0179391
AACTCTTAGCCAGAAC-1_625061	OENC	0.117149						AACTCTTAGCCAGAAC-1_625061	fibro_3	0.16018	0.279792	0.0943061	0.112489	-0.0357439	0.011947
AACTCTTCAAGCCGCT-1_777628	OENC	0.112057						AACTCTTCAAGCCGCT-1_777628	fibro_3	0.212873	0.325847	0.103544	0.147171	-0.0365839	0.0498681
AACTCTTCACCCTATC-1_177659	OENC	0.310272						AACTCTTCACCCTATC-1_177659	fibro_3	0.280453	0.35156	0.169523	0.166795	0.0131215	0.012207
AACTCTTCACGAAGCA-1_237607	OENC	0.108165						AACTCTTCACGAAGCA-1_237607	fibro_3	0.166567	0.312228	0.119211	0.13115	-0.0134806	0.0243927
AACTCTTCACTCGACG-1_539351	OENC	-0.228815						AACTCTTCACTCGACG-1_539351	fibro_3	0.0116817	0.14233	-0.0899439	0.00535623	-0.066625	0.0263289
AACTCTTCATACTCTT-1_15964	OENC	0.110018						AACTCTTCATACTCTT-1_15964	fibro_3	0.157701	0.278266	0.0877331	0.109185	-0.0453094	0.0191013
AACTCTTCATGCCTAA-1_359046	OENC	0.206678						AACTCTTCATGCCTAA-1_359046	fibro_3	0.212242	0.33246	0.137949	0.151246	-0.00355715	0.0269651
AACTCTTTCCGTTGCT-1_229566	OENC	0.0509286						AACTCTTTCCGTTGCT-1_229566	fibro_3	0.130827	0.276544	0.0814094	0.109615	-0.0426638	0.0231027
AACTCTTTCTGATACG-1_187326	OENC	0.241284						AACTCTTTCTGATACG-1_187326	fibro_3	0.232519	0.321126	0.132712	0.139311	0.00537852	0.0149403
AACTCTTTCTGTACGA-1_931431	OENC	0.276273						AACTCTTTCTGTACGA-1_931431	fibro_3	0.269528	0.387835	0.172447	0.177146	0.0127867	0.0296538
AACTCTTTCTTGCATT-1_963999	OENC	0.128418						AACTCTTTCTTGCATT-1_963999	fibro_3	0.158123	0.289266	0.0999598	0.120773	-0.027889	0.0229585
AACTGGTAGTCACGCC-1_435847	OENC	0.05227						AACTGGTAGTCACGCC-1_435847	fibro_3	0.130335	0.272304	0.0741349	0.105212	-0.0527003	0.0217067
AACTGGTCAATGAAAC-1_581288	OENC	0.448126						AACTGGTCAATGAAAC-1_581288	fibro_3	0.351032	0.417287	0.234805	0.211539	0.0101396	0.0444674
AACTGGTCACGAAACG-1_762780	OENC	0.136455						AACTGGTCACGAAACG-1_762780	fibro_3	0.201394	0.339684	0.122911	0.137281	-0.0250961	0.0160591
AACTGGTCACTCAGGC-1_934528	OENC	0.321497						AACTGGTCACTCAGGC-1_934528	fibro_3	0.287793	0.395739	0.210511	0.194488	8.21881e-05	0.0292152
AACTGGTCATCCGTGG-1_109314	OENC	0.263173						AACTGGTCATCCGTGG-1_109314	fibro_3	0.246577	0.34353	0.161389	0.157424	-0.0354148	0.039956
AACTGGTCATTAACCG-1_431123	OENC	0.161409						AACTGGTCATTAACCG-1_431123	fibro_3	0.178483	0.310507	0.106531	0.127643	-0.00174638	0.0262991
AACTGGTGTACGCTGC-1_779278	OENC	0.0990232						AACTGGTGTACGCTGC-1_779278	fibro_3	0.169174	0.30233	0.110642	0.130979	-0.0260894	0.0203319
AACTGGTGTACTTGAC-1_196149	OENC	0.0588988						AACTGGTGTACTTGAC-1_196149	fibro_3	0.146234	0.285035	0.0904079	0.112842	-0.0539661	0.0195656
AACTGGTGTAGCGCTC-1_204957	OENC	0.063729						AACTGGTGTAGCGCTC-1_204957	fibro_3	0.155255	0.302448	0.0948987	0.116767	-0.0604678	0.0233383
AACTGGTGTCATCCCT-1_325495	OENC	0.121647						AACTGGTGTCATCCCT-1_325495	fibro_3	0.153152	0.261257	0.0766995	0.0997729	-0.0361944	0.0119217
AACTGGTGTCCAAGTT-1_952554	OENC	0.381549						AACTGGTGTCCAAGTT-1_952554	fibro_3	0.322878	0.420149	0.217172	0.197484	0.00268765	0.0353394
AACTGGTGTTCCATGA-1_530454	OENC	0.2612						AACTGGTGTTCCATGA-1_530454	fibro_3	0.249633	0.372883	0.169599	0.178697	0.0195198	0.0393536
AACTGGTTCACGATGT-1_502074	OENC	0.324653						AACTGGTTCACGATGT-1_502074	fibro_3	0.285158	0.355481	0.17371	0.168529	0.017297	0.014852
AACTGGTTCAGGTAAA-1_986325	OENC	0.841545						AACTGGTTCAGGTAAA-1_986325	fibro_3	0.474096	0.477609	0.400133	0.308642	0.130822	0.0139068
AACTGGTTCCAGGGCT-1_360842	OENC	0.277552						AACTGGTTCCAGGGCT-1_360842	fibro_3	0.231263	0.248687	0.125001	0.107403	0.11815	0.00561489
AACTGGTTCCATGAAC-1_387962	OENC	0.203376						AACTGGTTCCATGAAC-1_387962	fibro_3	0.19906	0.305448	0.122154	0.138038	-0.0170827	0.033945
AACTGGTTCCGGCACA-1_970532	OENC	0.286154						AACTGGTTCCGGCACA-1_970532	fibro_3	0.268635	0.388888	0.174213	0.179293	0.0143392	0.0225373
AACTTTCAGCCCAATT-1_882489	OENC	0.214726						AACTTTCAGCCCAATT-1_882489	fibro_3	0.236431	0.324755	0.135353	0.141007	-0.00131934	0.016856
AACTTTCAGTCAATAG-1_991514	OENC	-0.0466567						AACTTTCAGTCAATAG-1_991514	fibro_3	0.0845622	0.234636	0.0338096	0.0776037	-0.0629547	0.0126678
AACTTTCAGTCTTGCA-1_341729	OENC	0.28034						AACTTTCAGTCTTGCA-1_341729	fibro_3	0.270829	0.378065	0.160456	0.158708	-0.0290322	0.0197937
AACTTTCAGTTAGGTA-1_463485	OENC	0.00847603						AACTTTCAGTTAGGTA-1_463485	fibro_3	0.104674	0.247433	0.0453662	0.0888266	-0.0511666	0.0118619
AACTTTCTCAACCATG-1_840755	OENC	0.224385						AACTTTCTCAACCATG-1_840755	fibro_3	0.237855	0.370107	0.161591	0.167327	0.00797337	0.0400799
AACTTTCTCATCTGCC-1_871999	OENC	0.0769699						AACTTTCTCATCTGCC-1_871999	fibro_3	0.157937	0.286813	0.0984935	0.122498	-0.0368526	0.0247118
AACTTTCTCATGTGGT-1_166205	OENC	0.100375						AACTTTCTCATGTGGT-1_166205	fibro_3	0.169767	0.280904	0.106706	0.11694	-0.0564638	0.0179091
AACTTTCTCGTAGGTT-1_262219	OENC	0.0809367						AACTTTCTCGTAGGTT-1_262219	fibro_3	0.140887	0.27503	0.0744597	0.106425	-0.0293885	0.0177734
AACTTTCTCTGATACG-1_775961	OENC	0.131302						AACTTTCTCTGATACG-1_775961	fibro_3	0.169007	0.292074	0.105839	0.121928	-0.0326678	0.0191855
AAGACCTAGACCTTTG-1_435885	OENC	0.407595						AAGACCTAGACCTTTG-1_435885	fibro_3	0.348013	0.452853	0.218373	0.202921	0.0085812	0.035658
AAGACCTAGCCCAACC-1_532975	OENC	0.0877048						AAGACCTAGCCCAACC-1_532975	fibro_3	0.158472	0.291096	0.0978571	0.114773	-0.0527764	0.0219611
AAGACCTAGTCGAGTG-1_75210	OENC	-0.281334						AAGACCTAGTCGAGTG-1_75210	fibro_3	-0.0321641	0.118468	-0.131072	-0.0162959	-0.0653009	0.0155469
AAGACCTCACAGACAG-1_166285	OENC	0.404713						AAGACCTCACAGACAG-1_166285	fibro_3	0.312132	0.393768	0.218666	0.190456	-0.00925597	0.0346191
AAGACCTCACGCTTTC-1_707975	OENC	0.382227						AAGACCTCACGCTTTC-1_707975	fibro_3	0.3159	0.410356	0.22186	0.206229	0.00411367	0.0558861
AAGACCTCAGCATACT-1_842916	OENC	0.291531						AAGACCTCAGCATACT-1_842916	fibro_3	0.268794	0.379031	0.17374	0.174319	0.0120261	0.0233137
AAGACCTGTCAGAAGC-1_642650	OENC	0.356944						AAGACCTGTCAGAAGC-1_642650	fibro_3	0.33288	0.433648	0.220847	0.190765	-0.0136328	0.0284904
AAGACCTGTCTGCAAT-1_413947	OENC	-0.150452						AAGACCTGTCTGCAAT-1_413947	fibro_3	0.0648528	0.204861	-0.0432284	0.045889	-0.0513929	0.0273962
AAGACCTGTCTTGTCC-1_397456	OENC	0.136507						AAGACCTGTCTTGTCC-1_397456	fibro_3	0.18521	0.325161	0.131255	0.14223	-0.0144634	0.0232624
AAGACCTGTGCACCAC-1_193257	OENC	-0.01895						AAGACCTGTGCACCAC-1_193257	fibro_3	0.0880183	0.236811	0.0352496	0.0803742	-0.0526456	0.00909317
AAGACCTGTGCGATAG-1_51728	OENC	0.0510776						AAGACCTGTGCGATAG-1_51728	fibro_3	0.131557	0.280494	0.0792228	0.106813	-0.0454652	0.0218613
AAGACCTGTTGTCGCG-1_70626	OENC	0.119037						AAGACCTGTTGTCGCG-1_70626	fibro_3	0.161392	0.266538	0.0924424	0.106455	-0.0562346	0.013101
AAGACCTTCCTTGCCA-1_365530	OENC	0.0311934						AAGACCTTCCTTGCCA-1_365530	fibro_3	0.11462	0.239438	0.0559267	0.0874233	-0.0539839	0.0125843
AAGACCTTCGAACTGT-1_984310	OENC	0.00914066						AAGACCTTCGAACTGT-1_984310	fibro_3	0.117159	0.241521	0.0501674	0.0809159	-0.0596379	0.00999699
AAGACCTTCTACTTAC-1_767801	OENC	0.253213						AAGACCTTCTACTTAC-1_767801	fibro_3	0.257223	0.380196	0.161809	0.17101	0.0088387	0.0273195
AAGACCTTCTCTTGAT-1_944346	OENC	0.0696095						AAGACCTTCTCTTGAT-1_944346	fibro_3	0.142031	0.25729	0.0798381	0.101227	-0.0504969	0.019425
AAGCCGCAGAAGGACA-1_201893	OENC	0.189318						AAGCCGCAGAAGGACA-1_201893	fibro_3	0.192342	0.309066	0.120276	0.137083	-0.0177854	0.03478
AAGCCGCAGATGTCGG-1_491616	OENC	0.0335603						AAGCCGCAGATGTCGG-1_491616	fibro_3	0.124208	0.261939	0.0721352	0.100436	-0.0534679	0.0223405
AAGCCGCAGCTACCTA-1_956318	OENC	0.558326						AAGCCGCAGCTACCTA-1_956318	fibro_3	0.449638	0.531189	0.333562	0.268038	0.0356007	0.03965
AAGCCGCAGTGGTAAT-1_958584	OENC	0.124111						AAGCCGCAGTGGTAAT-1_958584	fibro_3	0.176091	0.299802	0.101286	0.123279	-0.0317243	0.0335366
AAGCCGCCAAAGCGGT-1_181708	OENC	0.267228						AAGCCGCCAAAGCGGT-1_181708	fibro_3	0.249407	0.367688	0.164329	0.172839	0.0210533	0.0490024
AAGCCGCCAACGCACC-1_630597	OENC	0.338783						AAGCCGCCAACGCACC-1_630597	fibro_3	0.307193	0.423856	0.193117	0.188802	-0.00899153	0.0402751
AAGCCGCCAGCCTGTG-1_959482	OENC	0.573146						AAGCCGCCAGCCTGTG-1_959482	fibro_3	0.45105	0.503016	0.335015	0.275665	0.0124392	0.0543106
AAGCCGCCATGCTGGC-1_149058	OENC	0.0658982						AAGCCGCCATGCTGGC-1_149058	fibro_3	0.143455	0.277034	0.0875183	0.115631	-0.0459042	0.0255266
AAGCCGCGTATGGTTC-1_685654	OENC	0.624708						AAGCCGCGTATGGTTC-1_685654	fibro_3	0.477402	0.516665	0.365207	0.292842	0.0189305	0.0465429
AAGCCGCGTTAAAGAC-1_821970	OENC	0.188981						AAGCCGCGTTAAAGAC-1_821970	fibro_3	0.208779	0.337044	0.137749	0.149475	-0.0200283	0.039014
AAGCCGCGTTAGTGGG-1_369799	OENC	0.0781283						AAGCCGCGTTAGTGGG-1_369799	fibro_3	0.142423	0.269948	0.0800525	0.10546	-0.0408262	0.0146389
AAGCCGCGTTCCACAA-1_905738	OENC	-0.0323517						AAGCCGCGTTCCACAA-1_905738	fibro_3	0.0951424	0.238334	0.0424469	0.0795048	-0.0544458	0.0153007
AAGCCGCGTTCGTGAT-1_820979	OENC	-0.0211372						AAGCCGCGTTCGTGAT-1_820979	fibro_3	0.10084	0.246902	0.0454137	0.081686	-0.0613933	0.0202539
AAGCCGCTCAGCTTAG-1_374456	OENC	0.110815						AAGCCGCTCAGCTTAG-1_374456	fibro_3	0.200343	0.325085	0.107613	0.139167	-0.0252612	0.0428543
AAGCCGCTCCTGTAGA-1_360431	OENC	0.265034						AAGCCGCTCCTGTAGA-1_360431	fibro_3	0.268201	0.380267	0.180215	0.181537	-0.00890014	0.055726
AAGCCGCTCTGCTTGC-1_405187	OENC	-0.0202056						AAGCCGCTCTGCTTGC-1_405187	fibro_3	0.102008	0.254149	0.0482967	0.0814786	-0.0663677	0.00995106
AAGCCGCTCTTCAACT-1_880810	OENC	0.348122						AAGCCGCTCTTCAACT-1_880810	fibro_3	0.301715	0.394338	0.198458	0.185924	0.0206903	0.0256923
AAGGAGCAGACTAAGT-1_612461	OENC	0.118346						AAGGAGCAGACTAAGT-1_612461	fibro_3	0.18759	0.323026	0.0968973	0.115124	-0.0310659	0.0160909
AAGGAGCAGAGACGAA-1_815920	OENC	0.255543						AAGGAGCAGAGACGAA-1_815920	fibro_3	0.264794	0.390013	0.162129	0.164188	-0.0259194	0.0417617
AAGGAGCAGCAACGGT-1_798020	OENC	0.158271						AAGGAGCAGCAACGGT-1_798020	fibro_3	0.211196	0.343024	0.135222	0.151037	-0.0254403	0.0449645
AAGGAGCAGCCCTAAT-1_400883	OENC	-0.00709607						AAGGAGCAGCCCTAAT-1_400883	fibro_3	0.116309	0.255394	0.0594207	0.0909986	-0.065457	0.0240764
AAGGAGCAGCTCCCAG-1_281963	OENC	0.438788						AAGGAGCAGCTCCCAG-1_281963	fibro_3	0.341369	0.414768	0.240865	0.20888	0.0121385	0.0481171
AAGGAGCAGGCTCAGA-1_745277	OENC	0.23655						AAGGAGCAGGCTCAGA-1_745277	fibro_3	0.217729	0.318053	0.142509	0.143004	-0.0345363	0.0385717
AAGGAGCCAAGCCGCT-1_256297	OENC	0.271449						AAGGAGCCAAGCCGCT-1_256297	fibro_3	0.261241	0.381418	0.173381	0.18276	0.00213678	0.0564868
AAGGAGCCACCGGAAA-1_32278	OENC	0.316811						AAGGAGCCACCGGAAA-1_32278	fibro_3	0.284589	0.386512	0.185711	0.179568	-0.0149388	0.0477034
AAGGAGCCACGAGGTA-1_822528	OENC	0.0240744						AAGGAGCCACGAGGTA-1_822528	fibro_3	0.111322	0.24529	0.0492909	0.0861771	-0.053499	0.01424
AAGGAGCCATTACCTT-1_263577	OENC	0.0604723						AAGGAGCCATTACCTT-1_263577	fibro_3	0.130707	0.255889	0.0678177	0.0947094	-0.0452824	0.0187337
AAGGAGCCATTACGAC-1_750657	OENC	-0.2622						AAGGAGCCATTACGAC-1_750657	fibro_3	-0.0184786	0.110164	-0.118733	-0.0145368	-0.0706494	0.0144477
AAGGAGCTCACTTCAT-1_699974	OENC	0.33167						AAGGAGCTCACTTCAT-1_699974	fibro_3	0.304327	0.401776	0.217542	0.202535	-0.0166698	0.0582644
AAGGAGCTCCCTAACC-1_980770	OENC	0.18067						AAGGAGCTCCCTAACC-1_980770	fibro_3	0.226561	0.355401	0.15173	0.159381	-0.0283114	0.0503997
AAGGAGCTCGACCAGC-1_201401	OENC	0.0217509						AAGGAGCTCGACCAGC-1_201401	fibro_3	0.120356	0.255678	0.065099	0.0944348	-0.0543687	0.0207792
AAGGAGCTCGTTACGA-1_799231	OENC	0.470477						AAGGAGCTCGTTACGA-1_799231	fibro_3	0.357809	0.425548	0.251159	0.222933	0.0205297	0.0405784
AAGGAGCTCTACCAGA-1_7914	OENC	0.284826						AAGGAGCTCTACCAGA-1_7914	fibro_3	0.241604	0.342951	0.157857	0.164909	0.0156483	0.0465096
AAGGAGCTCTGTGCAA-1_661673	OENC	-0.0640639						AAGGAGCTCTGTGCAA-1_661673	fibro_3	0.0793028	0.233326	0.0291722	0.0702614	-0.0668307	0.0230272
AAGGCAGAGATAGCAT-1_375351	OENC	0.0368803						AAGGCAGAGATAGCAT-1_375351	fibro_3	0.126301	0.267575	0.0738736	0.104041	-0.0471947	0.0219921
AAGGCAGAGATGAGAG-1_134841	OENC	0.120436						AAGGCAGAGATGAGAG-1_134841	fibro_3	0.209244	0.32835	0.111796	0.139904	-0.0325378	0.0551112
AAGGCAGAGCCAGTTT-1_386056	OENC	0.199201						AAGGCAGAGCCAGTTT-1_386056	fibro_3	0.215531	0.330157	0.131676	0.147354	-0.00819204	0.041658
AAGGCAGAGCTATGCT-1_535506	OENC	-0.22687						AAGGCAGAGCTATGCT-1_535506	fibro_3	0.0142792	0.140988	-0.0899088	0.00690711	-0.0636468	0.0293624
AAGGCAGAGGAACTGC-1_272939	OENC	0.240638						AAGGCAGAGGAACTGC-1_272939	fibro_3	0.274612	0.392917	0.162945	0.183105	-0.0177643	0.0718006
AAGGCAGAGGCATGGT-1_744288	OENC	0.00131041						AAGGCAGAGGCATGGT-1_744288	fibro_3	0.113794	0.257031	0.0506524	0.0929818	-0.0485616	0.0138767
AAGGCAGAGGTGTGGT-1_44447	OENC	0.14782						AAGGCAGAGGTGTGGT-1_44447	fibro_3	0.184395	0.310843	0.108711	0.131493	-0.0326802	0.0314562
AAGGCAGCAAGAAAGG-1_88909	OENC	0.0473571						AAGGCAGCAAGAAAGG-1_88909	fibro_3	0.124954	0.261037	0.0677616	0.0995156	-0.0486449	0.0101274
AAGGCAGCAAGCCGTC-1_667409	OENC	0.116106						AAGGCAGCAAGCCGTC-1_667409	fibro_3	0.165963	0.294832	0.0972432	0.122181	-0.0350955	0.033492
AAGGCAGCAATGGAGC-1_70982	OENC	-0.0412943						AAGGCAGCAATGGAGC-1_70982	fibro_3	0.130081	0.259728	0.025558	0.0931383	-0.0539406	0.0490729
AAGGCAGCACGAAGCA-1_858504	OENC	-0.185112						AAGGCAGCACGAAGCA-1_858504	fibro_3	0.0340446	0.155206	-0.0725589	0.0160372	-0.0629629	0.0299189
AAGGCAGCAGCCTATA-1_513045	OENC	-0.265456						AAGGCAGCAGCCTATA-1_513045	fibro_3	-0.0137408	0.125052	-0.113889	-0.00721243	-0.065048	0.0207369
AAGGCAGCAGCTTCGG-1_669493	OENC	0.255743						AAGGCAGCAGCTTCGG-1_669493	fibro_3	0.247634	0.364833	0.166116	0.17107	-0.00924531	0.0434185
AAGGCAGCATTCTTAC-1_852152	OENC	0.101618						AAGGCAGCATTCTTAC-1_852152	fibro_3	0.164563	0.301238	0.0917378	0.122962	-0.0327643	0.0336085
AAGGCAGGTAACGACG-1_739122	OENC	0.20112						AAGGCAGGTAACGACG-1_739122	fibro_3	0.214348	0.310154	0.119353	0.127188	-0.00176987	0.0178325
AAGGCAGGTTAGTGGG-1_953445	OENC	0.110476						AAGGCAGGTTAGTGGG-1_953445	fibro_3	0.194878	0.340387	0.109407	0.128854	-0.043218	0.0208622
AAGGCAGGTTCCGTCT-1_881839	OENC	0.15448						AAGGCAGGTTCCGTCT-1_881839	fibro_3	0.225743	0.34363	0.121796	0.151375	-0.0301821	0.0582456
AAGGCAGTCCTGCAGG-1_868175	OENC	0.292278						AAGGCAGTCCTGCAGG-1_868175	fibro_3	0.256332	0.358284	0.167931	0.168945	0.0102707	0.0389059
AAGGCAGTCGCCCTTA-1_576572	OENC	0.357325						AAGGCAGTCGCCCTTA-1_576572	fibro_3	0.324186	0.41862	0.232971	0.208779	-0.0150262	0.0486753
AAGGCAGTCGTCCGTT-1_878257	OENC	0.389991						AAGGCAGTCGTCCGTT-1_878257	fibro_3	0.28802	0.335105	0.188549	0.165795	0.0357943	0.00200086
AAGGTTCAGACTAAGT-1_806408	OENC	0.0525322						AAGGTTCAGACTAAGT-1_806408	fibro_3	0.129202	0.262015	0.0727971	0.101233	-0.043962	0.0127984
AAGGTTCAGAGGTAGA-1_737685	OENC	0.310397						AAGGTTCAGAGGTAGA-1_737685	fibro_3	0.272383	0.382939	0.186932	0.188495	0.018023	0.0469592
AAGGTTCAGGATGGAA-1_489607	OENC	0.106207						AAGGTTCAGGATGGAA-1_489607	fibro_3	0.155214	0.285659	0.0891802	0.111025	-0.0343713	0.0253163
AAGGTTCAGTGACATA-1_498941	OENC	0.0354296						AAGGTTCAGTGACATA-1_498941	fibro_3	0.121998	0.27661	0.0729849	0.103169	-0.0414392	0.0234071
AAGGTTCAGTGATCGG-1_76586	OENC	0.0666051						AAGGTTCAGTGATCGG-1_76586	fibro_3	0.147019	0.296346	0.0967343	0.117815	-0.0455498	0.0232087
AAGGTTCCATAAGACA-1_608511	OENC	0.179603						AAGGTTCCATAAGACA-1_608511	fibro_3	0.243444	0.373681	0.141654	0.165755	-0.0184649	0.0620905
AAGGTTCCATGGTTGT-1_439485	OENC	-0.298563						AAGGTTCCATGGTTGT-1_439485	fibro_3	-0.0343465	0.115322	-0.121495	-0.0174541	-0.0636741	0.0168154
AAGGTTCGTACATGTC-1_446136	OENC	0.413734						AAGGTTCGTACATGTC-1_446136	fibro_3	0.308877	0.370705	0.212482	0.182855	-0.00683944	0.0336637
AAGGTTCTCACAACGT-1_986513	OENC	0.199485						AAGGTTCTCACAACGT-1_986513	fibro_3	0.218102	0.329012	0.137696	0.148523	-0.0117979	0.0373455
AAGGTTCTCGAATCCA-1_867722	OENC	0.123498						AAGGTTCTCGAATCCA-1_867722	fibro_3	0.178638	0.310671	0.112848	0.13183	-0.0215766	0.0216406
AAGGTTCTCGTTTGCC-1_254181	OENC	-0.0382215						AAGGTTCTCGTTTGCC-1_254181	fibro_3	0.0993604	0.24633	0.0428512	0.0784263	-0.0730475	0.0144642
AAGGTTCTCTGGAGCC-1_368227	OENC	0.347128						AAGGTTCTCTGGAGCC-1_368227	fibro_3	0.289514	0.380056	0.198952	0.179955	-0.0211435	0.0445224
AAGTCTGAGAAGGTGA-1_735442	OENC	0.0497524						AAGTCTGAGAAGGTGA-1_735442	fibro_3	0.13309	0.259867	0.0681541	0.0942627	-0.0546763	0.0114658
AAGTCTGAGATGTGGC-1_250727	OENC	-0.231413						AAGTCTGAGATGTGGC-1_250727	fibro_3	-0.000209039	0.108583	-0.099087	-0.0100572	-0.0564484	0.0135617
AAGTCTGAGCGCTCCA-1_392714	OENC	0.234207						AAGTCTGAGCGCTCCA-1_392714	fibro_3	0.22083	0.331939	0.14293	0.150216	-0.0148859	0.0410585
AAGTCTGAGTCACGCC-1_236622	OENC	0.116999						AAGTCTGAGTCACGCC-1_236622	fibro_3	0.173277	0.288671	0.0948142	0.111917	-0.0573709	0.0202421
AAGTCTGCAACGATCT-1_821584	OENC	0.0888611						AAGTCTGCAACGATCT-1_821584	fibro_3	0.196605	0.313143	0.0998525	0.142506	-0.0614022	0.0660868
AAGTCTGCACGAAATA-1_422568	OENC	0.222948						AAGTCTGCACGAAATA-1_422568	fibro_3	0.238469	0.366626	0.155135	0.161195	-0.013749	0.0341025
AAGTCTGCACGCCAGT-1_700156	OENC	0.144514						AAGTCTGCACGCCAGT-1_700156	fibro_3	0.185733	0.31552	0.109731	0.133615	-0.0146547	0.0432317
AAGTCTGCACTATCTT-1_905453	OENC	0.0366393						AAGTCTGCACTATCTT-1_905453	fibro_3	0.131414	0.283089	0.0769137	0.107305	-0.0460426	0.0279854
AAGTCTGCAGCTCCGA-1_714519	OENC	0.250146						AAGTCTGCAGCTCCGA-1_714519	fibro_3	0.253286	0.367029	0.161287	0.168885	0.00610702	0.0220281
AAGTCTGCAGCTGCAC-1_505059	OENC	0.000618364						AAGTCTGCAGCTGCAC-1_505059	fibro_3	0.120169	0.263065	0.0601153	0.0938744	-0.0510518	0.0245952
AAGTCTGCATCGACGC-1_855803	OENC	0.23326						AAGTCTGCATCGACGC-1_855803	fibro_3	0.240768	0.365109	0.157097	0.167179	0.026213	0.0489821
AAGTCTGCATGATCCA-1_130461	OENC	0.246428						AAGTCTGCATGATCCA-1_130461	fibro_3	0.257477	0.381848	0.166425	0.171751	0.0121109	0.0270837
AAGTCTGCATTCGACA-1_386850	OENC	0.272626						AAGTCTGCATTCGACA-1_386850	fibro_3	0.258516	0.377713	0.17197	0.174514	0.00670899	0.0277272
AAGTCTGGTAACGACG-1_804174	OENC	0.0877163						AAGTCTGGTAACGACG-1_804174	fibro_3	0.150666	0.292897	0.0901617	0.115191	-0.0367651	0.022318
AAGTCTGGTCCAAGTT-1_581009	OENC	0.0312451						AAGTCTGGTCCAAGTT-1_581009	fibro_3	0.138645	0.271449	0.077556	0.102799	-0.0597545	0.0198532
AAGTCTGGTCTAACGT-1_623308	OENC	0.0387468						AAGTCTGGTCTAACGT-1_623308	fibro_3	0.133517	0.263796	0.0658962	0.0983343	-0.0368967	0.00969444
AAGTCTGGTCTCTCTG-1_398046	OENC	0.125505						AAGTCTGGTCTCTCTG-1_398046	fibro_3	0.177468	0.317845	0.122518	0.13433	-0.0344322	0.0254031
AAGTCTGTCGATCCCT-1_631817	OENC	0.0837779						AAGTCTGTCGATCCCT-1_631817	fibro_3	0.15297	0.293482	0.0916838	0.11523	-0.0437749	0.0257856
AAGTCTGTCGGCATCG-1_944071	OENC	0.28265						AAGTCTGTCGGCATCG-1_944071	fibro_3	0.255881	0.361685	0.182708	0.169062	-0.0246681	0.0335842
AATCCAGAGAGTAAGG-1_603349	OENC	0.27332						AATCCAGAGAGTAAGG-1_603349	fibro_3	0.229877	0.326543	0.148494	0.154783	-0.015278	0.0337796
AATCCAGAGCCGTCGT-1_978535	OENC	0.297541						AATCCAGAGCCGTCGT-1_978535	fibro_3	0.270998	0.369215	0.179686	0.171474	-0.0318794	0.0490762
AATCCAGAGCGTGAAC-1_625312	OENC	-0.025944						AATCCAGAGCGTGAAC-1_625312	fibro_3	0.0999673	0.234734	0.0419645	0.0772544	-0.0579593	0.00961001
AATCCAGAGTACCGGA-1_773460	OENC	0.291867						AATCCAGAGTACCGGA-1_773460	fibro_3	0.261093	0.37774	0.181775	0.188215	0.0310461	0.0410766
AATCCAGAGTCGTACT-1_697540	OENC	0.00497007						AATCCAGAGTCGTACT-1_697540	fibro_3	0.112197	0.242191	0.0531208	0.085339	-0.0693265	0.0297732
AATCCAGCACAGATTC-1_918498	OENC	0.133019						AATCCAGCACAGATTC-1_918498	fibro_3	0.197631	0.332961	0.117965	0.130926	-0.0440165	0.0245347
AATCCAGCAGACGCAA-1_122194	OENC	0.519928						AATCCAGCAGACGCAA-1_122194	fibro_3	0.391493	0.452838	0.289938	0.247981	0.0117219	0.050952
AATCCAGCAGGATTGG-1_865783	OENC	0.0586946						AATCCAGCAGGATTGG-1_865783	fibro_3	0.131117	0.24316	0.0664792	0.0916568	-0.0557122	0.0136505
AATCCAGCATATGCTG-1_898788	OENC	0.0208512						AATCCAGCATATGCTG-1_898788	fibro_3	0.113611	0.245741	0.0585358	0.0872741	-0.0627075	0.0123815
AATCCAGCATCAGTAC-1_409756	OENC	0.152833						AATCCAGCATCAGTAC-1_409756	fibro_3	0.176188	0.303318	0.120093	0.1346	-0.0361603	0.0223654
AATCCAGGTATCAGTC-1_325293	OENC	0.259988						AATCCAGGTATCAGTC-1_325293	fibro_3	0.259126	0.381966	0.163398	0.17096	0.00852565	0.0276734
AATCCAGGTCACTTCC-1_946917	OENC	0.352757						AATCCAGGTCACTTCC-1_946917	fibro_3	0.264428	0.273163	0.159373	0.128134	0.119276	0.0122976
AATCCAGGTCTCACCT-1_546868	OENC	0.246626						AATCCAGGTCTCACCT-1_546868	fibro_3	0.243315	0.360569	0.157251	0.168693	0.0337702	0.0409251
AATCCAGGTCTTGCGG-1_447859	OENC	0.542844						AATCCAGGTCTTGCGG-1_447859	fibro_3	0.436457	0.494648	0.31279	0.25575	0.0177026	0.0335928
AATCCAGGTGTCTGAT-1_913074	OENC	0.509714						AATCCAGGTGTCTGAT-1_913074	fibro_3	0.401482	0.474717	0.298319	0.249578	0.00929265	0.0454112
AATCCAGTCAACGCTA-1_550616	OENC	0.0538717						AATCCAGTCAACGCTA-1_550616	fibro_3	0.13948	0.265805	0.0837486	0.10558	-0.052586	0.0162166
AATCCAGTCCATTCTA-1_144955	OENC	0.288726						AATCCAGTCCATTCTA-1_144955	fibro_3	0.276275	0.382504	0.162562	0.16067	-0.018229	0.0303367
AATCCAGTCGAATCCA-1_952090	OENC	0.304738						AATCCAGTCGAATCCA-1_952090	fibro_3	0.285733	0.414309	0.208275	0.206909	0.014669	0.0523114
AATCCAGTCGGCGCTA-1_515081	OENC	0.782185						AATCCAGTCGGCGCTA-1_515081	fibro_3	0.447709	0.457185	0.379632	0.292713	0.163517	0.00182295
AATCGGTAGACTGGGT-1_901906	OENC	0.0474195						AATCGGTAGACTGGGT-1_901906	fibro_3	0.127321	0.245733	0.061309	0.0908397	-0.0498526	0.00812541
AATCGGTAGATGGGTC-1_719819	OENC	0.346724						AATCGGTAGATGGGTC-1_719819	fibro_3	0.287953	0.381728	0.199282	0.191312	-0.0178554	0.0548864
AATCGGTAGCTTCGCG-1_343017	OENC	0.58242						AATCGGTAGCTTCGCG-1_343017	fibro_3	0.423447	0.458208	0.295906	0.24793	0.0246059	0.0423396
AATCGGTAGGCAATTA-1_724348	OENC	0.0128748						AATCGGTAGGCAATTA-1_724348	fibro_3	0.117209	0.24486	0.0607847	0.088589	-0.0716296	0.0184441
AATCGGTAGTAGGTGC-1_861476	OENC	0.251691						AATCGGTAGTAGGTGC-1_861476	fibro_3	0.262804	0.385332	0.164037	0.178514	0.00753136	0.0585342
AATCGGTCACGAAGCA-1_362180	OENC	-0.192183						AATCGGTCACGAAGCA-1_362180	fibro_3	0.0104602	0.132195	-0.0794155	0.00516401	-0.0537498	0.0177857
AATCGGTCAGACAGGT-1_301259	OENC	0.147599						AATCGGTCAGACAGGT-1_301259	fibro_3	0.185628	0.31769	0.113388	0.13568	-0.0264516	0.0421895
AATCGGTGTCCTCCAT-1_152886	OENC	0.329251						AATCGGTGTCCTCCAT-1_152886	fibro_3	0.267314	0.367803	0.18551	0.179488	6.7925e-05	0.0451685
AATCGGTTCAACACTG-1_730575	OENC	0.106792						AATCGGTTCAACACTG-1_730575	fibro_3	0.162323	0.286406	0.0957994	0.118988	-0.0243059	0.0305671
AATCGGTTCAGAGACG-1_199816	OENC	0.255731						AATCGGTTCAGAGACG-1_199816	fibro_3	0.24101	0.349773	0.158208	0.163433	-0.00877909	0.0357198
AATCGGTTCAGCGACC-1_176630	OENC	0.318255						AATCGGTTCAGCGACC-1_176630	fibro_3	0.279575	0.359749	0.178834	0.169643	0.0181155	0.0142872
AATCGGTTCATCACCC-1_446976	OENC	0.153041						AATCGGTTCATCACCC-1_446976	fibro_3	0.229836	0.335488	0.119344	0.149601	-0.0155514	0.0504016
AATCGGTTCCCTCAGT-1_497401	OENC	0.0555482						AATCGGTTCCCTCAGT-1_497401	fibro_3	0.12507	0.264648	0.0736721	0.102835	-0.0583965	0.019308
AATCGGTTCCCTCTTT-1_272540	OENC	-0.194452						AATCGGTTCCCTCTTT-1_272540	fibro_3	0.0373674	0.166231	-0.0616953	0.0236229	-0.0613688	0.0346687
AATCGGTTCCTATTCA-1_588963	OENC	0.412084						AATCGGTTCCTATTCA-1_588963	fibro_3	0.343298	0.441762	0.231288	0.217715	0.0095227	0.0481928
AATCGGTTCGTCCGTT-1_981344	OENC	0.00497359						AATCGGTTCGTCCGTT-1_981344	fibro_3	0.123203	0.261151	0.051693	0.088984	-0.0663319	0.0152869
AATCGGTTCTATGTGG-1_579046	OENC	0.0515094						AATCGGTTCTATGTGG-1_579046	fibro_3	0.134681	0.278566	0.0788006	0.10728	-0.0377139	0.0185138
ACACCAAAGAACAATC-1_18199	OENC	0.150493						ACACCAAAGAACAATC-1_18199	fibro_3	0.177823	0.305422	0.108624	0.132614	-0.00797843	0.0220615
ACACCAAAGCAGCGTA-1_310272	OENC	0.252078						ACACCAAAGCAGCGTA-1_310272	fibro_3	0.251176	0.368265	0.177354	0.173539	-0.0135497	0.0411139
ACACCAAAGGAGCGTT-1_140646	OENC	0.317214						ACACCAAAGGAGCGTT-1_140646	fibro_3	0.306393	0.406965	0.197172	0.201465	-0.00449149	0.064945
ACACCAAAGTGTACCT-1_594434	OENC	0.258775						ACACCAAAGTGTACCT-1_594434	fibro_3	0.263485	0.377125	0.164025	0.170487	0.00726069	0.0228289
ACACCAACAACTTGAC-1_528278	OENC	0.0713304						ACACCAACAACTTGAC-1_528278	fibro_3	0.150598	0.283127	0.0898825	0.116195	-0.0395526	0.0213277
ACACCAACACGGTAGA-1_733989	OENC	0.0509659						ACACCAACACGGTAGA-1_733989	fibro_3	0.143181	0.268534	0.0785338	0.102441	-0.0384576	0.00753793
ACACCAAGTCAGATAA-1_79504	OENC	0.125038						ACACCAAGTCAGATAA-1_79504	fibro_3	0.172271	0.311199	0.112753	0.129526	-0.0350683	0.0211571
ACACCAAGTCCGCTGA-1_270111	OENC	0.37685						ACACCAAGTCCGCTGA-1_270111	fibro_3	0.298482	0.390662	0.196622	0.191475	0.0139135	0.0172399
ACACCAAGTTACGGAG-1_909188	OENC	0.186754						ACACCAAGTTACGGAG-1_909188	fibro_3	0.19837	0.310275	0.126298	0.133758	-0.0344293	0.0321146
ACACCAATCCCTCTTT-1_409362	OENC	0.452025						ACACCAATCCCTCTTT-1_409362	fibro_3	0.331659	0.408395	0.240255	0.217772	0.0330224	0.0485604
ACACCAATCCGTCATC-1_322224	OENC	0.345369						ACACCAATCCGTCATC-1_322224	fibro_3	0.302234	0.417181	0.21503	0.210118	0.0198343	0.054807
ACACCAATCGGCCGAT-1_744696	OENC	0.0997563						ACACCAATCGGCCGAT-1_744696	fibro_3	0.175928	0.32267	0.11435	0.131485	-0.0530016	0.0257446
ACACCAATCGTCACGG-1_423728	OENC	0.331507						ACACCAATCGTCACGG-1_423728	fibro_3	0.304405	0.406204	0.221292	0.195754	-0.0177908	0.0295085
ACACCCTAGACTACAA-1_742613	OENC	0.307808						ACACCCTAGACTACAA-1_742613	fibro_3	0.292432	0.419134	0.203757	0.205841	0.0145781	0.0585078
ACACCCTAGAGGGCTT-1_18622	OENC	0.0863006						ACACCCTAGAGGGCTT-1_18622	fibro_3	0.150766	0.284256	0.100484	0.12042	-0.0413042	0.01941
ACACCCTAGCTGGAAC-1_81168	OENC	0.330384						ACACCCTAGCTGGAAC-1_81168	fibro_3	0.286672	0.396706	0.22722	0.210924	0.0227573	0.0186347
ACACCCTAGTGAACAT-1_28137	OENC	0.407242						ACACCCTAGTGAACAT-1_28137	fibro_3	0.3373	0.42784	0.232373	0.217258	0.0109547	0.0454906
ACACCCTCAATGACCT-1_763253	OENC	0.357463						ACACCCTCAATGACCT-1_763253	fibro_3	0.289192	0.3862	0.183145	0.185921	0.00941278	0.0164696
ACACCCTCACTAGTAC-1_920768	OENC	0.0973212						ACACCCTCACTAGTAC-1_920768	fibro_3	0.151007	0.286188	0.104741	0.119184	-0.0511906	0.0245247
ACACCCTCAGCTGTTA-1_418666	OENC	0.0948389						ACACCCTCAGCTGTTA-1_418666	fibro_3	0.148376	0.285295	0.0950732	0.116448	-0.0386393	0.0257619
ACACCCTCATCCAACA-1_701088	OENC	0.0974663						ACACCCTCATCCAACA-1_701088	fibro_3	0.147444	0.285986	0.105289	0.12383	-0.0382186	0.0241053
ACACCCTCATCCCACT-1_50497	OENC	0.314682						ACACCCTCATCCCACT-1_50497	fibro_3	0.263762	0.368676	0.180975	0.183872	0.0182414	0.0446936
ACACCCTCATCCCATC-1_740279	OENC	0.0371481						ACACCCTCATCCCATC-1_740279	fibro_3	0.124025	0.254931	0.0634486	0.0955513	-0.0446857	0.0149311
ACACCCTGTAAAGGAG-1_661769	OENC	0.216956						ACACCCTGTAAAGGAG-1_661769	fibro_3	0.244517	0.373251	0.173401	0.17432	-0.0216166	0.0538933
ACACCCTGTGAAATCA-1_816281	OENC	0.294634						ACACCCTGTGAAATCA-1_816281	fibro_3	0.242251	0.343902	0.166382	0.1671	-0.0165815	0.0366592
ACACCCTGTGCTAGCC-1_156716	OENC	0.297933						ACACCCTGTGCTAGCC-1_156716	fibro_3	0.254108	0.360544	0.177575	0.177152	-0.00599024	0.0375787
ACACCCTGTTCAGCGC-1_404294	OENC	0.0434446						ACACCCTGTTCAGCGC-1_404294	fibro_3	0.128247	0.270111	0.0768639	0.104455	-0.0330644	0.0187888
ACACCCTTCATCTGCC-1_161178	OENC	0.136604						ACACCCTTCATCTGCC-1_161178	fibro_3	0.175521	0.27565	0.0966431	0.111809	-0.0213879	0.00637845
ACACCCTTCGTAGGAG-1_919642	OENC	0.267994						ACACCCTTCGTAGGAG-1_919642	fibro_3	0.264645	0.360893	0.157383	0.16155	0.00870707	0.0217626
ACACCCTTCGTCTGCT-1_806731	OENC	0.0593956						ACACCCTTCGTCTGCT-1_806731	fibro_3	0.133948	0.270359	0.0695177	0.105075	-0.0414912	0.0217627
ACACCCTTCTATCCTA-1_863445	OENC	0.386841						ACACCCTTCTATCCTA-1_863445	fibro_3	0.333412	0.452071	0.247423	0.236638	0.0284133	0.0607884
ACACCCTTCTCCTATA-1_475222	OENC	0.293929						ACACCCTTCTCCTATA-1_475222	fibro_3	0.24287	0.33703	0.158272	0.160478	0.0075659	0.0416813
ACACCCTTCTCTTGAT-1_285969	OENC	0.181967						ACACCCTTCTCTTGAT-1_285969	fibro_3	0.224447	0.356734	0.141068	0.149247	-0.0134255	0.0185904
ACACCCTTCTTGTATC-1_191904	OENC	0.169539						ACACCCTTCTTGTATC-1_191904	fibro_3	0.194969	0.321264	0.140445	0.149225	-0.00751974	0.0200958
ACACCGGAGAACAACT-1_621900	OENC	0.206387						ACACCGGAGAACAACT-1_621900	fibro_3	0.222628	0.344655	0.149719	0.156038	-0.0045895	0.0335914
ACACCGGAGGGTCTCC-1_27449	OENC	0.272076						ACACCGGAGGGTCTCC-1_27449	fibro_3	0.264923	0.377311	0.166031	0.170904	0.0110176	0.0215609
ACACCGGAGTGTTGAA-1_689317	OENC	0.00540352						ACACCGGAGTGTTGAA-1_689317	fibro_3	0.103429	0.238572	0.0533489	0.0860994	-0.0402108	0.0158362
ACACCGGCAAGTAGTA-1_484560	OENC	0.26029						ACACCGGCAAGTAGTA-1_484560	fibro_3	0.239911	0.34447	0.150448	0.154837	-0.0202682	0.038697
ACACCGGCACAGTCGC-1_79004	OENC	0.0662188						ACACCGGCACAGTCGC-1_79004	fibro_3	0.147805	0.280813	0.0836284	0.107953	-0.0492255	0.0307165
ACACCGGCACATCTTT-1_271575	OENC	0.304493						ACACCGGCACATCTTT-1_271575	fibro_3	0.272764	0.392583	0.177312	0.178866	0.0260895	0.0348475
ACACCGGCACGTCTCT-1_543293	OENC	0.0206319						ACACCGGCACGTCTCT-1_543293	fibro_3	0.117402	0.246115	0.0619622	0.0925836	-0.0735891	0.0236014
ACACCGGCATCTATGG-1_395148	OENC	0.15265						ACACCGGCATCTATGG-1_395148	fibro_3	0.228541	0.358854	0.132832	0.157193	-0.0331293	0.0637394
ACACCGGGTCTGCCAG-1_658079	OENC	0.0641884						ACACCGGGTCTGCCAG-1_658079	fibro_3	0.153576	0.289647	0.0828115	0.11238	-0.0505301	0.0362766
ACACCGGGTTCCTCCA-1_720314	OENC	0.24866						ACACCGGGTTCCTCCA-1_720314	fibro_3	0.236253	0.349975	0.158768	0.159712	-0.0138983	0.0377815
ACACCGGTCACCCTCA-1_200542	OENC	0.0364512						ACACCGGTCACCCTCA-1_200542	fibro_3	0.126695	0.251036	0.0648471	0.0934069	-0.048236	0.0124063
ACACCGGTCAGGCCCA-1_641899	OENC	0.261102						ACACCGGTCAGGCCCA-1_641899	fibro_3	0.249773	0.355216	0.152538	0.158557	0.0087804	0.0219931
ACACCGGTCCATGCTC-1_672248	OENC	0.18986						ACACCGGTCCATGCTC-1_672248	fibro_3	0.1934	0.302021	0.125224	0.134023	-0.00737371	0.0233154
ACACCGGTCGGAAATA-1_799901	OENC	0.169021						ACACCGGTCGGAAATA-1_799901	fibro_3	0.187772	0.301023	0.1132	0.130302	-0.0188715	0.0320197
ACACCGGTCTGAGGGA-1_357400	OENC	0.0102333						ACACCGGTCTGAGGGA-1_357400	fibro_3	0.111929	0.249567	0.0566659	0.0914279	-0.0518177	0.0221511
ACACCGGTCTTTAGTC-1_244300	OENC	0.635471						ACACCGGTCTTTAGTC-1_244300	fibro_3	0.475981	0.513222	0.3528	0.285682	0.0219682	0.0432271
ACACTGAAGAGTGACC-1_705118	OENC	-0.00621837						ACACTGAAGAGTGACC-1_705118	fibro_3	0.0993052	0.236205	0.0509728	0.0809244	-0.0645149	0.0137927
ACACTGAAGCACACAG-1_5642	OENC	0.158413						ACACTGAAGCACACAG-1_5642	fibro_3	0.235679	0.364049	0.132868	0.160238	-0.0236287	0.061211
ACACTGAAGGTGACCA-1_209379	OENC	0.377537						ACACTGAAGGTGACCA-1_209379	fibro_3	0.317713	0.414661	0.229976	0.205218	-0.00747401	0.041738
ACACTGACAAAGTCAA-1_153867	OENC	0.275215						ACACTGACAAAGTCAA-1_153867	fibro_3	0.304524	0.412282	0.173955	0.189404	0.0111029	0.0515417
ACACTGACACAAGACG-1_314046	OENC	0.086162						ACACTGACACAAGACG-1_314046	fibro_3	0.157457	0.297657	0.100992	0.12118	-0.0267648	0.0200401
ACACTGACACCAACCG-1_52023	OENC	0.32321						ACACTGACACCAACCG-1_52023	fibro_3	0.26774	0.371833	0.180779	0.183524	0.0270914	0.0470821
ACACTGACACGGCCAT-1_155974	OENC	0.216698						ACACTGACACGGCCAT-1_155974	fibro_3	0.231331	0.359687	0.155952	0.16472	0.00156908	0.0410267
ACACTGACACTTCGAA-1_804224	OENC	0.449116						ACACTGACACTTCGAA-1_804224	fibro_3	0.366643	0.454036	0.266618	0.232959	0.0104254	0.0495671
ACACTGACATAGTAAG-1_547411	OENC	0.306077						ACACTGACATAGTAAG-1_547411	fibro_3	0.282947	0.404331	0.200597	0.205552	0.0170683	0.0570825
ACACTGACATGCATGT-1_891756	OENC	0.159736						ACACTGACATGCATGT-1_891756	fibro_3	0.195615	0.328493	0.124025	0.138585	-0.0127143	0.0353951
ACACTGAGTATATCCG-1_45015	OENC	0.36238						ACACTGAGTATATCCG-1_45015	fibro_3	0.294619	0.404119	0.20941	0.20405	0.0433057	0.0485321
ACACTGAGTCCATCCT-1_949258	OENC	0.167682						ACACTGAGTCCATCCT-1_949258	fibro_3	0.193158	0.303672	0.119189	0.13078	-0.0470551	0.031833
ACACTGAGTCGAGTTT-1_568205	OENC	0.202657						ACACTGAGTCGAGTTT-1_568205	fibro_3	0.207784	0.312722	0.125616	0.132136	-0.0344945	0.0383892
ACACTGAGTTCCATGA-1_248792	OENC	0.354942						ACACTGAGTTCCATGA-1_248792	fibro_3	0.311307	0.423938	0.207916	0.196607	0.00584795	0.0412632
ACACTGATCCTATGTT-1_452520	OENC	0.259876						ACACTGATCCTATGTT-1_452520	fibro_3	0.232789	0.332159	0.15876	0.15408	-0.0231542	0.028752
ACACTGATCCTATTCA-1_239206	OENC	0.274149						ACACTGATCCTATTCA-1_239206	fibro_3	0.26442	0.381952	0.169728	0.171898	0.0120376	0.0269441
ACAGCCGAGACACGAC-1_777426	OENC	-0.216749						ACAGCCGAGACACGAC-1_777426	fibro_3	0.0150074	0.115969	-0.0896745	-0.00295544	-0.0660798	0.0168636
ACAGCCGAGATATACG-1_154613	OENC	0.185438						ACAGCCGAGATATACG-1_154613	fibro_3	0.201234	0.319992	0.127589	0.144177	-0.00703762	0.0363061
ACAGCCGAGATGCCTT-1_810275	OENC	0.00508897						ACAGCCGAGATGCCTT-1_810275	fibro_3	0.110471	0.267437	0.0607989	0.0920617	-0.0447988	0.0213088
ACAGCCGAGCAGACTG-1_629802	OENC	0.258675						ACAGCCGAGCAGACTG-1_629802	fibro_3	0.241369	0.338044	0.16076	0.157939	-0.037146	0.0428192
ACAGCCGCAATAGAGT-1_842093	OENC	0.214847						ACAGCCGCAATAGAGT-1_842093	fibro_3	0.208663	0.329387	0.1376	0.15112	0.0049753	0.030146
ACAGCCGCACACCGCA-1_947710	OENC	0.380091						ACAGCCGCACACCGCA-1_947710	fibro_3	0.298525	0.392866	0.211077	0.201157	0.0214618	0.0525328
ACAGCCGCATCCTAGA-1_379774	OENC	-0.12623						ACAGCCGCATCCTAGA-1_379774	fibro_3	0.05233	0.173499	-0.0565778	0.0265369	-0.0416262	0.0191813
ACAGCCGGTACCATCA-1_259392	OENC	0.378871						ACAGCCGGTACCATCA-1_259392	fibro_3	0.314483	0.385552	0.217011	0.190791	-0.0274462	0.0414094
ACAGCCGGTCCGAGTC-1_158327	OENC	0.176757						ACAGCCGGTCCGAGTC-1_158327	fibro_3	0.194879	0.306527	0.118056	0.131087	-0.0238302	0.0262111
ACAGCCGGTCGTTGTA-1_96719	OENC	0.0241859						ACAGCCGGTCGTTGTA-1_96719	fibro_3	0.1306	0.264489	0.0665617	0.0955623	-0.0580694	0.0291086
ACAGCCGGTGACCAAG-1_901914	OENC	0.0742364						ACAGCCGGTGACCAAG-1_901914	fibro_3	0.152036	0.297196	0.101043	0.11793	-0.0459894	0.028543
ACAGCCGTCAGGATCT-1_850675	OENC	0.164904						ACAGCCGTCAGGATCT-1_850675	fibro_3	0.189197	0.29828	0.12172	0.129541	-0.0344079	0.0159747
ACAGCCGTCAGGCGAA-1_90026	OENC	0.34502						ACAGCCGTCAGGCGAA-1_90026	fibro_3	0.299283	0.415525	0.217632	0.214334	0.0368031	0.0479717
ACAGCCGTCAGTTTGG-1_579638	OENC	0.0440471						ACAGCCGTCAGTTTGG-1_579638	fibro_3	0.129257	0.258878	0.0663276	0.0964411	-0.0435588	0.0115837
ACAGCCGTCGCGCCAA-1_485066	OENC	0.116976						ACAGCCGTCGCGCCAA-1_485066	fibro_3	0.154069	0.276998	0.0948898	0.113337	-0.0331411	0.0156192
ACAGCCGTCTAACGGT-1_492324	OENC	-0.0847747						ACAGCCGTCTAACGGT-1_492324	fibro_3	0.0923446	0.221229	0.00224044	0.0717399	-0.0714375	0.0474598
ACAGCCGTCTCAAACG-1_415899	OENC	0.196053						ACAGCCGTCTCAAACG-1_415899	fibro_3	0.233127	0.370197	0.160058	0.166663	-0.00625856	0.0428396
ACAGCTAAGACTCGGA-1_329469	OENC	0.0232295						ACAGCTAAGACTCGGA-1_329469	fibro_3	0.159297	0.272615	0.0607006	0.111983	-0.0588235	0.0616734
ACAGCTAAGATCCGAG-1_756286	OENC	-0.271153						ACAGCTAAGATCCGAG-1_756286	fibro_3	-0.0239618	0.111267	-0.124335	-0.0170273	-0.069092	0.0153247
ACAGCTAAGCGTCTAT-1_582033	OENC	0.259264						ACAGCTAAGCGTCTAT-1_582033	fibro_3	0.237234	0.34879	0.156087	0.161203	0.00275058	0.0463079
ACAGCTAAGGCCCTTG-1_481090	OENC	0.468225						ACAGCTAAGGCCCTTG-1_481090	fibro_3	0.38435	0.46714	0.261128	0.241749	0.00861934	0.0618056
ACAGCTAAGTAACCCT-1_817491	OENC	0.119212						ACAGCTAAGTAACCCT-1_817491	fibro_3	0.170299	0.297871	0.102576	0.121925	-0.0313322	0.0157741
ACAGCTACAGCTGCTG-1_149819	OENC	0.284435						ACAGCTACAGCTGCTG-1_149819	fibro_3	0.260925	0.367968	0.174346	0.171997	-0.00673759	0.0480381
ACAGCTAGTAGCAAAT-1_914688	OENC	0.115151						ACAGCTAGTAGCAAAT-1_914688	fibro_3	0.167645	0.301323	0.0956679	0.120137	-0.0239516	0.0264145
ACAGCTAGTAGCGTCC-1_463931	OENC	0.200937						ACAGCTAGTAGCGTCC-1_463931	fibro_3	0.23916	0.375494	0.164587	0.174305	-0.0143437	0.052366
ACAGCTAGTATAGGGC-1_728582	OENC	0.232185						ACAGCTAGTATAGGGC-1_728582	fibro_3	0.221917	0.332712	0.14287	0.153629	0.00263206	0.0378109
ACAGCTAGTCCAACTA-1_382475	OENC	0.10341						ACAGCTAGTCCAACTA-1_382475	fibro_3	0.154122	0.29471	0.102333	0.118723	-0.0462754	0.0236562
ACAGCTAGTGTATGGG-1_217958	OENC	0.0753865						ACAGCTAGTGTATGGG-1_217958	fibro_3	0.132926	0.257825	0.0722359	0.0959862	-0.0510944	0.0261557
ACAGCTAGTTCATGGT-1_466072	OENC	0.261656						ACAGCTAGTTCATGGT-1_466072	fibro_3	0.259498	0.379603	0.167288	0.172509	0.00899987	0.0249187
ACAGCTAGTTGATTGC-1_816778	OENC	0.128148						ACAGCTAGTTGATTGC-1_816778	fibro_3	0.225424	0.344394	0.135222	0.168276	-0.0634343	0.073115
ACAGCTAGTTTCGCTC-1_365623	OENC	0.0748511						ACAGCTAGTTTCGCTC-1_365623	fibro_3	0.149898	0.28921	0.0852367	0.114201	-0.0427244	0.032194
ACAGCTATCAATAAGG-1_448217	OENC	0.29977						ACAGCTATCAATAAGG-1_448217	fibro_3	0.239856	0.253447	0.132118	0.111206	0.116614	0.007416
ACAGCTATCCCGGATG-1_246718	OENC	0.0975125						ACAGCTATCCCGGATG-1_246718	fibro_3	0.149301	0.278522	0.0802784	0.110085	-0.0295823	0.0217439
ACAGCTATCGCGTAGC-1_475801	OENC	0.0500124						ACAGCTATCGCGTAGC-1_475801	fibro_3	0.136988	0.260571	0.069669	0.096493	-0.050393	0.00827644
ACAGCTATCTGGTGTA-1_451665	OENC	0.068034						ACAGCTATCTGGTGTA-1_451665	fibro_3	0.138114	0.283232	0.0882022	0.113661	-0.0482966	0.0200111
ACATACGAGACATAAC-1_318022	OENC	0.251703						ACATACGAGACATAAC-1_318022	fibro_3	0.240279	0.331969	0.14505	0.149579	0.0033125	0.0248714
ACATACGAGATCCCGC-1_838424	OENC	-0.270853						ACATACGAGATCCCGC-1_838424	fibro_3	-0.0210648	0.123251	-0.117051	-0.0106056	-0.0701129	0.0165019
ACATACGAGCAAATCA-1_419850	OENC	0.335139						ACATACGAGCAAATCA-1_419850	fibro_3	0.272621	0.380513	0.193785	0.193362	0.0252103	0.0422862
ACATACGAGCATGGCA-1_986091	OENC	0.0449812						ACATACGAGCATGGCA-1_986091	fibro_3	0.128131	0.251041	0.0662782	0.0918436	-0.0478941	0.0128277
ACATACGAGCCAGGAT-1_637166	OENC	-0.0136821						ACATACGAGCCAGGAT-1_637166	fibro_3	0.114501	0.250539	0.0517207	0.0860499	-0.0726728	0.0169142
ACATACGAGGAGTTTA-1_722456	OENC	0.148622						ACATACGAGGAGTTTA-1_722456	fibro_3	0.184721	0.306635	0.110882	0.131057	-0.0214637	0.0270775
ACATACGCAATAGCAA-1_610887	OENC	0.0914925						ACATACGCAATAGCAA-1_610887	fibro_3	0.146378	0.285133	0.0909799	0.113295	-0.0440062	0.0196222
ACATACGCACCGAAAG-1_325331	OENC	0.253916						ACATACGCACCGAAAG-1_325331	fibro_3	0.220423	0.311816	0.140883	0.14313	-0.0220494	0.0357762
ACATACGCATCACGAT-1_760034	OENC	0.515101						ACATACGCATCACGAT-1_760034	fibro_3	0.384306	0.417817	0.256767	0.21701	-0.00219269	0.0349292
ACATACGCATCTCGCT-1_349090	OENC	0.0629941						ACATACGCATCTCGCT-1_349090	fibro_3	0.153117	0.285787	0.0929055	0.11995	-0.039702	0.0222393
ACATACGCATTTCAGG-1_608033	OENC	0.0694399						ACATACGCATTTCAGG-1_608033	fibro_3	0.167741	0.31404	0.0938062	0.111626	-0.0508982	0.0167097
ACATACGGTACTTGAC-1_545165	OENC	0.0400546						ACATACGGTACTTGAC-1_545165	fibro_3	0.124808	0.251596	0.0631083	0.0937542	-0.0477026	0.0108229
ACATACGGTCTAAAGA-1_900617	OENC	0.313221						ACATACGGTCTAAAGA-1_900617	fibro_3	0.279908	0.385495	0.185747	0.182392	-0.00229669	0.0417961
ACATACGGTTCGTGAT-1_215083	OENC	0.0299153						ACATACGGTTCGTGAT-1_215083	fibro_3	0.129141	0.26557	0.0778958	0.102588	-0.0536061	0.0256556
ACATACGTCACTATTC-1_338796	OENC	0.163731						ACATACGTCACTATTC-1_338796	fibro_3	0.201288	0.327845	0.145519	0.152026	-0.0142514	0.0237755
ACATACGTCCAATGGT-1_442790	OENC	0.412177						ACATACGTCCAATGGT-1_442790	fibro_3	0.318889	0.417407	0.237394	0.218125	0.0223227	0.0391437
ACATACGTCCATTCTA-1_647114	OENC	0.0579376						ACATACGTCCATTCTA-1_647114	fibro_3	0.138369	0.275269	0.0874712	0.110209	-0.0473805	0.0210867
ACATACGTCTACGAGT-1_217792	OENC	0.455757						ACATACGTCTACGAGT-1_217792	fibro_3	0.335303	0.410944	0.238952	0.217088	0.0265527	0.0475243
ACATACGTCTTAGAGC-1_289498	OENC	0.324255						ACATACGTCTTAGAGC-1_289498	fibro_3	0.27367	0.362836	0.181234	0.171727	-0.0181927	0.0373423
ACATCAGAGAGGTTAT-1_700236	OENC	0.0327522						ACATCAGAGAGGTTAT-1_700236	fibro_3	0.116942	0.267589	0.0746213	0.103517	-0.0487949	0.0158019
ACATCAGAGATGTCGG-1_444144	OENC	0.435509						ACATCAGAGATGTCGG-1_444144	fibro_3	0.344975	0.433368	0.250416	0.223933	0.00992895	0.0544646
ACATCAGAGCGTGAAC-1_267783	OENC	0.391042						ACATCAGAGCGTGAAC-1_267783	fibro_3	0.297776	0.371372	0.206118	0.18311	-0.00569312	0.0368346
ACATCAGAGCTACCGC-1_687669	OENC	0.351829						ACATCAGAGCTACCGC-1_687669	fibro_3	0.300834	0.407586	0.209199	0.209968	0.0174595	0.0590702
ACATCAGAGGTGATAT-1_962974	OENC	0.0724904						ACATCAGAGGTGATAT-1_962974	fibro_3	0.141975	0.272789	0.0798174	0.107803	-0.0430145	0.0143875
ACATCAGAGTCTTGCA-1_31006	OENC	0.0447225						ACATCAGAGTCTTGCA-1_31006	fibro_3	0.132738	0.271088	0.0680607	0.100732	-0.0421204	0.0254084
ACATCAGCACATCTTT-1_832644	OENC	0.136458						ACATCAGCACATCTTT-1_832644	fibro_3	0.223001	0.340771	0.130688	0.16604	-0.0582306	0.0742241
ACATCAGCACCATGTA-1_542150	OENC	0.15492						ACATCAGCACCATGTA-1_542150	fibro_3	0.198827	0.323375	0.125054	0.140393	-0.0314492	0.0439152
ACATCAGGTATCACCA-1_415009	OENC	0.302959						ACATCAGGTATCACCA-1_415009	fibro_3	0.293005	0.416816	0.180727	0.178954	-0.0112126	0.0399407
ACATCAGGTCGTTGTA-1_172579	OENC	-0.00365089						ACATCAGGTCGTTGTA-1_172579	fibro_3	0.106814	0.232903	0.0391488	0.0735615	-0.063248	0.0108837
ACATCAGTCAACGGCC-1_354351	OENC	0.128286						ACATCAGTCAACGGCC-1_354351	fibro_3	0.223796	0.346819	0.117208	0.150461	-0.0150389	0.0527534
ACATCAGTCCGTTGTC-1_756871	OENC	0.316614						ACATCAGTCCGTTGTC-1_756871	fibro_3	0.305458	0.43167	0.198147	0.191463	-0.00276558	0.0423682
ACATCAGTCTATGTGG-1_87019	OENC	0.0205979						ACATCAGTCTATGTGG-1_87019	fibro_3	0.126522	0.254191	0.0641011	0.0955152	-0.0699158	0.0226271
ACATGGTAGCTAGTGG-1_690038	OENC	0.199922						ACATGGTAGCTAGTGG-1_690038	fibro_3	0.197484	0.305804	0.120099	0.13376	-0.025013	0.0354504
ACATGGTAGCTCCTCT-1_541789	OENC	0.254852						ACATGGTAGCTCCTCT-1_541789	fibro_3	0.259838	0.378358	0.165543	0.170517	0.00175514	0.0238599
ACATGGTAGGAGCGTT-1_920762	OENC	0.258199						ACATGGTAGGAGCGTT-1_920762	fibro_3	0.258726	0.381819	0.182085	0.178843	-0.00695159	0.0464672
ACATGGTAGGCTCATT-1_818946	OENC	0.188133						ACATGGTAGGCTCATT-1_818946	fibro_3	0.194627	0.299028	0.121577	0.133192	-0.0340784	0.0309351
ACATGGTCACCAGTTA-1_884498	OENC	0.244046						ACATGGTCACCAGTTA-1_884498	fibro_3	0.21909	0.31639	0.145071	0.14535	-0.012705	0.0223277
ACATGGTCACCGATAT-1_259108	OENC	0.306625						ACATGGTCACCGATAT-1_259108	fibro_3	0.288248	0.418922	0.222783	0.207867	-0.00342428	0.0569177
ACATGGTCACGGTAGA-1_45297	OENC	0.225162						ACATGGTCACGGTAGA-1_45297	fibro_3	0.212911	0.31104	0.132147	0.136484	-0.0399921	0.0314526
ACATGGTCAGCGAACA-1_768818	OENC	0.376515						ACATGGTCAGCGAACA-1_768818	fibro_3	0.277297	0.282791	0.169036	0.138768	0.130515	0.00231351
ACATGGTCATAGGATA-1_407217	OENC	0.258984						ACATGGTCATAGGATA-1_407217	fibro_3	0.253904	0.373084	0.159181	0.164398	-0.009811	0.0268882
ACATGGTCATCCCATC-1_225706	OENC	0.121222						ACATGGTCATCCCATC-1_225706	fibro_3	0.167038	0.276707	0.0927665	0.110234	-0.0359907	0.0132252
ACATGGTCATTGTGCA-1_377147	OENC	0.0964715						ACATGGTCATTGTGCA-1_377147	fibro_3	0.172912	0.308899	0.0981741	0.116666	-0.0342708	0.0135389
ACATGGTGTAGAGGAA-1_404542	OENC	0.0324996						ACATGGTGTAGAGGAA-1_404542	fibro_3	0.124038	0.26775	0.0746246	0.101014	-0.0512129	0.0211789
ACATGGTGTCGCGTGT-1_682884	OENC	0.504372						ACATGGTGTCGCGTGT-1_682884	fibro_3	0.38235	0.453037	0.265326	0.241093	0.0141656	0.056133
ACATGGTTCGCCTGTT-1_141529	OENC	0.267329						ACATGGTTCGCCTGTT-1_141529	fibro_3	0.257099	0.365	0.160665	0.164124	0.00765549	0.0201962
ACATGGTTCTCTTGAT-1_895410	OENC	0.300028						ACATGGTTCTCTTGAT-1_895410	fibro_3	0.269835	0.389973	0.189763	0.190119	0.0261515	0.0420234
ACATGGTTCTTACCGC-1_566669	OENC	0.413021						ACATGGTTCTTACCGC-1_566669	fibro_3	0.299114	0.373617	0.212937	0.197777	0.00144081	0.0414844
ACCAGTAAGAGCAATT-1_240712	OENC	0.0739768						ACCAGTAAGAGCAATT-1_240712	fibro_3	0.172694	0.301101	0.0884317	0.106768	-0.0600722	0.0140778
ACCAGTAAGATCTGAA-1_271337	OENC	0.791251						ACCAGTAAGATCTGAA-1_271337	fibro_3	0.451009	0.481481	0.390887	0.310092	0.180063	0.00356988
ACCAGTAAGCCCAGCT-1_729500	OENC	0.0286584						ACCAGTAAGCCCAGCT-1_729500	fibro_3	0.136697	0.265361	0.062364	0.0876831	-0.0644616	0.00719228
ACCAGTAAGCGTGAAC-1_363758	OENC	0.0911564						ACCAGTAAGCGTGAAC-1_363758	fibro_3	0.198662	0.3138	0.10165	0.144397	-0.0523449	0.0710449
ACCAGTAAGTAATCCC-1_137263	OENC	0.448309						ACCAGTAAGTAATCCC-1_137263	fibro_3	0.376208	0.47384	0.263338	0.23548	0.0186564	0.0461779
ACCAGTAAGTCTCAAC-1_475984	OENC	0.0392865						ACCAGTAAGTCTCAAC-1_475984	fibro_3	0.123668	0.260381	0.0696824	0.0967352	-0.0532867	0.0117689
ACCAGTACAATAAGCA-1_209830	OENC	0.127637						ACCAGTACAATAAGCA-1_209830	fibro_3	0.162025	0.276725	0.0946199	0.112413	-0.0453747	0.0122055
ACCAGTACAATCGAAA-1_426390	OENC	0.314431						ACCAGTACAATCGAAA-1_426390	fibro_3	0.270656	0.38272	0.191563	0.192963	0.0193223	0.0439665
ACCAGTACACTTACGA-1_933926	OENC	0.0259602						ACCAGTACACTTACGA-1_933926	fibro_3	0.122834	0.265462	0.0678331	0.10063	-0.0555615	0.0210373
ACCAGTACAGCGTAAG-1_337052	OENC	-0.000393773						ACCAGTACAGCGTAAG-1_337052	fibro_3	0.111862	0.256101	0.0526515	0.0907722	-0.0530104	0.0153127
ACCAGTACAGGAATGC-1_376408	OENC	0.904232						ACCAGTACAGGAATGC-1_376408	fibro_3	0.513571	0.501453	0.450876	0.334312	0.126149	0.0126651
ACCAGTACAGGACGTA-1_766328	OENC	0.321566						ACCAGTACAGGACGTA-1_766328	fibro_3	0.269406	0.372531	0.188948	0.190448	0.0156391	0.0436701
ACCAGTACATCCTAGA-1_28470	OENC	0.329346						ACCAGTACATCCTAGA-1_28470	fibro_3	0.258985	0.264318	0.147204	0.119174	0.109211	0.0124203
ACCAGTACATGCGCAC-1_813916	OENC	0.173986						ACCAGTACATGCGCAC-1_813916	fibro_3	0.204421	0.334403	0.132031	0.148827	-0.00687791	0.0391429
ACCAGTACATGTAAGA-1_469893	OENC	0.0222781						ACCAGTACATGTAAGA-1_469893	fibro_3	0.117755	0.249665	0.0603261	0.0939663	-0.0512631	0.0191766
ACCAGTACATGTTGAC-1_658776	OENC	0.0743932						ACCAGTACATGTTGAC-1_658776	fibro_3	0.146754	0.275618	0.0798123	0.0988365	-0.0441076	0.00544915
ACCAGTAGTACCGTAT-1_601017	OENC	0.332039						ACCAGTAGTACCGTAT-1_601017	fibro_3	0.282695	0.344409	0.170021	0.16296	0.00888026	0.0139423
ACCAGTAGTCCGAATT-1_811404	OENC	0.256764						ACCAGTAGTCCGAATT-1_811404	fibro_3	0.259436	0.371199	0.161483	0.167255	0.0126208	0.0247953
ACCAGTAGTCGATTGT-1_90960	OENC	-0.223606						ACCAGTAGTCGATTGT-1_90960	fibro_3	0.00553942	0.133421	-0.0941651	-0.000607412	-0.0681201	0.0275117
ACCAGTAGTGTCAATC-1_807319	OENC	0.232888						ACCAGTAGTGTCAATC-1_807319	fibro_3	0.266875	0.380013	0.16255	0.176264	-0.0122269	0.0607788
ACCAGTATCGAATCCA-1_988509	OENC	0.363774						ACCAGTATCGAATCCA-1_988509	fibro_3	0.328817	0.435039	0.212548	0.216444	0.00585096	0.0709067
ACCAGTATCGAGCCCA-1_29277	OENC	0.0328111						ACCAGTATCGAGCCCA-1_29277	fibro_3	0.132701	0.282123	0.0769957	0.107309	-0.0512478	0.0225878
ACCAGTATCTTGCCGT-1_847535	OENC	0.08441						ACCAGTATCTTGCCGT-1_847535	fibro_3	0.151191	0.266479	0.0785156	0.100031	-0.0429598	0.010092
ACCCACTAGAATGTGT-1_332224	OENC	0.0938367						ACCCACTAGAATGTGT-1_332224	fibro_3	0.158682	0.280857	0.0947355	0.11394	-0.0571472	0.0191683
ACCCACTAGCCTTGAT-1_450759	OENC	0.178122						ACCCACTAGCCTTGAT-1_450759	fibro_3	0.201237	0.322788	0.129248	0.140302	-0.0296161	0.0367113
ACCCACTAGCGTCAAG-1_137916	OENC	0.0379168						ACCCACTAGCGTCAAG-1_137916	fibro_3	0.147302	0.300814	0.075893	0.10172	-0.0527031	0.0173685
ACCCACTAGGGATACC-1_693613	OENC	0.0488539						ACCCACTAGGGATACC-1_693613	fibro_3	0.147828	0.282509	0.0865013	0.10873	-0.0468875	0.0257127
ACCCACTAGGTTACCT-1_188161	OENC	0.233111						ACCCACTAGGTTACCT-1_188161	fibro_3	0.214038	0.308366	0.129608	0.135289	-0.026308	0.0242869
ACCCACTAGTGTCCCG-1_254555	OENC	0.358084						ACCCACTAGTGTCCCG-1_254555	fibro_3	0.301399	0.39632	0.205573	0.194322	0.00132897	0.053729
ACCCACTAGTTAGGTA-1_805061	OENC	0.216687						ACCCACTAGTTAGGTA-1_805061	fibro_3	0.209466	0.320381	0.130015	0.143221	-0.0172523	0.0301788
ACCCACTAGTTGAGAT-1_838783	OENC	0.280509						ACCCACTAGTTGAGAT-1_838783	fibro_3	0.228955	0.328596	0.148858	0.153868	-0.00392247	0.0380976
ACCCACTCAATAGAGT-1_349223	OENC	-0.22572						ACCCACTCAATAGAGT-1_349223	fibro_3	0.0112417	0.119318	-0.0953026	-0.00279184	-0.0746431	0.0212274
ACCCACTGTAAGGGCT-1_503732	OENC	0.444371						ACCCACTGTAAGGGCT-1_503732	fibro_3	0.337946	0.40641	0.239485	0.213336	0.00151095	0.0425611
ACCCACTGTCTCTCTG-1_954502	OENC	0.132583						ACCCACTGTCTCTCTG-1_954502	fibro_3	0.161657	0.28571	0.102597	0.124506	-0.041493	0.017248
ACCCACTGTTCGGGCT-1_409125	OENC	0.1947						ACCCACTGTTCGGGCT-1_409125	fibro_3	0.213609	0.350663	0.144231	0.153794	-0.0186487	0.0277247
ACCCACTTCAGAGACG-1_102829	OENC	0.0202182						ACCCACTTCAGAGACG-1_102829	fibro_3	0.11462	0.254237	0.0653534	0.0949808	-0.0483531	0.0230339
ACCCACTTCAGAGGTG-1_34849	OENC	0.0429889						ACCCACTTCAGAGGTG-1_34849	fibro_3	0.129633	0.276346	0.0786962	0.107723	-0.0499556	0.0215966
ACCCACTTCAGCGACC-1_441359	OENC	-0.196698						ACCCACTTCAGCGACC-1_441359	fibro_3	0.0333014	0.159679	-0.0725816	0.0201379	-0.0678581	0.0301772
ACCCACTTCAGTCCCT-1_515410	OENC	0.102471						ACCCACTTCAGTCCCT-1_515410	fibro_3	0.161749	0.296257	0.107991	0.126867	-0.0315702	0.0242964
ACCCACTTCGCGCCAA-1_48601	OENC	0.245529						ACCCACTTCGCGCCAA-1_48601	fibro_3	0.260213	0.388626	0.179618	0.180278	-0.00592349	0.0508731
ACCCACTTCTCCAACC-1_782043	OENC	0.247261						ACCCACTTCTCCAACC-1_782043	fibro_3	0.250455	0.378843	0.178249	0.18068	0.00687954	0.0336644
ACCGTAAAGACGCAAC-1_369038	OENC	0.0186683						ACCGTAAAGACGCAAC-1_369038	fibro_3	0.113576	0.247176	0.0521696	0.0910985	-0.0564665	0.0210284
ACCGTAAAGAGCTGGT-1_987133	OENC	0.168383						ACCGTAAAGAGCTGGT-1_987133	fibro_3	0.240457	0.344722	0.128877	0.156795	-0.00778246	0.0483566
ACCGTAAAGCAGGCTA-1_905435	OENC	0.0564346						ACCGTAAAGCAGGCTA-1_905435	fibro_3	0.142293	0.272811	0.0836968	0.108951	-0.0468594	0.0183147
ACCGTAAAGCCTTGAT-1_926896	OENC	0.25508						ACCGTAAAGCCTTGAT-1_926896	fibro_3	0.260572	0.391884	0.187113	0.190416	0.00615681	0.0470272
ACCGTAAAGCGGATCA-1_402164	OENC	0.00152926						ACCGTAAAGCGGATCA-1_402164	fibro_3	0.110946	0.25721	0.0598485	0.0912625	-0.0631447	0.0179736
ACCGTAAAGGGCTTCC-1_882498	OENC	-0.0365988						ACCGTAAAGGGCTTCC-1_882498	fibro_3	0.0964402	0.24203	0.0400496	0.0784555	-0.0702262	0.0181665
ACCGTAACAGCTGTGC-1_808162	OENC	0.270604						ACCGTAACAGCTGTGC-1_808162	fibro_3	0.261065	0.379483	0.167466	0.17221	0.0175111	0.0196992
ACCGTAACAGTAAGCG-1_503478	OENC	0.394389						ACCGTAACAGTAAGCG-1_503478	fibro_3	0.343815	0.434321	0.216435	0.190851	-0.0138204	0.0336688
ACCGTAACATATGCTG-1_825879	OENC	-0.0720919						ACCGTAACATATGCTG-1_825879	fibro_3	0.0705307	0.200562	0.000540068	0.0582558	-0.0751885	0.0233138
ACCGTAAGTACCGTAT-1_117372	OENC	0.0909086						ACCGTAAGTACCGTAT-1_117372	fibro_3	0.167361	0.296436	0.105208	0.12515	-0.0283699	0.0198134
ACCGTAAGTAGAAGGA-1_686944	OENC	0.441798						ACCGTAAGTAGAAGGA-1_686944	fibro_3	0.360501	0.443566	0.244938	0.226425	0.0104143	0.0469095
ACCGTAAGTCCGTCAG-1_525296	OENC	0.421901						ACCGTAAGTCCGTCAG-1_525296	fibro_3	0.353839	0.426589	0.234729	0.197859	-0.0120498	0.0242428
ACCGTAAGTGAGGCTA-1_349236	OENC	0.130629						ACCGTAAGTGAGGCTA-1_349236	fibro_3	0.175706	0.302126	0.103421	0.125513	-0.0144774	0.0378781
ACCGTAAGTGCAGGTA-1_147755	OENC	-0.251707						ACCGTAAGTGCAGGTA-1_147755	fibro_3	-0.0271931	0.105507	-0.111339	-0.016902	-0.0571208	0.0105187
ACCGTAAGTGTTCTTT-1_654512	OENC	0.212549						ACCGTAAGTGTTCTTT-1_654512	fibro_3	0.219411	0.332959	0.137052	0.149096	-0.022219	0.0488358
ACCGTAAGTTCACCTC-1_498737	OENC	0.201319						ACCGTAAGTTCACCTC-1_498737	fibro_3	0.214967	0.31505	0.134989	0.133812	-0.0315726	0.0184123
ACCGTAAGTTGAGTTC-1_845711	OENC	0.264777						ACCGTAAGTTGAGTTC-1_845711	fibro_3	0.268585	0.38721	0.178202	0.191046	0.0109069	0.0529229
ACCGTAAGTTGGTTTG-1_657809	OENC	0.123642						ACCGTAAGTTGGTTTG-1_657809	fibro_3	0.169163	0.293366	0.0975279	0.12074	-0.0205197	0.0323225
ACCGTAATCATCTGTT-1_389655	OENC	0.198679						ACCGTAATCATCTGTT-1_389655	fibro_3	0.219822	0.351343	0.146309	0.157039	-0.00447661	0.0304513
ACCGTAATCGAATGCT-1_855111	OENC	0.268317						ACCGTAATCGAATGCT-1_855111	fibro_3	0.264999	0.386501	0.171536	0.177435	0.011362	0.0256033
ACCGTAATCGCACTCT-1_590274	OENC	0.0757988						ACCGTAATCGCACTCT-1_590274	fibro_3	0.145373	0.282947	0.088332	0.113419	-0.0335824	0.0153484
ACCGTAATCTTACCTA-1_56535	OENC	0.314458						ACCGTAATCTTACCTA-1_56535	fibro_3	0.270562	0.380169	0.179952	0.180352	-0.0012577	0.0396305
ACCTTTAAGACACTAA-1_738651	OENC	0.224744						ACCTTTAAGACACTAA-1_738651	fibro_3	0.232146	0.334917	0.139901	0.14407	-0.00281456	0.0207433
ACCTTTAAGTAGGCCA-1_549250	OENC	0.251796						ACCTTTAAGTAGGCCA-1_549250	fibro_3	0.257655	0.373677	0.15898	0.168508	0.0172303	0.031232
ACCTTTAAGTCACGCC-1_400177	OENC	0.0229607						ACCTTTAAGTCACGCC-1_400177	fibro_3	0.12375	0.267498	0.0688746	0.100563	-0.0537104	0.0166207
ACCTTTACAATGGAAT-1_637460	OENC	0.458291						ACCTTTACAATGGAAT-1_637460	fibro_3	0.369477	0.453344	0.234945	0.219852	0.0288229	0.0317699
ACCTTTACAGCCTATA-1_953141	OENC	0.466802						ACCTTTACAGCCTATA-1_953141	fibro_3	0.346764	0.409801	0.240436	0.208607	0.0195394	0.0384851
ACCTTTACATTCGACA-1_97374	OENC	0.232253						ACCTTTACATTCGACA-1_97374	fibro_3	0.235747	0.368048	0.15664	0.167363	0.00869216	0.0333257
ACCTTTAGTAATCACC-1_465710	OENC	0.0449443						ACCTTTAGTAATCACC-1_465710	fibro_3	0.135488	0.261815	0.0777922	0.105214	-0.0498211	0.014155
ACCTTTAGTAGAGCTG-1_852453	OENC	0.373341						ACCTTTAGTAGAGCTG-1_852453	fibro_3	0.291396	0.381579	0.211528	0.190331	-0.00461197	0.0436309
ACCTTTAGTTCAGTAC-1_51952	OENC	0.194256						ACCTTTAGTTCAGTAC-1_51952	fibro_3	0.223242	0.354185	0.156635	0.163993	-0.00341477	0.0241023
ACCTTTAGTTCGAATC-1_650349	OENC	0.14531						ACCTTTAGTTCGAATC-1_650349	fibro_3	0.197494	0.331033	0.136014	0.146467	-0.0201902	0.0240041
ACCTTTAGTTGGGACA-1_283879	OENC	0.23373						ACCTTTAGTTGGGACA-1_283879	fibro_3	0.253405	0.378539	0.148054	0.155485	-0.0199699	0.0314216
ACCTTTATCCATGCTC-1_918202	OENC	0.281975						ACCTTTATCCATGCTC-1_918202	fibro_3	0.249887	0.346405	0.166731	0.160833	-0.0081251	0.0328356
ACCTTTATCCTATGTT-1_698443	OENC	0.0947396						ACCTTTATCCTATGTT-1_698443	fibro_3	0.151865	0.295688	0.107634	0.12476	-0.036884	0.0188393
ACCTTTATCGAACGGA-1_612066	OENC	0.0860829						ACCTTTATCGAACGGA-1_612066	fibro_3	0.156195	0.273475	0.0900297	0.105598	-0.0476712	0.0104945
ACCTTTATCTATCCCG-1_810848	OENC	0.21829						ACCTTTATCTATCCCG-1_810848	fibro_3	0.213132	0.326387	0.131674	0.146796	0.000323753	0.0391268
ACCTTTATCTGATACG-1_180890	OENC	0.0948811						ACCTTTATCTGATACG-1_180890	fibro_3	0.161543	0.284897	0.092079	0.10986	-0.0521584	0.0138936
ACGAGCCAGAAACGAG-1_867969	OENC	0.0768625						ACGAGCCAGAAACGAG-1_867969	fibro_3	0.165258	0.300834	0.0957121	0.120056	-0.0474387	0.0263755
ACGAGCCAGACAGACC-1_301110	OENC	0.0868894						ACGAGCCAGACAGACC-1_301110	fibro_3	0.142106	0.255746	0.085684	0.106022	-0.069079	0.0277692
ACGAGCCAGATAGGAG-1_775014	OENC	0.185113						ACGAGCCAGATAGGAG-1_775014	fibro_3	0.207689	0.336509	0.12679	0.146117	-0.0112367	0.0288827
ACGAGCCAGATGTGGC-1_270009	OENC	0.126485						ACGAGCCAGATGTGGC-1_270009	fibro_3	0.173886	0.309732	0.104147	0.123948	-0.0465873	0.0325053
ACGAGCCAGGGTTCCC-1_400012	OENC	0.400766						ACGAGCCAGGGTTCCC-1_400012	fibro_3	0.33849	0.439754	0.24555	0.219645	-0.00143781	0.048802
ACGAGCCCAATGGAGC-1_940377	OENC	-0.222873						ACGAGCCCAATGGAGC-1_940377	fibro_3	0.00730329	0.114171	-0.0946391	-0.00679839	-0.0622593	0.0145401
ACGAGCCCACTGTTAG-1_996765	OENC	0.043031						ACGAGCCCACTGTTAG-1_996765	fibro_3	0.122902	0.249664	0.0624379	0.095972	-0.0708166	0.0185441
ACGAGCCCAGATTGCT-1_232910	OENC	0.0545305						ACGAGCCCAGATTGCT-1_232910	fibro_3	0.144075	0.279557	0.0809782	0.10984	-0.0469392	0.0246711
ACGAGCCCAGCTCCGA-1_141901	OENC	0.23009						ACGAGCCCAGCTCCGA-1_141901	fibro_3	0.228178	0.341676	0.146403	0.152286	-0.0270564	0.0410502
ACGAGCCCATTAACCG-1_66297	OENC	0.0566172						ACGAGCCCATTAACCG-1_66297	fibro_3	0.149057	0.269247	0.0825104	0.102754	-0.069147	0.0273152
ACGAGCCCATTCCTCG-1_732844	OENC	-0.0255896						ACGAGCCCATTCCTCG-1_732844	fibro_3	0.0951475	0.238538	0.0428541	0.0778618	-0.0581792	0.00654499
ACGAGCCTCCTAGGGC-1_285429	OENC	0.00479435						ACGAGCCTCCTAGGGC-1_285429	fibro_3	0.107432	0.257643	0.0575414	0.0902311	-0.056604	0.0225893
ACGAGCCTCCTATTCA-1_719488	OENC	0.0751783						ACGAGCCTCCTATTCA-1_719488	fibro_3	0.165549	0.304399	0.0826898	0.107021	-0.0602062	0.0173732
ACGAGCCTCGCTAGCG-1_17669	OENC	-0.00794216						ACGAGCCTCGCTAGCG-1_17669	fibro_3	0.12886	0.242697	0.0453012	0.0953552	-0.0783189	0.0397556
ACGAGCCTCGTTTATC-1_173205	OENC	0.0487186						ACGAGCCTCGTTTATC-1_173205	fibro_3	0.135719	0.263819	0.0773279	0.100723	-0.059984	0.0252501
ACGAGCCTCTGCGGCA-1_702197	OENC	0.304975						ACGAGCCTCTGCGGCA-1_702197	fibro_3	0.238855	0.327615	0.149768	0.157187	-0.0051574	0.0467686
ACGAGCCTCTGTCCGT-1_740287	OENC	0.0864386						ACGAGCCTCTGTCCGT-1_740287	fibro_3	0.157002	0.286084	0.0914473	0.113665	-0.0371937	0.0286583
ACGAGCCTCTGTCTCG-1_947134	OENC	0.0750948						ACGAGCCTCTGTCTCG-1_947134	fibro_3	0.138786	0.273063	0.0824544	0.10909	-0.0510108	0.0186893
ACGAGGAAGCTGAAAT-1_722043	OENC	0.0210918						ACGAGGAAGCTGAAAT-1_722043	fibro_3	0.118795	0.25354	0.0603743	0.0928635	-0.040709	0.0170535
ACGAGGAAGGCCCTCA-1_881898	OENC	0.19056						ACGAGGAAGGCCCTCA-1_881898	fibro_3	0.200262	0.30563	0.124638	0.134609	-0.0312987	0.0355527
ACGAGGAAGTCCCACG-1_291031	OENC	0.00467698						ACGAGGAAGTCCCACG-1_291031	fibro_3	0.114304	0.250869	0.0533447	0.0860864	-0.0615651	0.0112651
ACGAGGAAGTGGTAGC-1_969695	OENC	0.478305						ACGAGGAAGTGGTAGC-1_969695	fibro_3	0.322682	0.323628	0.210577	0.17052	0.13055	0.00616844
ACGAGGAAGTTACCCA-1_98261	OENC	0.116604						ACGAGGAAGTTACCCA-1_98261	fibro_3	0.170331	0.298079	0.107931	0.119685	-0.0557579	0.0251871
ACGAGGAAGTTCCACA-1_324275	OENC	0.272711						ACGAGGAAGTTCCACA-1_324275	fibro_3	0.243566	0.332638	0.158425	0.151693	-0.0275757	0.032129
ACGAGGACAGACGCAA-1_139561	OENC	0.0121673						ACGAGGACAGACGCAA-1_139561	fibro_3	0.117796	0.251209	0.0583036	0.0924533	-0.0623731	0.0201912
ACGAGGAGTCGAGTTT-1_468544	OENC	0.458473						ACGAGGAGTCGAGTTT-1_468544	fibro_3	0.387976	0.464714	0.28	0.241294	-0.00409799	0.0539334
ACGAGGAGTCTCCACT-1_99744	OENC	0.263297						ACGAGGAGTCTCCACT-1_99744	fibro_3	0.255378	0.376294	0.184584	0.180942	0.00318139	0.0446984
ACGAGGAGTGCAGTAG-1_345794	OENC	0.183788						ACGAGGAGTGCAGTAG-1_345794	fibro_3	0.201188	0.322443	0.130524	0.140634	-0.0350549	0.0351616
ACGAGGAGTTCGCTAA-1_177998	OENC	0.159519						ACGAGGAGTTCGCTAA-1_177998	fibro_3	0.195141	0.309609	0.121814	0.133643	-0.0414385	0.038634
ACGAGGAGTTTAGCTG-1_452814	OENC	0.0787998						ACGAGGAGTTTAGCTG-1_452814	fibro_3	0.149567	0.277945	0.0763018	0.103979	-0.0392601	0.025261
ACGAGGATCAAACGGG-1_439200	OENC	0.237011						ACGAGGATCAAACGGG-1_439200	fibro_3	0.239365	0.341537	0.160144	0.163776	-0.029756	0.0427481
ACGAGGATCAATCACG-1_169229	OENC	0.0523367						ACGAGGATCAATCACG-1_169229	fibro_3	0.124892	0.261755	0.0721196	0.0981407	-0.0620141	0.0168951
ACGAGGATCACCCGAG-1_785528	OENC	0.417465						ACGAGGATCACCCGAG-1_785528	fibro_3	0.373576	0.441697	0.238013	0.202297	-0.011336	0.0235436
ACGAGGATCATAGCAC-1_662259	OENC	0.338347						ACGAGGATCATAGCAC-1_662259	fibro_3	0.274725	0.354527	0.180053	0.168853	0.0076201	0.0343158
ACGAGGATCCGATATG-1_805095	OENC	0.158336						ACGAGGATCCGATATG-1_805095	fibro_3	0.180789	0.298556	0.103057	0.122742	-0.020334	0.0259003
ACGAGGATCCGTAGTA-1_457323	OENC	0.33923						ACGAGGATCCGTAGTA-1_457323	fibro_3	0.326347	0.429667	0.20706	0.215115	0.0167349	0.0650219
ACGAGGATCGCGTTTC-1_620620	OENC	0.106615						ACGAGGATCGCGTTTC-1_620620	fibro_3	0.159864	0.301226	0.0957228	0.119378	-0.0209264	0.0265927
ACGAGGATCTCGTTTA-1_382501	OENC	0.248265						ACGAGGATCTCGTTTA-1_382501	fibro_3	0.242526	0.352063	0.165449	0.164685	-0.0228936	0.0419046
ACGAGGATCTCTTATG-1_886395	OENC	0.0379187						ACGAGGATCTCTTATG-1_886395	fibro_3	0.13304	0.246726	0.0648733	0.0903842	-0.0639488	0.0107017
ACGATACAGACTTGAA-1_621632	OENC	0.142127						ACGATACAGACTTGAA-1_621632	fibro_3	0.179095	0.30521	0.107705	0.128632	-0.0188168	0.0272431
ACGATACAGGGAGTAA-1_955860	OENC	-0.245547						ACGATACAGGGAGTAA-1_955860	fibro_3	0.00399664	0.155409	-0.0956607	0.00792082	-0.0599818	0.0219497
ACGATACAGTACGCGA-1_600515	OENC	0.528773						ACGATACAGTACGCGA-1_600515	fibro_3	0.434381	0.524474	0.325769	0.258804	0.0111692	0.0419198
ACGATACAGTATCTCG-1_537875	OENC	0.241812						ACGATACAGTATCTCG-1_537875	fibro_3	0.255226	0.375127	0.161715	0.170591	0.00867283	0.0264067
ACGATACAGTCTCCTC-1_570037	OENC	0.579864						ACGATACAGTCTCCTC-1_570037	fibro_3	0.443379	0.506422	0.336118	0.274876	0.0169448	0.0408066
ACGATACAGTGCTGCC-1_930607	OENC	0.212052						ACGATACAGTGCTGCC-1_930607	fibro_3	0.20007	0.301472	0.125654	0.135266	-0.0234849	0.0315154
ACGATACAGTTCGATC-1_141258	OENC	0.0496262						ACGATACAGTTCGATC-1_141258	fibro_3	0.131782	0.259571	0.0711025	0.0994745	-0.044247	0.0179621
ACGATACCAAAGGTGC-1_438930	OENC	0.130646						ACGATACCAAAGGTGC-1_438930	fibro_3	0.183717	0.32525	0.126623	0.139633	-0.0350724	0.028289
ACGATACCAACGATCT-1_541555	OENC	0.266581						ACGATACCAACGATCT-1_541555	fibro_3	0.258606	0.379265	0.171736	0.183742	0.0227355	0.0462979
ACGATACCAAGGTTCT-1_538010	OENC	0.160248						ACGATACCAAGGTTCT-1_538010	fibro_3	0.184823	0.290258	0.108293	0.11979	-0.042663	0.0180244
ACGATACCACAGCCCA-1_112717	OENC	0.337107						ACGATACCACAGCCCA-1_112717	fibro_3	0.290359	0.369913	0.201727	0.179044	-0.0236527	0.0416937
ACGATACCAGATGAGC-1_500285	OENC	0.0482578						ACGATACCAGATGAGC-1_500285	fibro_3	0.134879	0.272146	0.080992	0.104651	-0.0533952	0.0220281
ACGATACCAGCTGCTG-1_666943	OENC	0.0367656						ACGATACCAGCTGCTG-1_666943	fibro_3	0.126783	0.257747	0.0657331	0.092673	-0.052017	0.0198535
ACGATACCATCGTCGG-1_428879	OENC	0.241465						ACGATACCATCGTCGG-1_428879	fibro_3	0.243763	0.364096	0.161324	0.170273	0.016283	0.0521782
ACGATACCATTTCACT-1_13446	OENC	0.193726						ACGATACCATTTCACT-1_13446	fibro_3	0.202708	0.312813	0.122139	0.132143	-0.028231	0.0247467
ACGATACGTAGAAGGA-1_550383	OENC	0.0682502						ACGATACGTAGAAGGA-1_550383	fibro_3	0.146878	0.27783	0.0766314	0.104456	-0.0403317	0.026257
ACGATACGTGCCTGCA-1_996899	OENC	-0.371513						ACGATACGTGCCTGCA-1_996899	fibro_3	-0.073422	0.0907317	-0.164087	-0.0390653	-0.0845388	0.0162314
ACGATACGTGCCTTGG-1_27496	OENC	0.0152314						ACGATACGTGCCTTGG-1_27496	fibro_3	0.11782	0.24912	0.0658418	0.094625	-0.0659792	0.018148
ACGATACGTGGCAAAC-1_604460	OENC	0.0487589						ACGATACGTGGCAAAC-1_604460	fibro_3	0.134688	0.277287	0.081149	0.108472	-0.0468881	0.0192332
ACGATACGTTCGCGAC-1_165352	OENC	0.0739111						ACGATACGTTCGCGAC-1_165352	fibro_3	0.136059	0.259451	0.0659443	0.0956325	-0.0443852	0.0153344
ACGATACTCCAGAGGA-1_368052	OENC	-0.214728						ACGATACTCCAGAGGA-1_368052	fibro_3	0.0161124	0.121725	-0.0920704	-0.000486365	-0.0697649	0.0191794
ACGATACTCCGTAGGC-1_497988	OENC	0.350376						ACGATACTCCGTAGGC-1_497988	fibro_3	0.263945	0.287213	0.158547	0.1372	0.107878	0.0116545
ACGATACTCCTGCAGG-1_6898	OENC	0.233424						ACGATACTCCTGCAGG-1_6898	fibro_3	0.23388	0.337666	0.137585	0.14855	-0.00452071	0.0255952
ACGATACTCGCAAGCC-1_7317	OENC	0.275454						ACGATACTCGCAAGCC-1_7317	fibro_3	0.239518	0.331392	0.15776	0.156854	0.00438402	0.0318444
ACGATGTAGAAACGAG-1_445164	OENC	0.0400091						ACGATGTAGAAACGAG-1_445164	fibro_3	0.131404	0.276234	0.0716881	0.100908	-0.0451967	0.0199089
ACGATGTAGCGTTTAC-1_617484	OENC	0.191408						ACGATGTAGCGTTTAC-1_617484	fibro_3	0.250282	0.367505	0.143197	0.170494	0.00629499	0.0525751
ACGATGTAGCTACCGC-1_972134	OENC	0.26649						ACGATGTAGCTACCGC-1_972134	fibro_3	0.23173	0.245217	0.125316	0.109516	0.109429	0.00733813
ACGATGTAGTAGATGT-1_11742	OENC	0.0583249						ACGATGTAGTAGATGT-1_11742	fibro_3	0.136698	0.267842	0.0845788	0.105227	-0.0625819	0.0176572
ACGATGTCACGGACAA-1_649082	OENC	0.178754						ACGATGTCACGGACAA-1_649082	fibro_3	0.184277	0.306489	0.116445	0.132144	-0.00580747	0.0287827
ACGATGTCACTACAGT-1_336995	OENC	0.0742076						ACGATGTCACTACAGT-1_336995	fibro_3	0.132502	0.282535	0.0878699	0.110281	-0.0304287	0.0206353
ACGATGTCACTCTGTC-1_406869	OENC	-0.148203						ACGATGTCACTCTGTC-1_406869	fibro_3	0.054197	0.150563	-0.0541576	0.0255757	-0.0863406	0.0308565
ACGATGTCACTTAACG-1_451439	OENC	0.00366136						ACGATGTCACTTAACG-1_451439	fibro_3	0.113737	0.254246	0.0612603	0.0922069	-0.064864	0.019746
ACGATGTCAGGATCGA-1_808969	OENC	0.343716						ACGATGTCAGGATCGA-1_808969	fibro_3	0.311138	0.408324	0.188771	0.175613	-0.0189398	0.029555
ACGATGTGTAGAGGAA-1_852133	OENC	0.0557097						ACGATGTGTAGAGGAA-1_852133	fibro_3	0.131643	0.279216	0.0824877	0.109542	-0.0471073	0.0178182
ACGATGTGTAGTGAAT-1_200598	OENC	0.490671						ACGATGTGTAGTGAAT-1_200598	fibro_3	0.373977	0.45936	0.284952	0.245336	0.030607	0.0481821
ACGATGTGTCTCTTTA-1_778180	OENC	0.0247505						ACGATGTGTCTCTTTA-1_778180	fibro_3	0.112475	0.261336	0.0648681	0.095244	-0.0522588	0.0210356
ACGATGTTCAGCCTAA-1_752350	OENC	0.298181						ACGATGTTCAGCCTAA-1_752350	fibro_3	0.246808	0.261675	0.14119	0.116596	0.123684	0.00992603
ACGATGTTCAGGCCCA-1_31971	OENC	0.350281						ACGATGTTCAGGCCCA-1_31971	fibro_3	0.289535	0.395487	0.204579	0.201593	0.0137926	0.0517666
ACGATGTTCGTGGTCG-1_794290	OENC	-0.00442249						ACGATGTTCGTGGTCG-1_794290	fibro_3	0.126169	0.267033	0.0510771	0.0886394	-0.0695666	0.0177469
ACGATGTTCTATCCTA-1_123112	OENC	0.107425						ACGATGTTCTATCCTA-1_123112	fibro_3	0.156876	0.28044	0.0915242	0.113467	-0.0370773	0.00835392
ACGCAGCAGCGTGAAC-1_52577	OENC	0.531151						ACGCAGCAGCGTGAAC-1_52577	fibro_3	0.413514	0.448232	0.27974	0.233543	0.00631234	0.028642
ACGCAGCAGGATCGCA-1_500265	OENC	0.281002						ACGCAGCAGGATCGCA-1_500265	fibro_3	0.237737	0.317016	0.144714	0.14225	-0.0225736	0.0251785
ACGCAGCAGGTAGCTG-1_463828	OENC	0.0165806						ACGCAGCAGGTAGCTG-1_463828	fibro_3	0.131041	0.270802	0.0633052	0.0934011	-0.0678836	0.0135934
ACGCAGCAGTGCCAGA-1_661521	OENC	0.036505						ACGCAGCAGTGCCAGA-1_661521	fibro_3	0.133445	0.270685	0.0581274	0.0930817	-0.0539265	0.0110654
ACGCAGCAGTGTCCAT-1_124168	OENC	0.13094						ACGCAGCAGTGTCCAT-1_124168	fibro_3	0.18439	0.325724	0.113652	0.135217	-0.0402311	0.0369627
ACGCAGCAGTGTGAAT-1_158678	OENC	0.186806						ACGCAGCAGTGTGAAT-1_158678	fibro_3	0.21667	0.335242	0.116222	0.126068	-0.0348871	0.0164242
ACGCAGCAGTTGAGAT-1_231713	OENC	0.21402						ACGCAGCAGTTGAGAT-1_231713	fibro_3	0.233742	0.358988	0.152255	0.16105	-0.010797	0.0452149
ACGCAGCCAAACCTAC-1_906686	OENC	0.0842135						ACGCAGCCAAACCTAC-1_906686	fibro_3	0.139024	0.275252	0.0861183	0.108798	-0.0365934	0.0169282
ACGCAGCCAAGCGAGT-1_487296	OENC	0.0252162						ACGCAGCCAAGCGAGT-1_487296	fibro_3	0.119198	0.267142	0.0673664	0.0979454	-0.0543262	0.0199666
ACGCAGCCAAGTCATC-1_50977	OENC	0.146731						ACGCAGCCAAGTCATC-1_50977	fibro_3	0.186493	0.294787	0.109548	0.121257	-0.03434	0.0166293
ACGCAGCCAATGGAGC-1_462758	OENC	0.200022						ACGCAGCCAATGGAGC-1_462758	fibro_3	0.220862	0.355981	0.149147	0.160136	-0.00471221	0.0367005
ACGCAGCCACCCATTC-1_734856	OENC	0.0465374						ACGCAGCCACCCATTC-1_734856	fibro_3	0.126394	0.259171	0.0641349	0.0976315	-0.0423081	0.0176
ACGCAGCCAGATCGGA-1_772458	OENC	0.00395951						ACGCAGCCAGATCGGA-1_772458	fibro_3	0.116197	0.244087	0.0538647	0.0831522	-0.0611014	0.0241675
ACGCAGCGTATTCTCT-1_262670	OENC	0.447578						ACGCAGCGTATTCTCT-1_262670	fibro_3	0.303284	0.314999	0.201802	0.166296	0.141028	0.00284821
ACGCAGCGTCAAAGAT-1_776556	OENC	0.0223241						ACGCAGCGTCAAAGAT-1_776556	fibro_3	0.118312	0.252028	0.0517288	0.0879864	-0.0551021	0.0155689
ACGCAGCGTGACTACT-1_532561	OENC	0.238						ACGCAGCGTGACTACT-1_532561	fibro_3	0.216146	0.332241	0.140873	0.155341	0.00464275	0.045284
ACGCAGCGTGGTCCGT-1_810919	OENC	0.232533						ACGCAGCGTGGTCCGT-1_810919	fibro_3	0.253991	0.393013	0.154895	0.162826	-0.0191872	0.0382958
ACGCAGCTCGTTGCCT-1_94253	OENC	-0.00277294						ACGCAGCTCGTTGCCT-1_94253	fibro_3	0.107005	0.24985	0.0562494	0.0909327	-0.057497	0.0195794
ACGCCAGAGAGACTTA-1_29124	OENC	-0.0556332						ACGCCAGAGAGACTTA-1_29124	fibro_3	0.0820071	0.242994	0.0349903	0.0799673	-0.0608371	0.0160304
ACGCCAGAGATGTGGC-1_217831	OENC	0.216669						ACGCCAGAGATGTGGC-1_217831	fibro_3	0.204452	0.312829	0.133794	0.143311	-0.0202119	0.0381829
ACGCCAGAGCGCTCCA-1_368814	OENC	0.113738						ACGCCAGAGCGCTCCA-1_368814	fibro_3	0.173451	0.309531	0.105624	0.12127	-0.0409087	0.0222467
ACGCCAGAGTTAGGTA-1_817140	OENC	0.083185						ACGCCAGAGTTAGGTA-1_817140	fibro_3	0.147599	0.288409	0.0967727	0.117195	-0.0438201	0.0225144
ACGCCAGCAAAGCGGT-1_619664	OENC	0.09735						ACGCCAGCAAAGCGGT-1_619664	fibro_3	0.152455	0.301099	0.101888	0.122716	-0.0444111	0.0208128
ACGCCAGCAAGGGTCA-1_257970	OENC	-0.0234636						ACGCCAGCAAGGGTCA-1_257970	fibro_3	0.0909363	0.238561	0.0410062	0.080976	-0.0773224	0.0139885
ACGCCAGCACCCATGG-1_735204	OENC	0.141455						ACGCCAGCACCCATGG-1_735204	fibro_3	0.169935	0.293388	0.110104	0.121617	-0.056857	0.0264233
ACGCCAGCATATGCTG-1_918842	OENC	0.00818421						ACGCCAGCATATGCTG-1_918842	fibro_3	0.0933262	0.241176	0.047197	0.083323	-0.0623604	0.0255616
ACGCCAGGTACATCCA-1_700928	OENC	0.220949						ACGCCAGGTACATCCA-1_700928	fibro_3	0.215494	0.317007	0.135163	0.143875	-0.0129504	0.0388328
ACGCCAGGTCCAACTA-1_877538	OENC	0.102345						ACGCCAGGTCCAACTA-1_877538	fibro_3	0.144303	0.276246	0.0918994	0.116255	-0.0634188	0.0219968
ACGCCAGGTCGCCATG-1_672118	OENC	0.00473882						ACGCCAGGTCGCCATG-1_672118	fibro_3	0.112951	0.251482	0.0603756	0.0927573	-0.0509065	0.023818
ACGCCAGGTCTTGATG-1_668057	OENC	0.823176						ACGCCAGGTCTTGATG-1_668057	fibro_3	0.468709	0.469403	0.395552	0.302575	0.146971	0.00997693
ACGCCAGGTTAAGATG-1_591088	OENC	0.374592						ACGCCAGGTTAAGATG-1_591088	fibro_3	0.337791	0.445844	0.235211	0.217299	0.0027258	0.0557232
ACGCCAGGTTGGTAAA-1_614620	OENC	-0.0448931						ACGCCAGGTTGGTAAA-1_614620	fibro_3	0.0841131	0.241396	0.0350494	0.0818561	-0.045453	0.0152788
ACGCCAGTCAACTCTT-1_837849	OENC	0.253878						ACGCCAGTCAACTCTT-1_837849	fibro_3	0.264912	0.38792	0.17276	0.182933	0.0111526	0.0308668
ACGCCAGTCACTCCTG-1_390967	OENC	0.0976601						ACGCCAGTCACTCCTG-1_390967	fibro_3	0.171168	0.291126	0.101164	0.121219	-0.0496989	0.01999
ACGCCAGTCAGTGCAT-1_792323	OENC	0.0636348						ACGCCAGTCAGTGCAT-1_792323	fibro_3	0.147129	0.283539	0.084477	0.11225	-0.0544333	0.0282134
ACGCCAGTCGAGGTAG-1_35097	OENC	0.111343						ACGCCAGTCGAGGTAG-1_35097	fibro_3	0.203945	0.31909	0.101145	0.135373	-0.0224098	0.049611
ACGCCAGTCTATCGCC-1_902201	OENC	0.0865577						ACGCCAGTCTATCGCC-1_902201	fibro_3	0.161593	0.279855	0.0875883	0.106127	-0.0598111	0.019808
ACGCCGAAGACCCACC-1_298321	OENC	0.172969						ACGCCGAAGACCCACC-1_298321	fibro_3	0.199265	0.325992	0.124833	0.139567	-0.0181762	0.0373151
ACGCCGAAGATCGATA-1_530867	OENC	0.224175						ACGCCGAAGATCGATA-1_530867	fibro_3	0.228503	0.361846	0.151803	0.161374	0.00980708	0.0202923
ACGCCGAAGCCGATTT-1_723194	OENC	0.059005						ACGCCGAAGCCGATTT-1_723194	fibro_3	0.15733	0.285524	0.094435	0.114392	-0.0487562	0.0251102
ACGCCGAAGGAATCGC-1_220477	OENC	-0.0269583						ACGCCGAAGGAATCGC-1_220477	fibro_3	0.101155	0.246507	0.0456094	0.0810499	-0.0696935	0.020406
ACGCCGAAGTACACCT-1_292360	OENC	0.00929736						ACGCCGAAGTACACCT-1_292360	fibro_3	0.115301	0.252496	0.050539	0.0880233	-0.058651	0.0139507
ACGCCGAAGTAGTGCG-1_311522	OENC	0.432981						ACGCCGAAGTAGTGCG-1_311522	fibro_3	0.364684	0.46634	0.243255	0.21636	-0.00784929	0.0395791
ACGCCGAAGTGAATTG-1_457496	OENC	0.0667973						ACGCCGAAGTGAATTG-1_457496	fibro_3	0.147395	0.273754	0.0924879	0.10969	-0.0580645	0.0184215
ACGCCGAAGTGACTCT-1_161884	OENC	0.469028						ACGCCGAAGTGACTCT-1_161884	fibro_3	0.327857	0.369551	0.208214	0.187885	-0.010304	0.036105
ACGCCGACAAACCTAC-1_965960	OENC	0.468164						ACGCCGACAAACCTAC-1_965960	fibro_3	0.388673	0.474933	0.280622	0.24621	0.00845788	0.0615084
ACGCCGACAACACCTA-1_511528	OENC	0.050078						ACGCCGACAACACCTA-1_511528	fibro_3	0.143179	0.277762	0.0829465	0.111195	-0.0482583	0.0221251
ACGCCGACAAGGCTCC-1_724533	OENC	0.0697442						ACGCCGACAAGGCTCC-1_724533	fibro_3	0.1419	0.270219	0.0843982	0.105544	-0.0562256	0.0217611
ACGCCGACACCCATGG-1_210829	OENC	0.0374396						ACGCCGACACCCATGG-1_210829	fibro_3	0.122499	0.254285	0.0641645	0.0926607	-0.0516715	0.015286
ACGCCGACACGAAACG-1_879898	OENC	0.0875905						ACGCCGACACGAAACG-1_879898	fibro_3	0.163081	0.306221	0.100677	0.119929	-0.0419695	0.0252438
ACGCCGACACTGTCGG-1_2867	OENC	0.385241						ACGCCGACACTGTCGG-1_2867	fibro_3	0.28726	0.370434	0.196453	0.18469	0.00046765	0.0480394
ACGCCGAGTACTTGAC-1_551908	OENC	0.245523						ACGCCGAGTACTTGAC-1_551908	fibro_3	0.223491	0.327861	0.143397	0.156331	-0.00151579	0.0415605
ACGCCGAGTAGCACGA-1_432889	OENC	0.444094						ACGCCGAGTAGCACGA-1_432889	fibro_3	0.375903	0.472445	0.269743	0.236289	0.0117612	0.0528886
ACGCCGAGTAGTGAAT-1_282310	OENC	0.0392617						ACGCCGAGTAGTGAAT-1_282310	fibro_3	0.134465	0.266448	0.062123	0.0897264	-0.0683453	0.00745381
ACGCCGAGTCAACATC-1_35116	OENC	0.319286						ACGCCGAGTCAACATC-1_35116	fibro_3	0.280631	0.344317	0.171235	0.161302	0.00600396	0.0188693
ACGCCGAGTCTCACCT-1_845707	OENC	-0.0358867						ACGCCGAGTCTCACCT-1_845707	fibro_3	0.104575	0.244729	0.0341465	0.0809476	-0.0354586	0.0203453
ACGCCGATCAAGCCTA-1_410762	OENC	0.133068						ACGCCGATCAAGCCTA-1_410762	fibro_3	0.220171	0.342062	0.116509	0.146318	-0.0335521	0.0591091
ACGCCGATCAGTTCGA-1_678957	OENC	0.121548						ACGCCGATCAGTTCGA-1_678957	fibro_3	0.204274	0.344407	0.11336	0.129364	-0.0497404	0.0186009
ACGCCGATCCAGGGCT-1_183621	OENC	0.0390796						ACGCCGATCCAGGGCT-1_183621	fibro_3	0.124626	0.251965	0.0659226	0.0941417	-0.0662723	0.0207272
ACGCCGATCCTTAATC-1_728943	OENC	0.251874						ACGCCGATCCTTAATC-1_728943	fibro_3	0.260965	0.383081	0.16875	0.17356	0.00716217	0.0282034
ACGCCGATCGTTACGA-1_591276	OENC	0.0140971						ACGCCGATCGTTACGA-1_591276	fibro_3	0.12621	0.260398	0.0615056	0.0914856	-0.0657549	0.0156936
ACGCCGATCGTTTGCC-1_502358	OENC	0.575318						ACGCCGATCGTTTGCC-1_502358	fibro_3	0.421186	0.476825	0.297653	0.260693	0.0242761	0.058284
ACGCCGATCTGTGCAA-1_857795	OENC	0.0139472						ACGCCGATCTGTGCAA-1_857795	fibro_3	0.104606	0.25439	0.0556535	0.0886287	-0.0574379	0.0228281
ACGGAGAAGATAGGAG-1_657964	OENC	0.265614						ACGGAGAAGATAGGAG-1_657964	fibro_3	0.275387	0.398529	0.191826	0.179336	-0.0129455	0.0283667
ACGGAGAAGCGATGAC-1_709034	OENC	0.162421						ACGGAGAAGCGATGAC-1_709034	fibro_3	0.192847	0.325907	0.116295	0.139149	0.000971497	0.0374366
ACGGAGAAGCTAGGCA-1_39465	OENC	0.803825						ACGGAGAAGCTAGGCA-1_39465	fibro_3	0.457953	0.445973	0.387598	0.285438	0.131939	0.00719351
ACGGAGAAGGCCCTCA-1_858497	OENC	0.365328						ACGGAGAAGGCCCTCA-1_858497	fibro_3	0.3112	0.385014	0.212474	0.1891	-0.0350098	0.0433828
ACGGAGAAGTGAACAT-1_499521	OENC	0.168759						ACGGAGAAGTGAACAT-1_499521	fibro_3	0.238736	0.375053	0.149913	0.168815	-0.0271968	0.0668693
ACGGAGAAGTTCGCGC-1_90665	OENC	0.0303784						ACGGAGAAGTTCGCGC-1_90665	fibro_3	0.120845	0.252155	0.0544242	0.0895535	-0.0500957	0.0184413
ACGGAGACAAAGGAAG-1_850818	OENC	0.477059						ACGGAGACAAAGGAAG-1_850818	fibro_3	0.411115	0.472534	0.286594	0.232423	-0.00418656	0.0303167
ACGGAGACAACGCACC-1_689028	OENC	0.0701963						ACGGAGACAACGCACC-1_689028	fibro_3	0.140623	0.271494	0.0826852	0.102507	-0.0526375	0.018474
ACGGAGACAGCGATCC-1_437080	OENC	0.249849						ACGGAGACAGCGATCC-1_437080	fibro_3	0.259761	0.381091	0.162063	0.17109	0.0155836	0.0244789
ACGGAGACATAGGATA-1_592242	OENC	0.065266						ACGGAGACATAGGATA-1_592242	fibro_3	0.14243	0.281622	0.07291	0.103864	-0.0290858	0.024342
ACGGAGACATCTATGG-1_704752	OENC	0.284312						ACGGAGACATCTATGG-1_704752	fibro_3	0.271093	0.387974	0.195534	0.1865	-0.0115357	0.0467505
ACGGAGACATGCCCGA-1_9957	OENC	0.456789						ACGGAGACATGCCCGA-1_9957	fibro_3	0.337746	0.400848	0.247491	0.21413	0.0311463	0.0146982
ACGGAGAGTTACGACT-1_455315	OENC	0.238797						ACGGAGAGTTACGACT-1_455315	fibro_3	0.238604	0.36385	0.161085	0.167158	0.000249899	0.041145
ACGGAGAGTTCTGTTT-1_623700	OENC	-0.0353514						ACGGAGAGTTCTGTTT-1_623700	fibro_3	0.0934244	0.24252	0.0409281	0.07988	-0.0700269	0.0173946
ACGGAGATCAGAAATG-1_300493	OENC	-0.0150299						ACGGAGATCAGAAATG-1_300493	fibro_3	0.0939895	0.245081	0.0448757	0.0820717	-0.0640625	0.0172004
ACGGAGATCCCTTGCA-1_682750	OENC	0.0524035						ACGGAGATCCCTTGCA-1_682750	fibro_3	0.136233	0.264103	0.0676249	0.0999511	-0.0364482	0.0277858
ACGGAGATCCGCATAA-1_928954	OENC	0.227081						ACGGAGATCCGCATAA-1_928954	fibro_3	0.230462	0.352915	0.142749	0.153533	-0.00124366	0.0247737
ACGGAGATCCTCAACC-1_380809	OENC	0.203989						ACGGAGATCCTCAACC-1_380809	fibro_3	0.228487	0.360887	0.148347	0.157539	-0.0152175	0.0407591
ACGGAGATCTGCGGCA-1_475343	OENC	0.142202						ACGGAGATCTGCGGCA-1_475343	fibro_3	0.204311	0.344065	0.128112	0.146008	-0.0383031	0.0410176
ACGGCCAAGACCTTTG-1_194479	OENC	0.357344						ACGGCCAAGACCTTTG-1_194479	fibro_3	0.290339	0.352652	0.183178	0.170113	0.0124088	0.0121127
ACGGCCACACATCTTT-1_586432	OENC	0.111435						ACGGCCACACATCTTT-1_586432	fibro_3	0.154675	0.269462	0.0886327	0.109298	-0.0520157	0.0240084
ACGGCCACAGCCTTGG-1_57749	OENC	-0.0645232						ACGGCCACAGCCTTGG-1_57749	fibro_3	0.0764634	0.224731	0.0263258	0.0682969	-0.0777776	0.0144387
ACGGCCACAGCGATCC-1_881459	OENC	0.0189496						ACGGCCACAGCGATCC-1_881459	fibro_3	0.113831	0.266932	0.0644274	0.0949875	-0.0437628	0.0222791
ACGGCCACATGCCACG-1_252724	OENC	0.210274						ACGGCCACATGCCACG-1_252724	fibro_3	0.231456	0.358794	0.150511	0.166951	-0.00200804	0.0402264
ACGGCCAGTAACGCGA-1_389699	OENC	0.0432638						ACGGCCAGTAACGCGA-1_389699	fibro_3	0.123447	0.259494	0.0641023	0.0961538	-0.0466195	0.0117517
ACGGCCAGTTCGTTGA-1_712881	OENC	0.210628						ACGGCCAGTTCGTTGA-1_712881	fibro_3	0.192525	0.295346	0.122744	0.133649	-0.0305585	0.0399566
ACGGCCAGTTGCTCCT-1_894507	OENC	0.362625						ACGGCCAGTTGCTCCT-1_894507	fibro_3	0.26962	0.276077	0.162718	0.130682	0.111438	0.0108065
ACGGCCAGTTTCCACC-1_970073	OENC	0.0266079						ACGGCCAGTTTCCACC-1_970073	fibro_3	0.118702	0.262327	0.0592735	0.0955727	-0.0551496	0.0223297
ACGGCCATCCTGTACC-1_271286	OENC	0.0617154						ACGGCCATCCTGTACC-1_271286	fibro_3	0.140036	0.269734	0.0870417	0.109209	-0.0609548	0.0184196
ACGGCCATCTTGAGGT-1_553040	OENC	0.364122						ACGGCCATCTTGAGGT-1_553040	fibro_3	0.29844	0.405249	0.204556	0.200376	0.0333295	0.047052
ACGGGCTAGACAAAGG-1_57501	OENC	0.529753						ACGGGCTAGACAAAGG-1_57501	fibro_3	0.398378	0.463917	0.286098	0.251028	0.0195881	0.0570619
ACGGGCTAGAGGTACC-1_63625	OENC	0.00439179						ACGGGCTAGAGGTACC-1_63625	fibro_3	0.105475	0.249996	0.0579974	0.0915554	-0.0641583	0.0182808
ACGGGCTAGCAACGGT-1_749836	OENC	0.240337						ACGGGCTAGCAACGGT-1_749836	fibro_3	0.262802	0.37959	0.165807	0.17867	-0.0198319	0.0590603
ACGGGCTAGGAGTAGA-1_731739	OENC	0.0772416						ACGGGCTAGGAGTAGA-1_731739	fibro_3	0.146785	0.294939	0.0982969	0.119231	-0.0374753	0.0199107
ACGGGCTCAATGGAGC-1_55517	OENC	0.248754						ACGGGCTCAATGGAGC-1_55517	fibro_3	0.236943	0.34782	0.149642	0.153001	0.010026	0.0252463
ACGGGCTCACTTACGA-1_123573	OENC	0.320926						ACGGGCTCACTTACGA-1_123573	fibro_3	0.270274	0.376182	0.191854	0.187115	0.0141914	0.032672
ACGGGCTCAGTCCTTC-1_438755	OENC	0.321374						ACGGGCTCAGTCCTTC-1_438755	fibro_3	0.29771	0.407983	0.201593	0.188909	-0.0180516	0.0422514
ACGGGCTCATCTCGCT-1_996189	OENC	0.424139						ACGGGCTCATCTCGCT-1_996189	fibro_3	0.320305	0.391125	0.21828	0.197202	0.00346732	0.0442908
ACGGGCTGTAAACCTC-1_656322	OENC	0.0949737						ACGGGCTGTAAACCTC-1_656322	fibro_3	0.142235	0.272681	0.088244	0.110654	-0.0561847	0.0237328
ACGGGCTGTAATTGGA-1_283220	OENC	0.554297						ACGGGCTGTAATTGGA-1_283220	fibro_3	0.439441	0.513722	0.332673	0.265355	0.0175439	0.0379208
ACGGGCTGTACCGTAT-1_699290	OENC	0.354945						ACGGGCTGTACCGTAT-1_699290	fibro_3	0.289003	0.391655	0.20453	0.200433	0.0077415	0.0512654
ACGGGCTGTAGCCTCG-1_899404	OENC	0.422623						ACGGGCTGTAGCCTCG-1_899404	fibro_3	0.309403	0.413954	0.234668	0.220579	0.0338374	0.0332981
ACGGGCTGTAGGACAC-1_579101	OENC	0.0581711						ACGGGCTGTAGGACAC-1_579101	fibro_3	0.13534	0.270116	0.0668805	0.0988992	-0.0465054	0.0178669
ACGGGCTGTGGCCCTA-1_779274	OENC	0.781264						ACGGGCTGTGGCCCTA-1_779274	fibro_3	0.442034	0.442689	0.352612	0.274724	0.127076	0.0160861
ACGGGCTGTTCACCTC-1_372658	OENC	0.278892						ACGGGCTGTTCACCTC-1_372658	fibro_3	0.267312	0.392537	0.172837	0.178048	0.00951676	0.0250895
ACGGGCTGTTGTACAC-1_632593	OENC	-0.243407						ACGGGCTGTTGTACAC-1_632593	fibro_3	0.00217823	0.118433	-0.103221	-0.00641824	-0.0761108	0.018288
ACGGGCTTCCCTGACT-1_217652	OENC	0.0725384						ACGGGCTTCCCTGACT-1_217652	fibro_3	0.167467	0.298405	0.0837942	0.105199	-0.0623087	0.0166228
ACGGGCTTCGCGTTTC-1_833188	OENC	0.0902244						ACGGGCTTCGCGTTTC-1_833188	fibro_3	0.15178	0.258728	0.0801393	0.0997414	-0.0564303	0.0106598
ACGGGCTTCTCTTGAT-1_836882	OENC	0.0877692						ACGGGCTTCTCTTGAT-1_836882	fibro_3	0.146116	0.275302	0.0947858	0.115427	-0.0646045	0.0223667
ACGGGCTTCTGCAAGT-1_328749	OENC	0.348564						ACGGGCTTCTGCAAGT-1_328749	fibro_3	0.268136	0.35522	0.186629	0.175688	-0.0171098	0.0325356
ACGGGTCAGCTCTCGG-1_265813	OENC	0.197224						ACGGGTCAGCTCTCGG-1_265813	fibro_3	0.198289	0.317156	0.125375	0.136919	-0.0139592	0.031764
ACGGGTCAGGCAGTCA-1_547148	OENC	0.128343						ACGGGTCAGGCAGTCA-1_547148	fibro_3	0.204064	0.327029	0.126923	0.152325	-0.0510284	0.0602837
ACGGGTCAGGGTATCG-1_76998	OENC	0.196607						ACGGGTCAGGGTATCG-1_76998	fibro_3	0.195817	0.297319	0.122345	0.1336	-0.0411269	0.0358072
ACGGGTCAGTAGCGGT-1_133505	OENC	0.244567						ACGGGTCAGTAGCGGT-1_133505	fibro_3	0.277899	0.385268	0.163806	0.183504	0.021191	0.0528459
ACGGGTCAGTCCGTAT-1_549123	OENC	0.14549						ACGGGTCAGTCCGTAT-1_549123	fibro_3	0.181749	0.310489	0.114961	0.131841	-0.0281485	0.0344631
ACGGGTCAGTGACATA-1_967771	OENC	0.24249						ACGGGTCAGTGACATA-1_967771	fibro_3	0.256028	0.389285	0.161014	0.16419	-0.00865842	0.0359194
ACGGGTCCAACCGCCA-1_282188	OENC	0.0928841						ACGGGTCCAACCGCCA-1_282188	fibro_3	0.161477	0.296734	0.0954094	0.119564	-0.0339582	0.0236027
ACGGGTCCACCAGGTC-1_539448	OENC	0.0611257						ACGGGTCCACCAGGTC-1_539448	fibro_3	0.142197	0.283564	0.0832091	0.105552	-0.0586604	0.0251801
ACGGGTCGTATGCTTG-1_441802	OENC	-0.018185						ACGGGTCGTATGCTTG-1_441802	fibro_3	0.0961679	0.242707	0.0425025	0.0823359	-0.0479956	0.0139777
ACGGGTCGTGACTACT-1_869820	OENC	-0.0195354						ACGGGTCGTGACTACT-1_869820	fibro_3	0.0938404	0.228525	0.0368488	0.0714469	-0.0691224	0.023853
ACGGGTCGTGCACTTA-1_553435	OENC	0.240729						ACGGGTCGTGCACTTA-1_553435	fibro_3	0.265803	0.36067	0.14942	0.173078	0.0138822	0.0555355
ACGGGTCGTTGTACAC-1_532860	OENC	0.321092						ACGGGTCGTTGTACAC-1_532860	fibro_3	0.285072	0.39211	0.191639	0.18687	-0.0100586	0.0481875
ACGGGTCTCAGCTTAG-1_883537	OENC	0.249723						ACGGGTCTCAGCTTAG-1_883537	fibro_3	0.256574	0.375559	0.17692	0.179977	-0.0193218	0.0604458
ACGGGTCTCATGCAAC-1_557133	OENC	0.22536						ACGGGTCTCATGCAAC-1_557133	fibro_3	0.211371	0.324235	0.138653	0.145282	-0.018148	0.035134
ACGGGTCTCCAATGGT-1_66122	OENC	0.161685						ACGGGTCTCCAATGGT-1_66122	fibro_3	0.189573	0.316919	0.114953	0.136044	-0.0169022	0.0318732
ACGGGTCTCCGTTGCT-1_258768	OENC	0.246854						ACGGGTCTCCGTTGCT-1_258768	fibro_3	0.25823	0.389875	0.188163	0.1864	-0.00584061	0.0484268
ACGGGTCTCTTTAGGG-1_550905	OENC	0.253547						ACGGGTCTCTTTAGGG-1_550905	fibro_3	0.256558	0.375567	0.170733	0.171826	-0.00125544	0.0513299
ACGTCAAAGTCGAGTG-1_796402	OENC	0.448309						ACGTCAAAGTCGAGTG-1_796402	fibro_3	0.349579	0.437062	0.251257	0.231005	0.00222084	0.0617442
ACGTCAAAGTGTACGG-1_145012	OENC	0.0948206						ACGTCAAAGTGTACGG-1_145012	fibro_3	0.148072	0.282641	0.0896063	0.11562	-0.0479428	0.0306858
ACGTCAAAGTTGTCGT-1_486209	OENC	0.111083						ACGTCAAAGTTGTCGT-1_486209	fibro_3	0.16108	0.291777	0.0887005	0.112978	-0.0234418	0.0282107
ACGTCAACAATCAGAA-1_707381	OENC	0.214632						ACGTCAACAATCAGAA-1_707381	fibro_3	0.247126	0.375094	0.153394	0.159434	-0.0157347	0.0236998
ACGTCAACATCCGGGT-1_944007	OENC	0.269369						ACGTCAACATCCGGGT-1_944007	fibro_3	0.305375	0.413907	0.173619	0.190104	0.0105824	0.0507987
ACGTCAAGTAATTGGA-1_826959	OENC	-0.29069						ACGTCAAGTAATTGGA-1_826959	fibro_3	-0.0251867	0.121069	-0.117215	-0.0126223	-0.0701048	0.0202791
ACGTCAAGTACCCAAT-1_383629	OENC	0.114778						ACGTCAAGTACCCAAT-1_383629	fibro_3	0.172129	0.300223	0.095971	0.11885	-0.0281636	0.0299936
ACGTCAAGTAGGCTGA-1_323170	OENC	0.00174514						ACGTCAAGTAGGCTGA-1_323170	fibro_3	0.121363	0.274626	0.0609851	0.0927417	-0.0600815	0.0102747
ACGTCAAGTCCGAGTC-1_907333	OENC	0.00465444						ACGTCAAGTCCGAGTC-1_907333	fibro_3	0.110203	0.234228	0.0476475	0.080367	-0.0502463	0.00994798
ACGTCAAGTGGTAACG-1_56447	OENC	0.402876						ACGTCAAGTGGTAACG-1_56447	fibro_3	0.33307	0.434485	0.2351	0.23017	0.0233973	0.0590421
ACGTCAAGTGGTTTCA-1_114501	OENC	0.0737471						ACGTCAAGTGGTTTCA-1_114501	fibro_3	0.140717	0.278117	0.0877693	0.106732	-0.0614209	0.0204212
ACGTCAAGTTGATTGC-1_904405	OENC	0.0472786						ACGTCAAGTTGATTGC-1_904405	fibro_3	0.137399	0.277978	0.0743181	0.104359	-0.0499775	0.0254495
ACGTCAATCAAACCAC-1_198231	OENC	0.332047						ACGTCAATCAAACCAC-1_198231	fibro_3	0.285808	0.406185	0.213921	0.203928	0.0212692	0.0425797
ACGTCAATCAAGCCTA-1_835607	OENC	0.153388						ACGTCAATCAAGCCTA-1_835607	fibro_3	0.227483	0.36618	0.141299	0.160904	-0.0283126	0.0582499
ACGTCAATCACGATGT-1_628063	OENC	0.260544						ACGTCAATCACGATGT-1_628063	fibro_3	0.269845	0.387909	0.180551	0.192578	0.00414217	0.0596828
ACGTCAATCCAAGTAC-1_578857	OENC	0.464793						ACGTCAATCCAAGTAC-1_578857	fibro_3	0.371527	0.437391	0.262003	0.221469	-0.00451201	0.0449415
ACGTCAATCCGGGTGT-1_72208	OENC	0.0261207						ACGTCAATCCGGGTGT-1_72208	fibro_3	0.116567	0.245686	0.0576022	0.0883489	-0.0561972	0.0143312
ACGTCAATCGAATGGG-1_283379	OENC	0.429733						ACGTCAATCGAATGGG-1_283379	fibro_3	0.38135	0.482368	0.26604	0.220511	-0.00410804	0.035751
ACGTCAATCTCAAGTG-1_889371	OENC	-0.06436						ACGTCAATCTCAAGTG-1_889371	fibro_3	0.100356	0.232658	0.0175178	0.0800526	-0.0758828	0.0442374
ACTATCTAGACAGGCT-1_162273	OENC	0.0854195						ACTATCTAGACAGGCT-1_162273	fibro_3	0.142769	0.277653	0.0827482	0.106884	-0.0434817	0.0177705
ACTATCTAGAGGGATA-1_432172	OENC	0.0883115						ACTATCTAGAGGGATA-1_432172	fibro_3	0.168096	0.310825	0.10494	0.125914	-0.0466981	0.0203878
ACTATCTAGATGCCAG-1_755494	OENC	0.054073						ACTATCTAGATGCCAG-1_755494	fibro_3	0.128834	0.274927	0.0812811	0.10775	-0.055211	0.0170405
ACTATCTAGATGTCGG-1_371828	OENC	0.0640926						ACTATCTAGATGTCGG-1_371828	fibro_3	0.133406	0.26591	0.0758844	0.10155	-0.0428194	0.0145981
ACTATCTAGCGTGAGT-1_179434	OENC	-0.0137014						ACTATCTAGCGTGAGT-1_179434	fibro_3	0.104559	0.239689	0.0418741	0.0806295	-0.0657221	0.0129693
ACTATCTAGTGAATTG-1_676957	OENC	0.282853						ACTATCTAGTGAATTG-1_676957	fibro_3	0.237526	0.319439	0.148752	0.146076	-0.023169	0.0306983
ACTATCTCAATTGCTG-1_343575	OENC	0.40211						ACTATCTCAATTGCTG-1_343575	fibro_3	0.301465	0.386811	0.221606	0.203939	0.0156863	0.0420223
ACTATCTCAGTAGAGC-1_335259	OENC	0.102183						ACTATCTCAGTAGAGC-1_335259	fibro_3	0.183261	0.314496	0.103532	0.119197	-0.0570867	0.0200919
ACTATCTCATAGGATA-1_712469	OENC	0.0476844						ACTATCTCATAGGATA-1_712469	fibro_3	0.129803	0.264483	0.0681892	0.102855	-0.0479115	0.0162403
ACTATCTCATGTAGTC-1_512781	OENC	0.342614						ACTATCTCATGTAGTC-1_512781	fibro_3	0.27523	0.37342	0.193101	0.188386	0.0194066	0.0390952
ACTATCTGTCCAGTTA-1_670003	OENC	0.34586						ACTATCTGTCCAGTTA-1_670003	fibro_3	0.281075	0.384246	0.200198	0.201875	0.0198292	0.046738
ACTATCTGTCGCATAT-1_359885	OENC	0.122771						ACTATCTGTCGCATAT-1_359885	fibro_3	0.16785	0.287675	0.0932121	0.117322	-0.0468701	0.0333587
ACTATCTGTGCAACGA-1_723870	OENC	0.122381						ACTATCTGTGCAACGA-1_723870	fibro_3	0.173766	0.30793	0.122844	0.136463	-0.030682	0.0240547
ACTATCTTCACAACGT-1_154256	OENC	0.30937						ACTATCTTCACAACGT-1_154256	fibro_3	0.275108	0.358862	0.164402	0.162381	0.0195989	0.0163666
ACTATCTTCACTCTTA-1_752678	OENC	0.061513						ACTATCTTCACTCTTA-1_752678	fibro_3	0.130489	0.267887	0.0792963	0.10674	-0.0520348	0.0127269
ACTATCTTCCAAGCCG-1_84680	OENC	0.272042						ACTATCTTCCAAGCCG-1_84680	fibro_3	0.254706	0.375996	0.174558	0.182524	0.0149996	0.0464202
ACTATCTTCCAAGTAC-1_164727	OENC	0.250234						ACTATCTTCCAAGTAC-1_164727	fibro_3	0.261928	0.395537	0.192145	0.186158	0.00661757	0.0309084
ACTATCTTCCGTTGCT-1_980637	OENC	0.0505087						ACTATCTTCCGTTGCT-1_980637	fibro_3	0.133765	0.256285	0.0753388	0.102444	-0.0398693	0.00976869
ACTATCTTCGAGAACG-1_935260	OENC	0.244669						ACTATCTTCGAGAACG-1_935260	fibro_3	0.248753	0.354457	0.144889	0.154069	0.00825405	0.0221838
ACTATCTTCGCTAGCG-1_65854	OENC	0.0611882						ACTATCTTCGCTAGCG-1_65854	fibro_3	0.146018	0.290209	0.0838401	0.108986	-0.0479142	0.0172011
ACTATCTTCGTCTGCT-1_531672	OENC	0.0327557						ACTATCTTCGTCTGCT-1_531672	fibro_3	0.121935	0.245791	0.0571395	0.0919741	-0.0583947	0.0132461
ACTATCTTCTAACGGT-1_55379	OENC	0.0764772						ACTATCTTCTAACGGT-1_55379	fibro_3	0.143505	0.288724	0.093616	0.118801	-0.0413761	0.020046
ACTATCTTCTCCTATA-1_378224	OENC	0.0547713						ACTATCTTCTCCTATA-1_378224	fibro_3	0.135453	0.276423	0.0760722	0.102905	-0.0389179	0.0167439
ACTGAACAGCAGCGTA-1_166891	OENC	0.0139726						ACTGAACAGCAGCGTA-1_166891	fibro_3	0.111385	0.25872	0.0625628	0.0920733	-0.0582654	0.0151712
ACTGAACAGGTGCAAC-1_743660	OENC	0.00461357						ACTGAACAGGTGCAAC-1_743660	fibro_3	0.104051	0.255393	0.052254	0.0867768	-0.061068	0.0157741
ACTGAACAGTACGACG-1_59266	OENC	0.115184						ACTGAACAGTACGACG-1_59266	fibro_3	0.159588	0.275033	0.0940465	0.111189	-0.0464673	0.0166548
ACTGAACAGTTACGGG-1_402949	OENC	0.206652						ACTGAACAGTTACGGG-1_402949	fibro_3	0.223769	0.355492	0.16785	0.17237	0.0031118	0.024308
ACTGAACCACCGTTGG-1_300432	OENC	0.00333245						ACTGAACCACCGTTGG-1_300432	fibro_3	0.12198	0.262027	0.0656586	0.0997471	-0.0515043	0.0203351
ACTGAACCAGATGGGT-1_925874	OENC	0.424119						ACTGAACCAGATGGGT-1_925874	fibro_3	0.345185	0.441762	0.250813	0.215268	-0.00429772	0.0364637
ACTGAACCATTCACTT-1_993535	OENC	0.49286						ACTGAACCATTCACTT-1_993535	fibro_3	0.389845	0.472463	0.254927	0.234994	0.0374808	0.038353
ACTGAACGTAGCGCTC-1_602504	OENC	0.387846						ACTGAACGTAGCGCTC-1_602504	fibro_3	0.294033	0.381066	0.202277	0.192935	0.00465469	0.0484575
ACTGAACGTCGGCTCA-1_957766	OENC	0.0539712						ACTGAACGTCGGCTCA-1_957766	fibro_3	0.133708	0.267496	0.0577461	0.0860738	-0.0672924	0.00848401
ACTGAACGTGTGTGCC-1_634654	OENC	0.233215						ACTGAACGTGTGTGCC-1_634654	fibro_3	0.238204	0.34781	0.161507	0.16403	-0.0279128	0.0531953
ACTGAACGTTGGAGGT-1_653117	OENC	0.0553435						ACTGAACGTTGGAGGT-1_653117	fibro_3	0.128415	0.253594	0.0660505	0.0945482	-0.0434777	0.0101893
ACTGAACGTTGTCGCG-1_972603	OENC	0.298821						ACTGAACGTTGTCGCG-1_972603	fibro_3	0.257839	0.351765	0.170185	0.167024	-0.012133	0.0406206
ACTGAACTCACATGCA-1_345731	OENC	0.112798						ACTGAACTCACATGCA-1_345731	fibro_3	0.179029	0.310906	0.116646	0.132358	-0.0295419	0.0250428
ACTGAACTCCCTAATT-1_754893	OENC	0.0140315						ACTGAACTCCCTAATT-1_754893	fibro_3	0.109152	0.254283	0.0586901	0.092068	-0.0612694	0.0146159
ACTGAACTCCTGCTTG-1_776172	OENC	0.0317646						ACTGAACTCCTGCTTG-1_776172	fibro_3	0.11696	0.247862	0.0568831	0.0908805	-0.0538818	0.0098711
ACTGAACTCGAATGGG-1_286397	OENC	0.0919047						ACTGAACTCGAATGGG-1_286397	fibro_3	0.155396	0.291485	0.106527	0.125497	-0.0364554	0.0211902
ACTGAACTCGCCTGAG-1_446991	OENC	0.00547365						ACTGAACTCGCCTGAG-1_446991	fibro_3	0.113048	0.244054	0.0455563	0.0803344	-0.0645616	0.00954443
ACTGAACTCGTCCGTT-1_560785	OENC	0.577937						ACTGAACTCGTCCGTT-1_560785	fibro_3	0.450636	0.501821	0.321267	0.269831	0.01314	0.0478818
ACTGAACTCTCCAACC-1_635045	OENC	0.0880905						ACTGAACTCTCCAACC-1_635045	fibro_3	0.145014	0.276594	0.0853776	0.109926	-0.0316083	0.0171568
ACTGAACTCTGTCAAG-1_711620	OENC	0.414652						ACTGAACTCTGTCAAG-1_711620	fibro_3	0.306051	0.388453	0.218946	0.202344	0.0145924	0.0448342
ACTGAGTAGCGTGAAC-1_107038	OENC	0.0422114						ACTGAGTAGCGTGAAC-1_107038	fibro_3	0.134269	0.265278	0.0687537	0.0958216	-0.0737871	0.0205966
ACTGAGTAGCTGGAAC-1_367655	OENC	0.138746						ACTGAGTAGCTGGAAC-1_367655	fibro_3	0.176141	0.290496	0.10786	0.12338	-0.0201191	0.0183632
ACTGAGTAGGCCCTCA-1_993393	OENC	0.0686845						ACTGAGTAGGCCCTCA-1_993393	fibro_3	0.146057	0.280299	0.0786709	0.105686	-0.045576	0.0210551
ACTGAGTAGTACTTGC-1_432253	OENC	0.0675422						ACTGAGTAGTACTTGC-1_432253	fibro_3	0.152301	0.302637	0.0978653	0.11951	-0.0447868	0.0232579
ACTGAGTAGTGCGTGA-1_929255	OENC	0.313384						ACTGAGTAGTGCGTGA-1_929255	fibro_3	0.257651	0.331894	0.159793	0.15277	-0.026066	0.0332061
ACTGAGTAGTGTACCT-1_73590	OENC	0.0401159						ACTGAGTAGTGTACCT-1_73590	fibro_3	0.128692	0.24978	0.0594855	0.0914384	-0.051061	0.00897011
ACTGAGTCACTACAGT-1_577728	OENC	0.299524						ACTGAGTCACTACAGT-1_577728	fibro_3	0.293524	0.414944	0.203596	0.206424	0.0248558	0.046366
ACTGAGTCAGCTCGAC-1_706457	OENC	0.113445						ACTGAGTCAGCTCGAC-1_706457	fibro_3	0.19927	0.340628	0.110606	0.127986	-0.0484782	0.0166254
ACTGAGTCAGCTGCAC-1_484062	OENC	0.336658						ACTGAGTCAGCTGCAC-1_484062	fibro_3	0.295321	0.387121	0.198992	0.172069	-0.0246517	0.0229288
ACTGAGTCATCCCACT-1_119479	OENC	0.103243						ACTGAGTCATCCCACT-1_119479	fibro_3	0.159354	0.286503	0.0918186	0.12107	-0.0357448	0.0261147
ACTGAGTCATCCTAGA-1_191337	OENC	0.0467418						ACTGAGTCATCCTAGA-1_191337	fibro_3	0.136699	0.286175	0.0817729	0.108413	-0.0496962	0.0208376
ACTGAGTGTAAGGGAA-1_491861	OENC	0.292591						ACTGAGTGTAAGGGAA-1_491861	fibro_3	0.246462	0.343424	0.167791	0.166663	-0.0136656	0.0399688
ACTGAGTGTAGCGTCC-1_339283	OENC	0.384373						ACTGAGTGTAGCGTCC-1_339283	fibro_3	0.346028	0.42531	0.213935	0.189924	-0.0157809	0.0278702
ACTGAGTGTCTAAACC-1_443054	OENC	0.00563701						ACTGAGTGTCTAAACC-1_443054	fibro_3	0.116142	0.256304	0.0593044	0.0931646	-0.0543997	0.0216685
ACTGAGTGTCTAACGT-1_735495	OENC	0.453292						ACTGAGTGTCTAACGT-1_735495	fibro_3	0.375054	0.428869	0.242835	0.209146	-0.00325806	0.0315253
ACTGAGTGTCTTGTCC-1_518061	OENC	0.0847975						ACTGAGTGTCTTGTCC-1_518061	fibro_3	0.137937	0.251325	0.0614955	0.092011	-0.0515017	0.0159757
ACTGAGTGTGAGTGAC-1_380735	OENC	0.337692						ACTGAGTGTGAGTGAC-1_380735	fibro_3	0.249758	0.259039	0.143479	0.114383	0.0985983	0.0121156
ACTGAGTGTGCCTGTG-1_683830	OENC	-0.0166175						ACTGAGTGTGCCTGTG-1_683830	fibro_3	0.0999789	0.240303	0.0454157	0.0808407	-0.0601673	0.013171
ACTGAGTTCCAGATCA-1_700188	OENC	0.332047						ACTGAGTTCCAGATCA-1_700188	fibro_3	0.275925	0.380347	0.199956	0.195138	0.0212759	0.0402363
ACTGAGTTCCGCAGTG-1_147659	OENC	0.44312						ACTGAGTTCCGCAGTG-1_147659	fibro_3	0.353986	0.422373	0.25457	0.218381	0.00164029	0.0430373
ACTGAGTTCCTCAATT-1_976502	OENC	0.198965						ACTGAGTTCCTCAATT-1_976502	fibro_3	0.209152	0.326354	0.134173	0.145907	-0.00955526	0.0249612
ACTGAGTTCCTCCTAG-1_340870	OENC	0.390493						ACTGAGTTCCTCCTAG-1_340870	fibro_3	0.347933	0.460643	0.230575	0.220643	0.0104446	0.0506018
ACTGAGTTCTTACCTA-1_107584	OENC	0.134436						ACTGAGTTCTTACCTA-1_107584	fibro_3	0.167097	0.278964	0.090866	0.110236	-0.023683	0.0166437
ACTGATGAGCTCCTCT-1_609350	OENC	0.0528341						ACTGATGAGCTCCTCT-1_609350	fibro_3	0.130854	0.25627	0.0694505	0.101696	-0.0599966	0.019294
ACTGATGAGCTGGAAC-1_178273	OENC	0.0461466						ACTGATGAGCTGGAAC-1_178273	fibro_3	0.141622	0.274747	0.0753107	0.100656	-0.0613336	0.0158514
ACTGATGAGTCAAGCG-1_338654	OENC	0.299075						ACTGATGAGTCAAGCG-1_338654	fibro_3	0.286153	0.41455	0.174328	0.177619	-0.00361725	0.0370688
ACTGATGCATAGTAAG-1_502983	OENC	0.0694389						ACTGATGCATAGTAAG-1_502983	fibro_3	0.138523	0.270379	0.0755053	0.107469	-0.040459	0.0183365
ACTGATGGTACGCTGC-1_574192	OENC	0.133463						ACTGATGGTACGCTGC-1_574192	fibro_3	0.173008	0.28454	0.0992418	0.121259	-0.0222354	0.0257386
ACTGATGGTGTTCGAT-1_938588	OENC	0.214837						ACTGATGGTGTTCGAT-1_938588	fibro_3	0.229076	0.351591	0.134958	0.147072	-0.0236083	0.0335913
ACTGATGGTTAAGGGC-1_164298	OENC	1.01537						ACTGATGGTTAAGGGC-1_164298	fibro_3	0.575042	0.555514	0.518923	0.380407	0.145059	0.015273
ACTGATGGTTACGCGC-1_568822	OENC	0.0385995						ACTGATGGTTACGCGC-1_568822	fibro_3	0.122744	0.265376	0.0600463	0.0951227	-0.0501997	0.0181634
ACTGATGGTTCACCTC-1_277261	OENC	0.0554604						ACTGATGGTTCACCTC-1_277261	fibro_3	0.1281	0.273882	0.0824676	0.105538	-0.0524303	0.0156355
ACTGATGTCATATCGG-1_587949	OENC	0.17823						ACTGATGTCATATCGG-1_587949	fibro_3	0.209881	0.339155	0.14008	0.152905	-0.00492657	0.044504
ACTGATGTCATGTCTT-1_822968	OENC	0.362732						ACTGATGTCATGTCTT-1_822968	fibro_3	0.296868	0.392768	0.203485	0.1938	0.00529924	0.052298
ACTGATGTCCGCAAGC-1_486584	OENC	0.270794						ACTGATGTCCGCAAGC-1_486584	fibro_3	0.287862	0.408981	0.210628	0.198842	-0.00336134	0.0385868
ACTGATGTCCTATGTT-1_308141	OENC	0.112877						ACTGATGTCCTATGTT-1_308141	fibro_3	0.181105	0.320445	0.107706	0.125102	-0.0325775	0.0156516
ACTGATGTCGCAAGCC-1_57207	OENC	0.413111						ACTGATGTCGCAAGCC-1_57207	fibro_3	0.322831	0.422679	0.227819	0.213902	0.0214845	0.0427539
ACTGATGTCGTACCGG-1_523044	OENC	0.091212						ACTGATGTCGTACCGG-1_523044	fibro_3	0.143492	0.261024	0.0825608	0.105494	-0.0505462	0.0125669
ACTGATGTCTTCGAGA-1_481863	OENC	0.0265525						ACTGATGTCTTCGAGA-1_481863	fibro_3	0.121281	0.264067	0.0637756	0.0944263	-0.0519222	0.0151578
ACTGCTCAGAAGGGTA-1_357590	OENC	0.0631057						ACTGCTCAGAAGGGTA-1_357590	fibro_3	0.156076	0.305217	0.0838568	0.10972	-0.0489313	0.016513
ACTGCTCAGAATGTTG-1_278691	OENC	0.14154						ACTGCTCAGAATGTTG-1_278691	fibro_3	0.166611	0.268584	0.0985556	0.111778	-0.0541998	0.0122287
ACTGCTCAGCGCCTCA-1_547701	OENC	0.330253						ACTGCTCAGCGCCTCA-1_547701	fibro_3	0.2994	0.416535	0.228158	0.218733	0.0397411	0.0192678
ACTGCTCAGGGAGTAA-1_912094	OENC	0.239668						ACTGCTCAGGGAGTAA-1_912094	fibro_3	0.240083	0.373548	0.154081	0.1569	-0.00666866	0.0305275
ACTGCTCAGTGGGATC-1_255963	OENC	0.109483						ACTGCTCAGTGGGATC-1_255963	fibro_3	0.155993	0.295375	0.106926	0.12175	-0.0464452	0.0225639
ACTGCTCCACAGGTTT-1_17637	OENC	0.269655						ACTGCTCCACAGGTTT-1_17637	fibro_3	0.261235	0.374082	0.161524	0.170272	0.00737301	0.0268077
ACTGCTCCACCTATCC-1_827254	OENC	0.328793						ACTGCTCCACCTATCC-1_827254	fibro_3	0.317291	0.427414	0.21141	0.188361	-0.0155816	0.0330635
ACTGCTCCACGAAACG-1_49479	OENC	0.618432						ACTGCTCCACGAAACG-1_49479	fibro_3	0.458412	0.486362	0.334416	0.269583	0.0310586	0.0406578
ACTGCTCCAGCTTAAC-1_595249	OENC	0.225719						ACTGCTCCAGCTTAAC-1_595249	fibro_3	0.249453	0.386051	0.160235	0.164806	-0.010235	0.029387
ACTGCTCGTAAACGCG-1_981266	OENC	0.0809298						ACTGCTCGTAAACGCG-1_981266	fibro_3	0.169141	0.302846	0.103612	0.123394	-0.0527885	0.0228151
ACTGCTCGTACCATCA-1_569439	OENC	-0.0383605						ACTGCTCGTACCATCA-1_569439	fibro_3	0.0889138	0.238996	0.0405523	0.0769335	-0.0715219	0.0142912
ACTGCTCGTCCAGTGC-1_727461	OENC	0.591306						ACTGCTCGTCCAGTGC-1_727461	fibro_3	0.439799	0.485151	0.318916	0.261499	0.0279051	0.0391855
ACTGCTCTCCTTAATC-1_151835	OENC	0.129544						ACTGCTCTCCTTAATC-1_151835	fibro_3	0.1703	0.296447	0.11866	0.130512	-0.0304048	0.0204929
ACTGCTCTCGTTTGCC-1_318237	OENC	0.188985						ACTGCTCTCGTTTGCC-1_318237	fibro_3	0.200724	0.309522	0.123522	0.138377	-0.0239772	0.0333201
ACTGCTCTCTGCTGTC-1_699689	OENC	0.0929296						ACTGCTCTCTGCTGTC-1_699689	fibro_3	0.214059	0.341959	0.118393	0.161812	-0.0529974	0.0684532
ACTGTCCAGAAGGTGA-1_854843	OENC	0.273394						ACTGTCCAGAAGGTGA-1_854843	fibro_3	0.26165	0.367625	0.164896	0.16676	0.0085096	0.0241563
ACTGTCCAGACAGAGA-1_378279	OENC	0.0980226						ACTGTCCAGACAGAGA-1_378279	fibro_3	0.152849	0.285341	0.0957839	0.116436	-0.0428315	0.0150112
ACTGTCCAGCACGCCT-1_275432	OENC	0.0972931						ACTGTCCAGCACGCCT-1_275432	fibro_3	0.177941	0.312739	0.104025	0.121397	-0.0508574	0.0215723
ACTGTCCAGCTCAACT-1_988443	OENC	0.580323						ACTGTCCAGCTCAACT-1_988443	fibro_3	0.410474	0.427666	0.272859	0.228542	0.0212343	0.0328793
ACTGTCCAGTAAGTAC-1_134025	OENC	0.0149995						ACTGTCCAGTAAGTAC-1_134025	fibro_3	0.110458	0.245373	0.0592623	0.0930055	-0.0541592	0.0141904
ACTGTCCAGTACGACG-1_977952	OENC	0.148762						ACTGTCCAGTACGACG-1_977952	fibro_3	0.178501	0.307306	0.122073	0.135526	-0.0242753	0.0151764
ACTGTCCAGTCCCACG-1_642202	OENC	0.0344672						ACTGTCCAGTCCCACG-1_642202	fibro_3	0.130446	0.269525	0.0650071	0.0980214	-0.0551092	0.0207812
ACTGTCCCAGGCAGTA-1_162106	OENC	0.237695						ACTGTCCCAGGCAGTA-1_162106	fibro_3	0.225156	0.331829	0.148606	0.156616	0.00764352	0.0371509
ACTGTCCCATCTGGTA-1_143829	OENC	0.0136134						ACTGTCCCATCTGGTA-1_143829	fibro_3	0.106529	0.243392	0.0466045	0.0829173	-0.0508652	0.0115861
ACTGTCCGTAGTACCT-1_762430	OENC	0.0788032						ACTGTCCGTAGTACCT-1_762430	fibro_3	0.144689	0.277278	0.092452	0.112486	-0.0394712	0.00741741
ACTGTCCGTCAGAGGT-1_781958	OENC	0.366044						ACTGTCCGTCAGAGGT-1_781958	fibro_3	0.281474	0.366128	0.187937	0.186299	0.00497949	0.0412919
ACTGTCCGTCCCTACT-1_217104	OENC	-0.0214247						ACTGTCCGTCCCTACT-1_217104	fibro_3	0.100227	0.243961	0.047481	0.0833109	-0.0629506	0.0193788
ACTGTCCTCAATACCG-1_714697	OENC	0.192532						ACTGTCCTCAATACCG-1_714697	fibro_3	0.208925	0.325139	0.143838	0.151956	0.00273546	0.0160613
ACTGTCCTCACCTCGT-1_293083	OENC	0.0599795						ACTGTCCTCACCTCGT-1_293083	fibro_3	0.134672	0.277702	0.0805435	0.106832	-0.0528371	0.0178618
ACTGTCCTCATTCACT-1_271073	OENC	0.368696						ACTGTCCTCATTCACT-1_271073	fibro_3	0.264678	0.267408	0.158686	0.126418	0.11777	0.0125727
ACTGTCCTCCTTGGTC-1_903164	OENC	0.226828						ACTGTCCTCCTTGGTC-1_903164	fibro_3	0.230009	0.328165	0.136276	0.141823	-0.00380655	0.023492
ACTGTCCTCGCACTCT-1_934551	OENC	0.678805						ACTGTCCTCGCACTCT-1_934551	fibro_3	0.503835	0.52399	0.364507	0.296586	0.0226214	0.0442072
ACTGTCCTCGCGATCG-1_452999	OENC	0.372147						ACTGTCCTCGCGATCG-1_452999	fibro_3	0.313616	0.416231	0.229213	0.207365	-0.00236496	0.0496955
ACTGTCCTCGGTGTTA-1_329169	OENC	0.110406						ACTGTCCTCGGTGTTA-1_329169	fibro_3	0.184208	0.317886	0.110895	0.124507	-0.0517162	0.0195654
ACTGTCCTCGTGGGAA-1_398795	OENC	0.160106						ACTGTCCTCGTGGGAA-1_398795	fibro_3	0.18214	0.3189	0.134335	0.143862	-0.0102027	0.0175871
ACTGTCCTCTGCTGCT-1_169447	OENC	0.269935						ACTGTCCTCTGCTGCT-1_169447	fibro_3	0.242816	0.352787	0.168103	0.166509	-0.0156808	0.0337421
ACTGTCCTCTTATCTG-1_209013	OENC	0.271021						ACTGTCCTCTTATCTG-1_209013	fibro_3	0.258447	0.370505	0.163825	0.167776	0.0105042	0.0231089
ACTTACTAGGATGGAA-1_347139	OENC	0.0592227						ACTTACTAGGATGGAA-1_347139	fibro_3	0.132019	0.259583	0.0710749	0.100273	-0.0515505	0.0202155
ACTTACTCAAGCGCTC-1_599187	OENC	0.040953						ACTTACTCAAGCGCTC-1_599187	fibro_3	0.130015	0.264886	0.0737226	0.102087	-0.0472691	0.0233508
ACTTACTCAATGCCAT-1_452403	OENC	0.219713						ACTTACTCAATGCCAT-1_452403	fibro_3	0.207757	0.305012	0.132983	0.139536	-0.0179634	0.0278798
ACTTACTCACATTAGC-1_93152	OENC	0.0312609						ACTTACTCACATTAGC-1_93152	fibro_3	0.128236	0.263694	0.0720833	0.101094	-0.0524187	0.0176608
ACTTACTCATCCAACA-1_896113	OENC	0.250794						ACTTACTCATCCAACA-1_896113	fibro_3	0.246078	0.36718	0.164517	0.164851	-0.015369	0.0357111
ACTTACTGTAAACGCG-1_262902	OENC	0.0893274						ACTTACTGTAAACGCG-1_262902	fibro_3	0.157239	0.282219	0.0987992	0.118773	-0.043158	0.020179
ACTTACTGTCATATGC-1_711164	OENC	0.336197						ACTTACTGTCATATGC-1_711164	fibro_3	0.287068	0.345928	0.177848	0.166204	0.0181139	0.00932235
ACTTACTGTGCCTGTG-1_249534	OENC	0.043885						ACTTACTGTGCCTGTG-1_249534	fibro_3	0.12447	0.265512	0.0678926	0.0976807	-0.0431068	0.0190279
ACTTACTGTTCAGGCC-1_896619	OENC	0.0331373						ACTTACTGTTCAGGCC-1_896619	fibro_3	0.125957	0.264579	0.0751564	0.101545	-0.0593975	0.0200285
ACTTACTTCCATGCTC-1_468116	OENC	0.183171						ACTTACTTCCATGCTC-1_468116	fibro_3	0.225789	0.355407	0.152324	0.157457	-0.0280597	0.0358125
ACTTACTTCCTATGTT-1_795492	OENC	0.534137						ACTTACTTCCTATGTT-1_795492	fibro_3	0.380963	0.415656	0.258841	0.218762	-0.0028395	0.0356097
ACTTACTTCGCTAGCG-1_341465	OENC	-0.343201						ACTTACTTCGCTAGCG-1_341465	fibro_3	-0.0592078	0.100615	-0.153263	-0.031344	-0.0800589	0.015663
ACTTACTTCGCTGATA-1_478540	OENC	0.328777						ACTTACTTCGCTGATA-1_478540	fibro_3	0.272537	0.378837	0.186082	0.185902	0.043779	0.0503854
ACTTACTTCTGCCCTA-1_985835	OENC	0.100436						ACTTACTTCTGCCCTA-1_985835	fibro_3	0.160984	0.298557	0.108655	0.128629	-0.0260614	0.0256152
ACTTACTTCTGCGGCA-1_438381	OENC	0.0143904						ACTTACTTCTGCGGCA-1_438381	fibro_3	0.106095	0.244406	0.053259	0.0860598	-0.0471266	0.0097836
ACTTACTTCTGTCTAT-1_730666	OENC	0.483439						ACTTACTTCTGTCTAT-1_730666	fibro_3	0.355343	0.418282	0.249674	0.22446	0.0164789	0.0423979
ACTTGTTAGCGTCTAT-1_680872	OENC	0.223313						ACTTGTTAGCGTCTAT-1_680872	fibro_3	0.205556	0.310143	0.126063	0.139979	-0.0145785	0.0389331
ACTTGTTAGGTGCTTT-1_907649	OENC	0.0478227						ACTTGTTAGGTGCTTT-1_907649	fibro_3	0.145781	0.287329	0.088053	0.114362	-0.0406148	0.0215583
ACTTGTTAGTACTTGC-1_760866	OENC	0.373925						ACTTGTTAGTACTTGC-1_760866	fibro_3	0.312747	0.414197	0.203503	0.186402	-0.00748482	0.0294356
ACTTGTTCAAACCCAT-1_853651	OENC	0.348596						ACTTGTTCAAACCCAT-1_853651	fibro_3	0.269938	0.352294	0.179399	0.175366	0.00308843	0.042341
ACTTGTTCAACGATCT-1_254686	OENC	0.489936						ACTTGTTCAACGATCT-1_254686	fibro_3	0.407607	0.509402	0.305757	0.252722	0.018344	0.044538
ACTTGTTCAACGCACC-1_453843	OENC	0.470367						ACTTGTTCAACGCACC-1_453843	fibro_3	0.346157	0.41522	0.239786	0.213391	0.0335971	0.0390656
ACTTGTTCAGACACTT-1_784928	OENC	0.528057						ACTTGTTCAGACACTT-1_784928	fibro_3	0.408543	0.476908	0.282528	0.245262	0.0408756	0.0383988
ACTTGTTCATGGGACA-1_591713	OENC	0.252782						ACTTGTTCATGGGACA-1_591713	fibro_3	0.255173	0.362518	0.167065	0.154431	-0.0288167	0.0211608
ACTTGTTCATTACCTT-1_988043	OENC	0.341316						ACTTGTTCATTACCTT-1_988043	fibro_3	0.287041	0.401875	0.20567	0.206421	0.0330197	0.0494477
ACTTGTTCATTATCTC-1_927597	OENC	0.348662						ACTTGTTCATTATCTC-1_927597	fibro_3	0.269844	0.345069	0.184746	0.168847	-0.00809234	0.0294146
ACTTGTTGTACAGTGG-1_885562	OENC	0.100645						ACTTGTTGTACAGTGG-1_885562	fibro_3	0.16287	0.298599	0.102452	0.120661	-0.0524288	0.0218156
ACTTGTTGTAGGGTAC-1_569294	OENC	0.271657						ACTTGTTGTAGGGTAC-1_569294	fibro_3	0.263979	0.383896	0.171324	0.176277	0.0162824	0.0271158
ACTTGTTTCTACTTAC-1_919895	OENC	0.024757						ACTTGTTTCTACTTAC-1_919895	fibro_3	0.124205	0.267332	0.0680191	0.100047	-0.0344867	0.0176995
ACTTTCAAGACTAGGC-1_290173	OENC	0.288516						ACTTTCAAGACTAGGC-1_290173	fibro_3	0.241726	0.260587	0.134642	0.115694	0.118068	0.00597006
ACTTTCAAGAGACGAA-1_256231	OENC	0.435267						ACTTTCAAGAGACGAA-1_256231	fibro_3	0.375522	0.450921	0.253774	0.210565	-0.00768019	0.0271693
ACTTTCACAAGAAGAG-1_720954	OENC	0.338228						ACTTTCACAAGAAGAG-1_720954	fibro_3	0.282328	0.380649	0.187849	0.184499	0.00939689	0.0194889
ACTTTCACAATGGAAT-1_162788	OENC	0.0709262						ACTTTCACAATGGAAT-1_162788	fibro_3	0.151039	0.281137	0.0911017	0.11328	-0.044638	0.0190335
ACTTTCACACGGTAGA-1_482136	OENC	0.282194						ACTTTCACACGGTAGA-1_482136	fibro_3	0.279116	0.402592	0.188021	0.1919	0.0118514	0.0574913
ACTTTCAGTGATGTGG-1_980341	OENC	-0.0234246						ACTTTCAGTGATGTGG-1_980341	fibro_3	0.0951614	0.245526	0.0499325	0.0853079	-0.0812643	0.0148527
ACTTTCAGTTCCACAA-1_714786	OENC	0.267088						ACTTTCAGTTCCACAA-1_714786	fibro_3	0.249422	0.346917	0.158996	0.150359	-0.03045	0.0250277
ACTTTCATCACATGCA-1_603208	OENC	0.307768						ACTTTCATCACATGCA-1_603208	fibro_3	0.261383	0.369349	0.182637	0.183107	0.00864624	0.0413872
ACTTTCATCAGTTGAC-1_756598	OENC	0.0839345						ACTTTCATCAGTTGAC-1_756598	fibro_3	0.149798	0.27469	0.0927393	0.114798	-0.0401155	0.0134087
ACTTTCATCCACGACG-1_42582	OENC	0.0670591						ACTTTCATCCACGACG-1_42582	fibro_3	0.141072	0.275214	0.0919615	0.113097	-0.0536298	0.0184158
AGAATAGAGAAACGAG-1_892577	OENC	0.407813						AGAATAGAGAAACGAG-1_892577	fibro_3	0.341293	0.444211	0.242558	0.228489	0.0185354	0.0559486
AGAATAGAGAGTACAT-1_766692	OENC	0.0619659						AGAATAGAGAGTACAT-1_766692	fibro_3	0.139208	0.280169	0.0737274	0.104726	-0.0274526	0.0224605
AGAATAGAGATTACCC-1_472288	OENC	0.396881						AGAATAGAGATTACCC-1_472288	fibro_3	0.305643	0.395038	0.211875	0.196597	0.0229171	0.0450368
AGAATAGAGCCAGGAT-1_897595	OENC	0.0273542						AGAATAGAGCCAGGAT-1_897595	fibro_3	0.117659	0.241218	0.0579694	0.0887015	-0.0607078	0.0129791
AGAATAGAGGCCCTCA-1_407147	OENC	-0.022572						AGAATAGAGGCCCTCA-1_407147	fibro_3	0.0985039	0.242331	0.0437008	0.0831563	-0.0629839	0.0158041
AGAATAGAGTCGATAA-1_767170	OENC	0.0322846						AGAATAGAGTCGATAA-1_767170	fibro_3	0.111583	0.243849	0.051663	0.0858599	-0.0524298	0.010343
AGAATAGCACACCGAC-1_941631	OENC	0.297528						AGAATAGCACACCGAC-1_941631	fibro_3	0.280454	0.393357	0.189709	0.193255	0.0122288	0.0498822
AGAATAGCACTGTTAG-1_765189	OENC	-0.0254937						AGAATAGCACTGTTAG-1_765189	fibro_3	0.102077	0.240588	0.0344343	0.0847551	-0.0484385	0.0210123
AGAATAGCAGACGCCT-1_650673	OENC	0.0440747						AGAATAGCAGACGCCT-1_650673	fibro_3	0.127161	0.255234	0.0630392	0.0948303	-0.0492003	0.012761
AGAATAGCAGACGTAG-1_923338	OENC	0.0476267						AGAATAGCAGACGTAG-1_923338	fibro_3	0.129708	0.266763	0.0688013	0.0993775	-0.0486458	0.0189797
AGAATAGCAGTTCCCT-1_270001	OENC	0.395929						AGAATAGCAGTTCCCT-1_270001	fibro_3	0.341019	0.442984	0.215356	0.20033	-0.0107299	0.0359601
AGAATAGCATAAAGGT-1_960051	OENC	0.103613						AGAATAGCATAAAGGT-1_960051	fibro_3	0.167375	0.305206	0.112441	0.129966	-0.0262183	0.0219723
AGAATAGGTCGCATCG-1_262421	OENC	0.0828022						AGAATAGGTCGCATCG-1_262421	fibro_3	0.147736	0.273369	0.077234	0.103132	-0.0436129	0.0228056
AGAATAGGTCTCCCTA-1_362591	OENC	0.279957						AGAATAGGTCTCCCTA-1_362591	fibro_3	0.249372	0.36198	0.174989	0.173062	-0.00723995	0.0474971
AGAATAGGTGCGAAAC-1_902642	OENC	0.0179716						AGAATAGGTGCGAAAC-1_902642	fibro_3	0.129944	0.26668	0.0589086	0.089695	-0.0576637	0.00938862
AGAATAGGTGGAAAGA-1_294795	OENC	0.187849						AGAATAGGTGGAAAGA-1_294795	fibro_3	0.19968	0.319631	0.121189	0.137984	-0.0175676	0.0382166
AGAATAGTCAATCTCT-1_214329	OENC	0.361311						AGAATAGTCAATCTCT-1_214329	fibro_3	0.301675	0.40613	0.206925	0.20329	0.0222061	0.0495066
AGAATAGTCACATACG-1_52150	OENC	0.410257						AGAATAGTCACATACG-1_52150	fibro_3	0.3636	0.474225	0.258083	0.236014	0.00468175	0.0583456
AGAATAGTCTACTTAC-1_840517	OENC	0.0655904						AGAATAGTCTACTTAC-1_840517	fibro_3	0.154568	0.296563	0.0896922	0.116574	-0.0434058	0.0287414
AGAATAGTCTCGGACG-1_612928	OENC	0.0179529						AGAATAGTCTCGGACG-1_612928	fibro_3	0.118805	0.270306	0.0634869	0.0968662	-0.0502225	0.0194636
AGAATAGTCTGTCTCG-1_48513	OENC	0.0209995						AGAATAGTCTGTCTCG-1_48513	fibro_3	0.118411	0.246355	0.0563773	0.0904897	-0.0519578	0.0180036
AGACGTTAGACTAAGT-1_269719	OENC	0.266832						AGACGTTAGACTAAGT-1_269719	fibro_3	0.264154	0.378164	0.165139	0.171947	0.0100657	0.0250395
AGACGTTAGAGGTAGA-1_760647	OENC	0.0699306						AGACGTTAGAGGTAGA-1_760647	fibro_3	0.15443	0.277341	0.080198	0.097456	-0.0572976	0.00746614
AGACGTTCAATGACCT-1_917457	OENC	0.0349684						AGACGTTCAATGACCT-1_917457	fibro_3	0.124173	0.264649	0.0616406	0.0974229	-0.0466959	0.0170135
AGACGTTCACAGACAG-1_42594	OENC	0.424811						AGACGTTCACAGACAG-1_42594	fibro_3	0.339578	0.442826	0.257952	0.229983	0.0235445	0.0274518
AGACGTTCACGGTAGA-1_623126	OENC	0.212156						AGACGTTCACGGTAGA-1_623126	fibro_3	0.232934	0.35998	0.155725	0.165758	-0.00324155	0.045143
AGACGTTCAGTCGTGC-1_25791	OENC	0.0636534						AGACGTTCAGTCGTGC-1_25791	fibro_3	0.138564	0.266881	0.0786203	0.103131	-0.050041	0.0136742
AGACGTTCAGTTCATG-1_996860	OENC	0.266175						AGACGTTCAGTTCATG-1_996860	fibro_3	0.266774	0.378187	0.171908	0.173891	0.0032207	0.0311416
AGACGTTGTCCAGTGC-1_177718	OENC	0.0021204						AGACGTTGTCCAGTGC-1_177718	fibro_3	0.109044	0.235943	0.0489017	0.0829544	-0.056185	0.0137364
AGACGTTGTCTCTCGT-1_654859	OENC	0.066402						AGACGTTGTCTCTCGT-1_654859	fibro_3	0.148075	0.280992	0.0849325	0.111212	-0.0461261	0.0285505
AGACGTTGTGTTAAGA-1_820549	OENC	0.345538						AGACGTTGTGTTAAGA-1_820549	fibro_3	0.278312	0.348137	0.176993	0.164536	-0.0242696	0.0356839
AGACGTTGTTTAGGAA-1_82439	OENC	0.0231547						AGACGTTGTTTAGGAA-1_82439	fibro_3	0.116836	0.249639	0.0615986	0.0943368	-0.06029	0.0207294
AGACGTTTCCGCAGTG-1_830690	OENC	0.0432166						AGACGTTTCCGCAGTG-1_830690	fibro_3	0.119785	0.257894	0.0670613	0.0977159	-0.0636568	0.018661
AGACGTTTCTTCCTTC-1_417017	OENC	0.224228						AGACGTTTCTTCCTTC-1_417017	fibro_3	0.228554	0.356122	0.157845	0.163837	0.0076233	0.040784
AGACGTTTCTTGAGGT-1_66647	OENC	0.238858						AGACGTTTCTTGAGGT-1_66647	fibro_3	0.217901	0.32707	0.147318	0.153057	-0.00558226	0.0408643
AGAGCGAAGGCTAGAC-1_104336	OENC	0.314503						AGAGCGAAGGCTAGAC-1_104336	fibro_3	0.276285	0.380869	0.194191	0.189362	-0.00842319	0.0510718
AGAGCGAAGTGGGCTA-1_731123	OENC	0.00753435						AGAGCGAAGTGGGCTA-1_731123	fibro_3	0.111706	0.243214	0.0539808	0.082508	-0.0615387	0.0149033
AGAGCGACAAGTCTGT-1_594064	OENC	0.0947127						AGAGCGACAAGTCTGT-1_594064	fibro_3	0.159874	0.291182	0.0929966	0.110753	-0.0513679	0.0210757
AGAGCGACAATAGAGT-1_534583	OENC	0.0451641						AGAGCGACAATAGAGT-1_534583	fibro_3	0.141405	0.273805	0.0742082	0.105739	-0.0495721	0.0215987
AGAGCGACACATCCGG-1_48505	OENC	0.0785656						AGAGCGACACATCCGG-1_48505	fibro_3	0.140702	0.252169	0.0714337	0.0936739	-0.0464527	0.0151089
AGAGCGACACCAGATT-1_615337	OENC	0.195476						AGAGCGACACCAGATT-1_615337	fibro_3	0.221703	0.337291	0.140131	0.148344	-0.0240699	0.0394824
AGAGCGACACCCATTC-1_738851	OENC	0.286328						AGAGCGACACCCATTC-1_738851	fibro_3	0.268447	0.395245	0.171959	0.180278	0.0183681	0.0252378
AGAGCGACAGGAATCG-1_117799	OENC	-0.00521989						AGAGCGACAGGAATCG-1_117799	fibro_3	0.110037	0.255133	0.0594627	0.0895788	-0.0614846	0.0173187
AGAGCGACAGTAGAGC-1_366601	OENC	0.130178						AGAGCGACAGTAGAGC-1_366601	fibro_3	0.175856	0.30644	0.103842	0.124418	-0.0516522	0.0320868
AGAGCGACATAGTAAG-1_135035	OENC	0.0432458						AGAGCGACATAGTAAG-1_135035	fibro_3	0.143329	0.279095	0.0702623	0.0978278	-0.0429355	0.00926329
AGAGCGACATTAGCCA-1_297117	OENC	-0.0149949						AGAGCGACATTAGCCA-1_297117	fibro_3	0.100586	0.231012	0.0360903	0.0749416	-0.0510807	0.017855
AGAGCGAGTCATACTG-1_908073	OENC	-0.0233006						AGAGCGAGTCATACTG-1_908073	fibro_3	0.0928997	0.234154	0.0402169	0.0769641	-0.0579226	0.0197993
AGAGCGAGTGTTGGGA-1_112918	OENC	-0.00176531						AGAGCGAGTGTTGGGA-1_112918	fibro_3	0.0983171	0.24091	0.0465048	0.079808	-0.0527912	0.0150116
AGAGCGATCCCTAACC-1_564549	OENC	-0.0125767						AGAGCGATCCCTAACC-1_564549	fibro_3	0.110085	0.251735	0.0531069	0.0874197	-0.0630659	0.0242645
AGAGCGATCGGGAGTA-1_8583	OENC	0.0593236						AGAGCGATCGGGAGTA-1_8583	fibro_3	0.126961	0.249947	0.0644191	0.0892405	-0.0456247	0.0245437
AGAGCTTAGAACAACT-1_787502	OENC	0.187789						AGAGCTTAGAACAACT-1_787502	fibro_3	0.203904	0.323659	0.12238	0.140998	-0.00874843	0.0347105
AGAGCTTAGAACTCGG-1_807160	OENC	0.132733						AGAGCTTAGAACTCGG-1_807160	fibro_3	0.201946	0.336747	0.131671	0.149124	-0.0272079	0.0554398
AGAGCTTAGAGCTGGT-1_509219	OENC	-0.00749086						AGAGCTTAGAGCTGGT-1_509219	fibro_3	0.105826	0.239648	0.0448141	0.0838757	-0.0599938	0.0143091
AGAGCTTAGATGTGGC-1_478424	OENC	-0.0163635						AGAGCTTAGATGTGGC-1_478424	fibro_3	0.0984774	0.247542	0.0454066	0.086486	-0.0500312	0.0174372
AGAGCTTAGCGCCTTG-1_403077	OENC	0.0626212						AGAGCTTAGCGCCTTG-1_403077	fibro_3	0.132662	0.251371	0.0656758	0.0915488	-0.0405191	0.0152517
AGAGCTTAGGACTGGT-1_543652	OENC	0.268052						AGAGCTTAGGACTGGT-1_543652	fibro_3	0.252538	0.371485	0.171196	0.173236	-0.00960432	0.052647
AGAGCTTAGGGTTCCC-1_7867	OENC	0.209574						AGAGCTTAGGGTTCCC-1_7867	fibro_3	0.207952	0.30511	0.129659	0.132331	-0.0278922	0.0329444
AGAGCTTAGTCATCCA-1_173895	OENC	0.359173						AGAGCTTAGTCATCCA-1_173895	fibro_3	0.294886	0.387319	0.181611	0.183559	0.00624981	0.0144772
AGAGCTTAGTCTCAAC-1_896861	OENC	-0.012254						AGAGCTTAGTCTCAAC-1_896861	fibro_3	0.097812	0.254229	0.0498015	0.0889441	-0.0569842	0.0171914
AGAGCTTAGTGCTGCC-1_519487	OENC	-0.0338458						AGAGCTTAGTGCTGCC-1_519487	fibro_3	0.0880929	0.234733	0.0373873	0.0778425	-0.0502497	0.0131061
AGAGCTTCAACACCCG-1_973213	OENC	0.248275						AGAGCTTCAACACCCG-1_973213	fibro_3	0.283828	0.402203	0.203856	0.179173	-0.0378525	0.0296544
AGAGCTTCACACCGAC-1_805484	OENC	0.180096						AGAGCTTCACACCGAC-1_805484	fibro_3	0.186781	0.284266	0.106873	0.119111	-0.041393	0.0251922
AGAGCTTCACCACGTG-1_949031	OENC	0.581429						AGAGCTTCACCACGTG-1_949031	fibro_3	0.413854	0.433362	0.273344	0.227227	0.00543374	0.0345785
AGAGCTTGTACCGAGA-1_285357	OENC	0.343418						AGAGCTTGTACCGAGA-1_285357	fibro_3	0.320141	0.410886	0.192091	0.176616	-0.0225204	0.0322206
AGAGCTTGTAGTGAAT-1_619058	OENC	-0.0331719						AGAGCTTGTAGTGAAT-1_619058	fibro_3	0.0871631	0.229625	0.0305026	0.0741839	-0.0481267	0.01133
AGAGCTTGTATGGTTC-1_795161	OENC	0.190521						AGAGCTTGTATGGTTC-1_795161	fibro_3	0.248248	0.359589	0.140604	0.163427	-0.0161163	0.0591261
AGAGCTTGTCGTTGTA-1_935566	OENC	-0.028391						AGAGCTTGTCGTTGTA-1_935566	fibro_3	0.0959836	0.237853	0.044675	0.0770733	-0.0747103	0.0211856
AGAGCTTGTTACAGAA-1_526652	OENC	0.271056						AGAGCTTGTTACAGAA-1_526652	fibro_3	0.260489	0.376658	0.165047	0.172619	0.0124165	0.0254955
AGAGCTTGTTACGACT-1_831893	OENC	0.145865						AGAGCTTGTTACGACT-1_831893	fibro_3	0.178102	0.301945	0.108448	0.126909	-0.0315743	0.0306659
AGAGCTTTCGAATGCT-1_800116	OENC	0.0168412						AGAGCTTTCGAATGCT-1_800116	fibro_3	0.13152	0.278015	0.0640805	0.0948657	-0.0677631	0.0139942
AGAGTGGAGACAGACC-1_658076	OENC	0.238522						AGAGTGGAGACAGACC-1_658076	fibro_3	0.251809	0.378207	0.160731	0.164171	-0.0188487	0.0460145
AGAGTGGAGCAAATCA-1_995597	OENC	0.483722						AGAGTGGAGCAAATCA-1_995597	fibro_3	0.338657	0.425053	0.268366	0.234149	0.0501185	0.019821
AGAGTGGAGCGTTCCG-1_845622	OENC	0.149637						AGAGTGGAGCGTTCCG-1_845622	fibro_3	0.202698	0.303222	0.0994396	0.131223	6.33625e-05	0.0491781
AGAGTGGAGGAGTTGC-1_879890	OENC	0.144046						AGAGTGGAGGAGTTGC-1_879890	fibro_3	0.187722	0.285894	0.0978098	0.115441	-0.0194806	0.0137882
AGAGTGGAGGTGCAAC-1_482919	OENC	0.0276155						AGAGTGGAGGTGCAAC-1_482919	fibro_3	0.130485	0.253497	0.0668066	0.0939129	-0.0668673	0.0263229
AGAGTGGCAAGGGTCA-1_94897	OENC	0.0188693						AGAGTGGCAAGGGTCA-1_94897	fibro_3	0.107562	0.259861	0.0592702	0.0917652	-0.0443055	0.0177413
AGAGTGGCAATACGCT-1_28267	OENC	0.0345795						AGAGTGGCAATACGCT-1_28267	fibro_3	0.105947	0.246782	0.0552415	0.0866854	-0.0614616	0.0268402
AGAGTGGGTAAATACG-1_9439	OENC	0.262666						AGAGTGGGTAAATACG-1_9439	fibro_3	0.27258	0.403726	0.18698	0.18452	0.00312082	0.0358309
AGAGTGGGTAGAGTGC-1_823091	OENC	-0.24915						AGAGTGGGTAGAGTGC-1_823091	fibro_3	-0.0265782	0.106958	-0.113228	-0.0191792	-0.0522947	0.0109818
AGAGTGGGTATATGAG-1_43040	OENC	-0.327864						AGAGTGGGTATATGAG-1_43040	fibro_3	-0.0480148	0.102031	-0.140968	-0.0274447	-0.0732405	0.0161171
AGAGTGGGTCCCGACA-1_823170	OENC	0.239291						AGAGTGGGTCCCGACA-1_823170	fibro_3	0.252358	0.38347	0.148581	0.157	-0.0150262	0.0293214
AGAGTGGGTCGCATCG-1_91859	OENC	0.264509						AGAGTGGGTCGCATCG-1_91859	fibro_3	0.254591	0.363305	0.152887	0.161423	0.0175046	0.0201454
AGAGTGGGTGCTTCTC-1_864137	OENC	0.109611						AGAGTGGGTGCTTCTC-1_864137	fibro_3	0.207148	0.329317	0.106917	0.137502	-0.0393786	0.0608218
AGAGTGGGTGGCGAAT-1_22668	OENC	0.325107						AGAGTGGGTGGCGAAT-1_22668	fibro_3	0.275711	0.376471	0.184692	0.181469	0.011651	0.0395018
AGAGTGGTCGCTTAGA-1_949141	OENC	-0.00590635						AGAGTGGTCGCTTAGA-1_949141	fibro_3	0.101536	0.2278	0.037542	0.0742745	-0.0623575	0.00663992
AGAGTGGTCGGCGGTT-1_228148	OENC	0.00922871						AGAGTGGTCGGCGGTT-1_228148	fibro_3	0.117202	0.247727	0.0601503	0.0879073	-0.0667426	0.0227983
AGAGTGGTCGGCTACG-1_626769	OENC	0.0435944						AGAGTGGTCGGCTACG-1_626769	fibro_3	0.124862	0.246579	0.066454	0.0921165	-0.05636	0.0196283
AGAGTGGTCGTCCAGG-1_439620	OENC	0.216339						AGAGTGGTCGTCCAGG-1_439620	fibro_3	0.238715	0.350819	0.137762	0.143119	-0.0354934	0.0314953
AGAGTGGTCGTTGACA-1_599773	OENC	-0.0633978						AGAGTGGTCGTTGACA-1_599773	fibro_3	0.123699	0.265926	0.0480267	0.10656	-0.0764786	0.0546488
AGAGTGGTCTCTGAGA-1_968633	OENC	0.226731						AGAGTGGTCTCTGAGA-1_968633	fibro_3	0.229997	0.34515	0.156707	0.161434	-0.0108	0.0420628
AGATCTGAGAATTGTG-1_994204	OENC	0.119516						AGATCTGAGAATTGTG-1_994204	fibro_3	0.201964	0.343308	0.118745	0.129942	-0.0499946	0.0180618
AGATCTGAGAGCAATT-1_273533	OENC	0.0638838						AGATCTGAGAGCAATT-1_273533	fibro_3	0.131622	0.264159	0.0781251	0.102171	-0.0516028	0.0180327
AGATCTGAGAGGACGG-1_287168	OENC	0.522264						AGATCTGAGAGGACGG-1_287168	fibro_3	0.435664	0.539111	0.325983	0.266393	0.0292148	0.0454609
AGATCTGAGATATGGT-1_199977	OENC	0.594433						AGATCTGAGATATGGT-1_199977	fibro_3	0.363461	0.351179	0.270772	0.201345	0.100759	0.00906515
AGATCTGCACAGCCCA-1_196244	OENC	0.141871						AGATCTGCACAGCCCA-1_196244	fibro_3	0.194792	0.326831	0.114855	0.136421	-0.025061	0.0311882
AGATCTGCATATACGC-1_991003	OENC	-0.0284938						AGATCTGCATATACGC-1_991003	fibro_3	0.108981	0.254216	0.0434472	0.082798	-0.0666608	0.0212936
AGATCTGCATGCCCGA-1_955346	OENC	0.298682						AGATCTGCATGCCCGA-1_955346	fibro_3	0.272752	0.38558	0.18494	0.181035	-0.00249783	0.0520497
AGATCTGGTCTAGTGT-1_236431	OENC	0.417796						AGATCTGGTCTAGTGT-1_236431	fibro_3	0.327258	0.397003	0.227351	0.20442	-0.0160155	0.054665
AGATCTGGTGTATGGG-1_517316	OENC	0.22602						AGATCTGGTGTATGGG-1_517316	fibro_3	0.228476	0.333879	0.14634	0.150532	-0.029122	0.0420473
AGATCTGTCAGCTCGG-1_577782	OENC	0.0289491						AGATCTGTCAGCTCGG-1_577782	fibro_3	0.129419	0.256658	0.0692857	0.0976975	-0.0669945	0.0275896
AGATTGCAGACTGGGT-1_222556	OENC	0.0273888						AGATTGCAGACTGGGT-1_222556	fibro_3	0.120727	0.263086	0.0650045	0.0988884	-0.0428311	0.0139526
AGATTGCAGATCCGAG-1_825124	OENC	-0.0431363						AGATTGCAGATCCGAG-1_825124	fibro_3	0.0872001	0.236858	0.038592	0.0742345	-0.0750236	0.0158906
AGATTGCAGATTACCC-1_363241	OENC	0.258805						AGATTGCAGATTACCC-1_363241	fibro_3	0.220111	0.321794	0.140079	0.152624	0.00144853	0.0445153
AGATTGCAGCAGGCTA-1_924038	OENC	0.0016103						AGATTGCAGCAGGCTA-1_924038	fibro_3	0.116262	0.255198	0.0632665	0.0923192	-0.0658576	0.0154369
AGATTGCAGGTAAACT-1_320962	OENC	0.0483248						AGATTGCAGGTAAACT-1_320962	fibro_3	0.126431	0.269962	0.0753341	0.103611	-0.0453391	0.0128439
AGATTGCAGTACCGGA-1_120048	OENC	0.296718						AGATTGCAGTACCGGA-1_120048	fibro_3	0.254842	0.358716	0.168878	0.170335	0.0165439	0.0397358
AGATTGCCAAGTACCT-1_210499	OENC	0.0407784						AGATTGCCAAGTACCT-1_210499	fibro_3	0.121203	0.27037	0.0709974	0.0983162	-0.0483542	0.0212415
AGATTGCCAATGAAAC-1_559180	OENC	0.0107229						AGATTGCCAATGAAAC-1_559180	fibro_3	0.118742	0.260428	0.0625994	0.0944404	-0.0642181	0.0197963
AGATTGCCATTAGCCA-1_403326	OENC	0.230745						AGATTGCCATTAGCCA-1_403326	fibro_3	0.222637	0.329034	0.136588	0.148599	-0.00382458	0.0351218
AGATTGCGTCATGCCG-1_789544	OENC	-0.0393329						AGATTGCGTCATGCCG-1_789544	fibro_3	0.0912441	0.233794	0.0378085	0.0743116	-0.0730466	0.0209934
AGATTGCGTTGGAGGT-1_471045	OENC	0.0469846						AGATTGCGTTGGAGGT-1_471045	fibro_3	0.146225	0.293635	0.0762506	0.10309	-0.0528778	0.0151438
AGATTGCTCACATGCA-1_873281	OENC	0.0509213						AGATTGCTCACATGCA-1_873281	fibro_3	0.157918	0.303518	0.0745551	0.101431	-0.0548636	0.0117338
AGATTGCTCAGAAATG-1_176097	OENC	0.377367						AGATTGCTCAGAAATG-1_176097	fibro_3	0.301298	0.400749	0.202379	0.197639	0.02252	0.0515028
AGATTGCTCAGCTGGC-1_305159	OENC	0.471945						AGATTGCTCAGCTGGC-1_305159	fibro_3	0.41126	0.48962	0.281143	0.225366	-0.00187725	0.0282312
AGATTGCTCATCGCTC-1_395722	OENC	0.73079						AGATTGCTCATCGCTC-1_395722	fibro_3	0.420169	0.419013	0.32363	0.251886	0.107058	0.0167862
AGATTGCTCCATTCTA-1_4994	OENC	0.262723						AGATTGCTCCATTCTA-1_4994	fibro_3	0.262335	0.373522	0.184761	0.180992	-0.0237487	0.0540531
AGATTGCTCGGTCCGA-1_898505	OENC	0.186534						AGATTGCTCGGTCCGA-1_898505	fibro_3	0.207517	0.309754	0.116298	0.13021	-0.00544464	0.0113462
AGATTGCTCGTTGACA-1_424280	OENC	-0.260193						AGATTGCTCGTTGACA-1_424280	fibro_3	-0.0272284	0.116946	-0.126806	-0.0159114	-0.0669	0.0115045
AGATTGCTCTGGCGTG-1_20754	OENC	0.338576						AGATTGCTCTGGCGTG-1_20754	fibro_3	0.275099	0.365667	0.18418	0.183992	-0.019776	0.0625395
AGCAGCCAGATACACA-1_632583	OENC	0.428719						AGCAGCCAGATACACA-1_632583	fibro_3	0.357879	0.454846	0.255863	0.232583	0.0136833	0.0517098
AGCAGCCAGATATACG-1_253635	OENC	0.345071						AGCAGCCAGATATACG-1_253635	fibro_3	0.312535	0.410857	0.204753	0.208103	0.0155023	0.0561144
AGCAGCCAGATATGGT-1_789984	OENC	0.0393459						AGCAGCCAGATATGGT-1_789984	fibro_3	0.126036	0.257881	0.0643283	0.0956914	-0.0464648	0.0139906
AGCAGCCAGGAACTGC-1_114601	OENC	0.408704						AGCAGCCAGGAACTGC-1_114601	fibro_3	0.33269	0.42975	0.238582	0.216075	0.00670982	0.0430652
AGCAGCCCAAGTTGTC-1_69106	OENC	0.27526						AGCAGCCCAAGTTGTC-1_69106	fibro_3	0.269227	0.392648	0.176752	0.182321	0.0193087	0.0262554
AGCAGCCCACGCCAGT-1_200499	OENC	0.00784146						AGCAGCCCACGCCAGT-1_200499	fibro_3	0.110307	0.254333	0.0529574	0.0893016	-0.0452117	0.018389
AGCAGCCCAGCTTCGG-1_293540	OENC	0.219686						AGCAGCCCAGCTTCGG-1_293540	fibro_3	0.220256	0.339885	0.149617	0.154261	-0.0096469	0.0365696
AGCAGCCCATCAGTCA-1_391404	OENC	0.26878						AGCAGCCCATCAGTCA-1_391404	fibro_3	0.260725	0.3687	0.157817	0.163108	0.00575266	0.0193752
AGCAGCCGTAAGAGGA-1_353940	OENC	0.591549						AGCAGCCGTAAGAGGA-1_353940	fibro_3	0.46203	0.527656	0.330567	0.281184	0.0227388	0.066363
AGCAGCCGTACTCGCG-1_3051	OENC	0.0660947						AGCAGCCGTACTCGCG-1_3051	fibro_3	0.14933	0.286895	0.0838314	0.113734	-0.0453427	0.0234635
AGCAGCCGTCTGATTG-1_531214	OENC	0.0130409						AGCAGCCGTCTGATTG-1_531214	fibro_3	0.11421	0.246546	0.05463	0.0876298	-0.0512452	0.00376546
AGCAGCCGTCTTTCAT-1_863909	OENC	0.257408						AGCAGCCGTCTTTCAT-1_863909	fibro_3	0.248038	0.350652	0.150577	0.157287	0.0079871	0.0210869
AGCAGCCGTGTCAATC-1_259208	OENC	0.31791						AGCAGCCGTGTCAATC-1_259208	fibro_3	0.254545	0.358223	0.173131	0.179078	0.0114899	0.0441125
AGCAGCCGTTTGGCGC-1_93974	OENC	0.436757						AGCAGCCGTTTGGCGC-1_93974	fibro_3	0.379773	0.483439	0.27078	0.226563	-0.000272807	0.0395962
AGCAGCCTCATTGCCC-1_83889	OENC	0.101061						AGCAGCCTCATTGCCC-1_83889	fibro_3	0.152007	0.26993	0.0842248	0.103839	-0.0406005	0.0130194
AGCAGCCTCCTTGACC-1_257744	OENC	0.243274						AGCAGCCTCCTTGACC-1_257744	fibro_3	0.232501	0.351798	0.156587	0.163319	0.00762798	0.0415804
AGCAGCCTCGCCATAA-1_86540	OENC	0.226022						AGCAGCCTCGCCATAA-1_86540	fibro_3	0.209976	0.328494	0.143428	0.155102	-0.00628538	0.035736
AGCAGCCTCTGATACG-1_117788	OENC	0.146777						AGCAGCCTCTGATACG-1_117788	fibro_3	0.193605	0.336078	0.124261	0.143543	-0.0165936	0.0401279
AGCATACAGAAACGCC-1_186304	OENC	0.0349574						AGCATACAGAAACGCC-1_186304	fibro_3	0.131424	0.267266	0.0752209	0.104454	-0.052349	0.0201338
AGCATACAGCAGACTG-1_69494	OENC	0.3529						AGCATACAGCAGACTG-1_69494	fibro_3	0.316586	0.412936	0.213374	0.214787	0.0166911	0.0619352
AGCATACAGTATCGAA-1_338623	OENC	0.245827						AGCATACAGTATCGAA-1_338623	fibro_3	0.251391	0.38232	0.164732	0.167417	-0.0040123	0.0335554
AGCATACCACAGAGGT-1_781542	OENC	-0.26609						AGCATACCACAGAGGT-1_781542	fibro_3	-0.0190349	0.116221	-0.119249	-0.0117522	-0.0701291	0.0172799
AGCATACCACCAGTTA-1_723161	OENC	0.274807						AGCATACCACCAGTTA-1_723161	fibro_3	0.263669	0.380452	0.166954	0.173698	0.0147888	0.024528
AGCATACCAGCTCGAC-1_633321	OENC	0.0110566						AGCATACCAGCTCGAC-1_633321	fibro_3	0.111733	0.246711	0.0551841	0.0889473	-0.0481773	0.0126284
AGCATACCATGAACCT-1_156334	OENC	0.153146						AGCATACCATGAACCT-1_156334	fibro_3	0.225933	0.367195	0.14604	0.164188	-0.0270868	0.0571188
AGCATACGTAAAGGAG-1_152739	OENC	0.364535						AGCATACGTAAAGGAG-1_152739	fibro_3	0.302184	0.40589	0.215389	0.199364	0.00747928	0.0447065
AGCATACGTAGCCTCG-1_158851	OENC	0.238947						AGCATACGTAGCCTCG-1_158851	fibro_3	0.244797	0.364949	0.15273	0.169339	0.0222668	0.0563163
AGCATACGTATAGTAG-1_895088	OENC	0.197681						AGCATACGTATAGTAG-1_895088	fibro_3	0.233539	0.365777	0.150724	0.166334	-0.00609339	0.0311061
AGCATACGTATGCTTG-1_289939	OENC	0.445924						AGCATACGTATGCTTG-1_289939	fibro_3	0.337571	0.390259	0.219957	0.196648	-0.0168756	0.0423767
AGCATACTCAACACTG-1_18619	OENC	0.344765						AGCATACTCAACACTG-1_18619	fibro_3	0.279048	0.381527	0.195513	0.191777	0.022581	0.043312
AGCATACTCCAAGTAC-1_49620	OENC	0.165848						AGCATACTCCAAGTAC-1_49620	fibro_3	0.192213	0.327475	0.137939	0.151125	-0.0143446	0.0229337
AGCATACTCCTAGGGC-1_593186	OENC	0.170334						AGCATACTCCTAGGGC-1_593186	fibro_3	0.18179	0.29496	0.108913	0.12429	-0.00634652	0.0305506
AGCATACTCGGTTCGG-1_241353	OENC	0.28833						AGCATACTCGGTTCGG-1_241353	fibro_3	0.264486	0.363401	0.167634	0.165723	0.0146679	0.0201721
AGCATACTCTCAAACG-1_304142	OENC	0.185319						AGCATACTCTCAAACG-1_304142	fibro_3	0.199842	0.32413	0.136133	0.148051	-0.00830395	0.0220715
AGCCTAAAGATATGCA-1_794493	OENC	0.781848						AGCCTAAAGATATGCA-1_794493	fibro_3	0.447363	0.473145	0.379423	0.303161	0.161046	0.0041301
AGCCTAAAGATGGCGT-1_750661	OENC	0.278081						AGCCTAAAGATGGCGT-1_750661	fibro_3	0.27472	0.387588	0.196195	0.186976	-0.0208385	0.0519924
AGCCTAAAGCCTCGTG-1_589345	OENC	0.085065						AGCCTAAAGCCTCGTG-1_589345	fibro_3	0.151203	0.279262	0.0793881	0.106036	-0.0404644	0.0243293
AGCCTAAAGCTTATCG-1_136211	OENC	0.037622						AGCCTAAAGCTTATCG-1_136211	fibro_3	0.128759	0.269946	0.0782657	0.105023	-0.0590136	0.0224782
AGCCTAAAGGGCTTCC-1_627481	OENC	-0.0251354						AGCCTAAAGGGCTTCC-1_627481	fibro_3	0.0974468	0.244771	0.0444225	0.0805108	-0.0621868	0.01677
AGCCTAAAGTATCTCG-1_864842	OENC	0.241081						AGCCTAAAGTATCTCG-1_864842	fibro_3	0.240217	0.366161	0.154933	0.164397	0.00925755	0.0208484
AGCCTAAAGTTACGGG-1_597692	OENC	0.290343						AGCCTAAAGTTACGGG-1_597692	fibro_3	0.289415	0.406613	0.223913	0.212921	0.0234307	0.0188425
AGCCTAACACGTAAGG-1_197969	OENC	0.152567						AGCCTAACACGTAAGG-1_197969	fibro_3	0.181854	0.296839	0.109631	0.129546	-0.0240046	0.0185365
AGCCTAACAGCGTAAG-1_982050	OENC	0.139697						AGCCTAACAGCGTAAG-1_982050	fibro_3	0.168149	0.284479	0.102689	0.122432	-0.0385301	0.0198149
AGCCTAACATCTATGG-1_131674	OENC	0.148646						AGCCTAACATCTATGG-1_131674	fibro_3	0.189062	0.30614	0.128802	0.140022	-0.0165548	0.015746
AGCCTAACATTCACTT-1_181336	OENC	-0.223316						AGCCTAACATTCACTT-1_181336	fibro_3	0.0118252	0.130783	-0.0970661	0.000126647	-0.0657603	0.0213091
AGCCTAAGTCTAGCGC-1_788943	OENC	0.122921						AGCCTAAGTCTAGCGC-1_788943	fibro_3	0.1839	0.318563	0.111789	0.132441	-0.0390646	0.0337799
AGCCTAAGTGTAACGG-1_236138	OENC	0.330087						AGCCTAAGTGTAACGG-1_236138	fibro_3	0.284844	0.39467	0.191827	0.190032	0.0195783	0.0194019
AGCCTAATCAGAGCTT-1_860342	OENC	0.322909						AGCCTAATCAGAGCTT-1_860342	fibro_3	0.289958	0.400677	0.208349	0.197336	-0.00766459	0.0474618
AGCCTAATCAGCGATT-1_419425	OENC	0.145023						AGCCTAATCAGCGATT-1_419425	fibro_3	0.227239	0.363693	0.137602	0.160129	-0.0341175	0.0640703
AGCCTAATCCACTGGG-1_651857	OENC	0.402948						AGCCTAATCCACTGGG-1_651857	fibro_3	0.330915	0.422678	0.212626	0.191424	-0.00871291	0.0406875
AGCCTAATCCTAGTGA-1_579699	OENC	0.258276						AGCCTAATCCTAGTGA-1_579699	fibro_3	0.28825	0.401846	0.182798	0.196753	0.000367011	0.0650972
AGCCTAATCGCAGGCT-1_323007	OENC	0.0857166						AGCCTAATCGCAGGCT-1_323007	fibro_3	0.186908	0.310354	0.0937049	0.12899	-0.0323431	0.040605
AGCCTAATCGGGAGTA-1_431335	OENC	0.254924						AGCCTAATCGGGAGTA-1_431335	fibro_3	0.244299	0.34495	0.153492	0.146176	-0.0268421	0.0251681
AGCCTAATCTCACATT-1_417773	OENC	0.208223						AGCCTAATCTCACATT-1_417773	fibro_3	0.209187	0.31678	0.129589	0.140303	-0.0245052	0.0305832
AGCGGTCAGCGGATCA-1_522972	OENC	0.248198						AGCGGTCAGCGGATCA-1_522972	fibro_3	0.254103	0.370736	0.164667	0.166777	-0.00297017	0.0470404
AGCGGTCAGCTCCTCT-1_432197	OENC	-0.284082						AGCGGTCAGCTCCTCT-1_432197	fibro_3	-0.0270205	0.127407	-0.11081	-0.00568007	-0.0778879	0.0209064
AGCGGTCAGTCCGGTC-1_182775	OENC	0.22997						AGCGGTCAGTCCGGTC-1_182775	fibro_3	0.240458	0.363555	0.139975	0.148539	-0.0338443	0.0317739
AGCGGTCAGTTGAGTA-1_70289	OENC	0.0716528						AGCGGTCAGTTGAGTA-1_70289	fibro_3	0.14842	0.278128	0.083714	0.114232	-0.0435443	0.0285429
AGCGGTCCATCTGGTA-1_964844	OENC	0.345696						AGCGGTCCATCTGGTA-1_964844	fibro_3	0.330371	0.44165	0.21617	0.215328	0.00675504	0.0635288
AGCGGTCGTAAATGTG-1_542852	OENC	0.220819						AGCGGTCGTAAATGTG-1_542852	fibro_3	0.204055	0.302181	0.131467	0.137846	-0.0237054	0.0357629
AGCGGTCGTCATACTG-1_748663	OENC	0.285333						AGCGGTCGTCATACTG-1_748663	fibro_3	0.269277	0.383629	0.188838	0.185034	-0.00697889	0.0503602
AGCGGTCGTCCGACGT-1_554676	OENC	-0.022878						AGCGGTCGTCCGACGT-1_554676	fibro_3	0.0830904	0.238943	0.0410263	0.0809693	-0.0525778	0.0239857
AGCGGTCTCATCGCTC-1_250223	OENC	0.869454						AGCGGTCTCATCGCTC-1_250223	fibro_3	0.484566	0.463543	0.412011	0.303144	0.127755	0.010698
AGCGGTCTCCACGTTC-1_284464	OENC	0.13759						AGCGGTCTCCACGTTC-1_284464	fibro_3	0.159014	0.269338	0.0907524	0.110134	-0.031838	0.00703699
AGCGGTCTCCCAACGG-1_126662	OENC	0.146727						AGCGGTCTCCCAACGG-1_126662	fibro_3	0.184585	0.300656	0.103935	0.119079	-0.0362558	0.0253692
AGCGTATAGGATGTAT-1_693831	OENC	0.0317359						AGCGTATAGGATGTAT-1_693831	fibro_3	0.142949	0.280045	0.0608387	0.0957296	-0.0431689	0.0110035
AGCGTATAGGTGCTTT-1_880094	OENC	0.305356						AGCGTATAGGTGCTTT-1_880094	fibro_3	0.265475	0.366386	0.176106	0.172749	-0.011132	0.0480817
AGCGTATCAACGATGG-1_968801	OENC	0.265941						AGCGTATCAACGATGG-1_968801	fibro_3	0.289783	0.400469	0.179872	0.195502	0.0153617	0.0589599
AGCGTATCAGCTTCGG-1_317698	OENC	0.152004						AGCGTATCAGCTTCGG-1_317698	fibro_3	0.181728	0.291219	0.110847	0.122101	-0.0403927	0.0167025
AGCGTATCATATGGTC-1_45397	OENC	0.295307						AGCGTATCATATGGTC-1_45397	fibro_3	0.282253	0.40519	0.170005	0.173364	-0.00722386	0.0345494
AGCGTATCATCTGGTA-1_949943	OENC	0.440239						AGCGTATCATCTGGTA-1_949943	fibro_3	0.320442	0.378012	0.224565	0.192587	-0.00670762	0.0297284
AGCGTATGTAAGAGAG-1_400208	OENC	0.222357						AGCGTATGTAAGAGAG-1_400208	fibro_3	0.232031	0.328903	0.133746	0.142942	-3.57198e-05	0.0147575
AGCGTATGTAGCGCAA-1_371284	OENC	0.29253						AGCGTATGTAGCGCAA-1_371284	fibro_3	0.234579	0.25773	0.132846	0.115322	0.134381	0.005023
AGCGTATGTATCAGTC-1_324154	OENC	0.245845						AGCGTATGTATCAGTC-1_324154	fibro_3	0.23089	0.344143	0.158021	0.163129	0.00334501	0.014449
AGCGTATTCACTATTC-1_560770	OENC	0.118104						AGCGTATTCACTATTC-1_560770	fibro_3	0.147121	0.283378	0.0933731	0.115979	-0.0344252	0.0201648
AGCGTATTCAGTTTGG-1_91314	OENC	0.460378						AGCGTATTCAGTTTGG-1_91314	fibro_3	0.312412	0.316349	0.213143	0.165224	0.114531	0.010748
AGCGTATTCATGTCCC-1_774883	OENC	0.0628216						AGCGTATTCATGTCCC-1_774883	fibro_3	0.15837	0.302821	0.079954	0.106093	-0.0555642	0.0127157
AGCGTATTCATTGCCC-1_413061	OENC	0.170339						AGCGTATTCATTGCCC-1_413061	fibro_3	0.179885	0.284731	0.105407	0.120397	-0.035421	0.0220186
AGCGTATTCCCTTGTG-1_823627	OENC	0.337907						AGCGTATTCCCTTGTG-1_823627	fibro_3	0.248017	0.265634	0.144831	0.121621	0.128269	0.0111217
AGCGTATTCTCGCATC-1_365933	OENC	0.0786345						AGCGTATTCTCGCATC-1_365933	fibro_3	0.14367	0.273414	0.0829956	0.108572	-0.0382728	0.0158663
AGCGTATTCTGTCTCG-1_883123	OENC	0.343618						AGCGTATTCTGTCTCG-1_883123	fibro_3	0.287804	0.37811	0.20282	0.179948	-0.0163492	0.0449351
AGCGTATTCTTGAGGT-1_245355	OENC	0.0962136						AGCGTATTCTTGAGGT-1_245355	fibro_3	0.160165	0.297672	0.0938461	0.12162	-0.0300982	0.0256692
AGCGTCGAGAGCTATA-1_594524	OENC	0.137135						AGCGTCGAGAGCTATA-1_594524	fibro_3	0.172869	0.265018	0.0703502	0.103842	-0.0415197	0.0433117
AGCGTCGCATCTACGA-1_365887	OENC	0.00171978						AGCGTCGCATCTACGA-1_365887	fibro_3	0.106272	0.225298	0.0364037	0.0723065	-0.0590419	0.0130858
AGCTCCTAGATATGCA-1_745536	OENC	0.090029						AGCTCCTAGATATGCA-1_745536	fibro_3	0.151828	0.277863	0.0930012	0.11807	-0.0297656	0.0140572
AGCTCCTAGCAATATG-1_11344	OENC	0.164923						AGCTCCTAGCAATATG-1_11344	fibro_3	0.211177	0.341619	0.148239	0.150063	-0.0313784	0.0242879
AGCTCCTAGCTACCTA-1_925059	OENC	0.291576						AGCTCCTAGCTACCTA-1_925059	fibro_3	0.288109	0.424734	0.217816	0.200445	-0.012751	0.0327499
AGCTCCTAGGTGACCA-1_869512	OENC	0.12149						AGCTCCTAGGTGACCA-1_869512	fibro_3	0.179484	0.316527	0.126388	0.1397	-0.0238409	0.0244072
AGCTCCTAGTACGATA-1_638616	OENC	0.372686						AGCTCCTAGTACGATA-1_638616	fibro_3	0.305585	0.374119	0.202677	0.17862	-0.0133049	0.0216677
AGCTCCTAGTTTGCGT-1_295088	OENC	0.636075						AGCTCCTAGTTTGCGT-1_295088	fibro_3	0.467045	0.492788	0.33078	0.273278	0.0264402	0.0412505
AGCTCCTCACACCGAC-1_935575	OENC	0.470642						AGCTCCTCACACCGAC-1_935575	fibro_3	0.330772	0.395459	0.238185	0.21002	0.0503515	0.01021
AGCTCCTCACAGACTT-1_663063	OENC	0.404739						AGCTCCTCACAGACTT-1_663063	fibro_3	0.326444	0.429525	0.236061	0.222357	0.0381212	0.0463784
AGCTCCTCACCCTATC-1_618219	OENC	0.32466						AGCTCCTCACCCTATC-1_618219	fibro_3	0.300479	0.409795	0.186221	0.181269	-0.0106198	0.0363447
AGCTCCTCACGAAAGC-1_561209	OENC	0.177364						AGCTCCTCACGAAAGC-1_561209	fibro_3	0.233138	0.361641	0.158276	0.158141	-0.029443	0.0253675
AGCTCCTCAGCGAACA-1_176157	OENC	0.129989						AGCTCCTCAGCGAACA-1_176157	fibro_3	0.175445	0.306076	0.120371	0.134801	-0.0227485	0.0218412
AGCTCCTCATTAACCG-1_711753	OENC	0.263194						AGCTCCTCATTAACCG-1_711753	fibro_3	0.257532	0.358799	0.151591	0.159956	0.00855608	0.0172776
AGCTCCTGTCAGGACA-1_925892	OENC	0.0880504						AGCTCCTGTCAGGACA-1_925892	fibro_3	0.150027	0.285266	0.105718	0.122758	-0.0354348	0.0197853
AGCTCCTGTGCACTTA-1_67051	OENC	0.359308						AGCTCCTGTGCACTTA-1_67051	fibro_3	0.28421	0.386991	0.196719	0.188975	0.0182251	0.0272485
AGCTCCTGTGGACGAT-1_236690	OENC	0.183027						AGCTCCTGTGGACGAT-1_236690	fibro_3	0.196324	0.318404	0.140609	0.148872	-0.00774668	0.0192242
AGCTCCTGTTAGAACA-1_695405	OENC	0.297442						AGCTCCTGTTAGAACA-1_695405	fibro_3	0.251913	0.36236	0.174974	0.176409	0.000727531	0.0333693
AGCTCCTTCAAGGTAA-1_332264	OENC	0.350255						AGCTCCTTCAAGGTAA-1_332264	fibro_3	0.31542	0.429302	0.22877	0.207781	0.00852932	0.0459504
AGCTCCTTCCGATATG-1_113306	OENC	0.345093						AGCTCCTTCCGATATG-1_113306	fibro_3	0.304691	0.407423	0.209708	0.203484	-0.00634934	0.0587857
AGCTCCTTCGAATCCA-1_939782	OENC	0.302121						AGCTCCTTCGAATCCA-1_939782	fibro_3	0.2695	0.390299	0.199875	0.195845	0.0142799	0.0381374
AGCTCCTTCGTGGTCG-1_372087	OENC	0.483575						AGCTCCTTCGTGGTCG-1_372087	fibro_3	0.377927	0.466862	0.28466	0.246769	0.0199932	0.0557036
AGCTCCTTCTGTACGA-1_706058	OENC	0.142372						AGCTCCTTCTGTACGA-1_706058	fibro_3	0.200763	0.315783	0.119712	0.142218	-0.0513579	0.0505569
AGCTCTCAGCAACGGT-1_751002	OENC	0.194881						AGCTCTCAGCAACGGT-1_751002	fibro_3	0.209629	0.325666	0.133689	0.136463	-0.0410175	0.026617
AGCTCTCCAAGAAAGG-1_403755	OENC	0.23906						AGCTCTCCAAGAAAGG-1_403755	fibro_3	0.232277	0.349405	0.152047	0.161185	-0.00544485	0.0290482
AGCTCTCCAATGTAAG-1_227361	OENC	0.0241308						AGCTCTCCAATGTAAG-1_227361	fibro_3	0.129276	0.259952	0.0717029	0.0976751	-0.0612306	0.0206318
AGCTCTCGTCAGGACA-1_273286	OENC	0.103395						AGCTCTCGTCAGGACA-1_273286	fibro_3	0.163346	0.286554	0.0861537	0.105985	-0.0472094	0.0111486
AGCTCTCGTCATACTG-1_72920	OENC	0.111226						AGCTCTCGTCATACTG-1_72920	fibro_3	0.158421	0.283051	0.100283	0.12057	-0.0314081	0.0156409
AGCTCTCGTTCCCTTG-1_459842	OENC	0.0383928						AGCTCTCGTTCCCTTG-1_459842	fibro_3	0.12942	0.268635	0.0756828	0.102636	-0.0539841	0.0244391
AGCTCTCTCAAACGGG-1_600472	OENC	0.0433742						AGCTCTCTCAAACGGG-1_600472	fibro_3	0.127452	0.263035	0.0753785	0.101362	-0.0710223	0.0192523
AGCTCTCTCAGCCTAA-1_275654	OENC	0.222974						AGCTCTCTCAGCCTAA-1_275654	fibro_3	0.213548	0.329787	0.141135	0.151058	-0.018571	0.0299746
AGCTCTCTCCTAGAAC-1_973215	OENC	0.168066						AGCTCTCTCCTAGAAC-1_973215	fibro_3	0.194746	0.30593	0.120682	0.13422	-0.0144817	0.0142477
AGCTCTCTCTCTGCTG-1_873161	OENC	0.275396						AGCTCTCTCTCTGCTG-1_873161	fibro_3	0.242695	0.351499	0.168763	0.172489	-0.00560064	0.0410385
AGCTCTCTCTTTACAC-1_751179	OENC	0.302518						AGCTCTCTCTTTACAC-1_751179	fibro_3	0.269549	0.349453	0.163626	0.161341	0.0109014	0.0165965
AGCTTGAAGAGACGAA-1_136125	OENC	0.126297						AGCTTGAAGAGACGAA-1_136125	fibro_3	0.177766	0.326181	0.117537	0.134595	-0.0395452	0.031535
AGCTTGAAGAGGTTAT-1_655204	OENC	0.0644773						AGCTTGAAGAGGTTAT-1_655204	fibro_3	0.142339	0.289366	0.0859604	0.109453	-0.0501414	0.0194086
AGCTTGAAGCACACAG-1_80378	OENC	0.178706						AGCTTGAAGCACACAG-1_80378	fibro_3	0.19362	0.315024	0.127451	0.142889	-0.00878358	0.0414227
AGCTTGAAGCTACCGC-1_265310	OENC	0.328836						AGCTTGAAGCTACCGC-1_265310	fibro_3	0.263005	0.361639	0.180579	0.181064	-0.00413477	0.0367405
AGCTTGAAGGAGTCTG-1_223805	OENC	0.0149448						AGCTTGAAGGAGTCTG-1_223805	fibro_3	0.128929	0.234128	0.0426139	0.082438	-0.0412768	0.0196046
AGCTTGAAGTTAGCGG-1_498866	OENC	0.246671						AGCTTGAAGTTAGCGG-1_498866	fibro_3	0.254683	0.37998	0.158862	0.160047	-0.0171964	0.0336215
AGCTTGACAATCAGAA-1_924211	OENC	0.181963						AGCTTGACAATCAGAA-1_924211	fibro_3	0.186646	0.299994	0.118868	0.132724	-0.0398859	0.0175294
AGCTTGACACCTGGTG-1_800580	OENC	0.362555						AGCTTGACACCTGGTG-1_800580	fibro_3	0.268811	0.29276	0.166831	0.142351	0.121446	0.00397683
AGCTTGACACGAGGTA-1_806108	OENC	0.0378157						AGCTTGACACGAGGTA-1_806108	fibro_3	0.13402	0.2606	0.0764071	0.100528	-0.0623849	0.0175918
AGCTTGACAGCATACT-1_664286	OENC	0.343367						AGCTTGACAGCATACT-1_664286	fibro_3	0.309115	0.439613	0.233704	0.222854	0.0167512	0.0588298
AGCTTGAGTCCAGTTA-1_229822	OENC	0.452132						AGCTTGAGTCCAGTTA-1_229822	fibro_3	0.366648	0.443571	0.24407	0.217297	0.0220409	0.0355192
AGCTTGAGTTAAGATG-1_286321	OENC	0.0128776						AGCTTGAGTTAAGATG-1_286321	fibro_3	0.115679	0.25297	0.0558174	0.0907257	-0.0514304	0.00841591
AGCTTGATCAGTACGT-1_949580	OENC	0.176488						AGCTTGATCAGTACGT-1_949580	fibro_3	0.207814	0.336827	0.130248	0.145833	-0.0191256	0.0411498
AGCTTGATCCACGAAT-1_649938	OENC	0.136847						AGCTTGATCCACGAAT-1_649938	fibro_3	0.242199	0.371157	0.154769	0.185447	-0.0562477	0.0766881
AGCTTGATCGAACTGT-1_617928	OENC	0.114541						AGCTTGATCGAACTGT-1_617928	fibro_3	0.181963	0.326684	0.109439	0.127889	-0.053961	0.0256916
AGCTTGATCGCTTAGA-1_72906	OENC	0.00543985						AGCTTGATCGCTTAGA-1_72906	fibro_3	0.109001	0.237282	0.0489772	0.0819409	-0.0535701	0.0158063
AGCTTGATCGGAATCT-1_494374	OENC	0.152283						AGCTTGATCGGAATCT-1_494374	fibro_3	0.171576	0.294171	0.10228	0.119792	-0.00448743	0.0255149
AGGCCACCAAGAGGCT-1_440830	OENC	0.456933						AGGCCACCAAGAGGCT-1_440830	fibro_3	0.387823	0.455713	0.265812	0.214982	-0.00459399	0.0239248
AGGCCACCACAAGACG-1_13917	OENC	0.0938027						AGGCCACCACAAGACG-1_13917	fibro_3	0.151698	0.279923	0.0816788	0.107631	-0.0429261	0.0248093
AGGCCACCACATGGGA-1_248682	OENC	0.191122						AGGCCACCACATGGGA-1_248682	fibro_3	0.215395	0.343106	0.143346	0.148801	-0.0299266	0.0395759
AGGCCACCACGAGGTA-1_171046	OENC	0.285493						AGGCCACCACGAGGTA-1_171046	fibro_3	0.238938	0.337718	0.158115	0.163113	-0.0106471	0.0349124
AGGCCACCAGATGGCA-1_345438	OENC	0.272146						AGGCCACCAGATGGCA-1_345438	fibro_3	0.25002	0.340365	0.159312	0.153901	-0.0319972	0.0354056
AGGCCACCAGATTGCT-1_456405	OENC	0.193062						AGGCCACCAGATTGCT-1_456405	fibro_3	0.213294	0.335677	0.135647	0.146654	-0.0230022	0.0349105
AGGCCACCAGTGGAGT-1_654901	OENC	0.254794						AGGCCACCAGTGGAGT-1_654901	fibro_3	0.257511	0.374281	0.15883	0.168574	0.0145834	0.0258018
AGGCCACCAGTTAACC-1_953590	OENC	0.215691						AGGCCACCAGTTAACC-1_953590	fibro_3	0.219434	0.336787	0.143807	0.154843	-0.0055108	0.0335817
AGGCCACGTACCCAAT-1_726935	OENC	0.0303074						AGGCCACGTACCCAAT-1_726935	fibro_3	0.143523	0.285148	0.0848668	0.110587	-0.054851	0.0233454
AGGCCACGTAGCGTCC-1_247356	OENC	0.0583147						AGGCCACGTAGCGTCC-1_247356	fibro_3	0.140857	0.266826	0.0737557	0.0999125	-0.0520765	0.0136439
AGGCCACGTAGTAGTA-1_613288	OENC	0.247397						AGGCCACGTAGTAGTA-1_613288	fibro_3	0.237722	0.349002	0.156974	0.170429	0.00100963	0.0467505
AGGCCACTCATTGCGA-1_52366	OENC	0.0675554						AGGCCACTCATTGCGA-1_52366	fibro_3	0.131166	0.26549	0.0733204	0.102087	-0.0551342	0.0224971
AGGCCACTCCCAACGG-1_567321	OENC	0.26876						AGGCCACTCCCAACGG-1_567321	fibro_3	0.265522	0.384631	0.166813	0.174407	0.0171369	0.0256946
AGGCCACTCCGGGTGT-1_740011	OENC	0.313247						AGGCCACTCCGGGTGT-1_740011	fibro_3	0.281563	0.360696	0.173217	0.170741	0.0165842	0.0188194
AGGCCACTCTAGCACA-1_750754	OENC	0.179495						AGGCCACTCTAGCACA-1_750754	fibro_3	0.225648	0.352384	0.153134	0.159638	-0.0212349	0.0511786
AGGCCACTCTTTAGGG-1_352847	OENC	0.162006						AGGCCACTCTTTAGGG-1_352847	fibro_3	0.202085	0.321575	0.11914	0.140099	-0.0195436	0.0395061
AGGCCGTAGAGACGAA-1_125696	OENC	0.0634649						AGGCCGTAGAGACGAA-1_125696	fibro_3	0.151928	0.291829	0.0728197	0.0991994	-0.0477453	0.0134003
AGGCCGTAGGGCTTGA-1_866560	OENC	-0.24099						AGGCCGTAGGGCTTGA-1_866560	fibro_3	0.00586628	0.130255	-0.0982939	-0.0018137	-0.0688624	0.0240313
AGGCCGTAGTGAACAT-1_69579	OENC	0.00517837						AGGCCGTAGTGAACAT-1_69579	fibro_3	0.117918	0.256603	0.0638884	0.0942353	-0.0637529	0.023812
AGGCCGTCACTTCGAA-1_650474	OENC	0.13557						AGGCCGTCACTTCGAA-1_650474	fibro_3	0.21035	0.317311	0.102426	0.138558	0.0111412	0.0398614
AGGCCGTCAGTGAGTG-1_244731	OENC	0.0317088						AGGCCGTCAGTGAGTG-1_244731	fibro_3	0.1213	0.253102	0.0624313	0.0979875	-0.0672106	0.0182252
AGGCCGTCAGTGGAGT-1_329884	OENC	0.095967						AGGCCGTCAGTGGAGT-1_329884	fibro_3	0.169492	0.295054	0.0897399	0.108995	-0.0335062	0.0159894
AGGCCGTCATACAGCT-1_274328	OENC	0.110929						AGGCCGTCATACAGCT-1_274328	fibro_3	0.172521	0.312971	0.103139	0.128802	-0.0241069	0.0353762
AGGCCGTCATCGATGT-1_979834	OENC	0.232468						AGGCCGTCATCGATGT-1_979834	fibro_3	0.249405	0.374117	0.160134	0.168434	0.00104198	0.0278251
AGGCCGTCATTCTTAC-1_913374	OENC	0.0330638						AGGCCGTCATTCTTAC-1_913374	fibro_3	0.119156	0.26206	0.0646202	0.095882	-0.0563579	0.0197474
AGGCCGTGTATGAAAC-1_674176	OENC	0.377372						AGGCCGTGTATGAAAC-1_674176	fibro_3	0.332453	0.427459	0.211565	0.190442	-0.0155233	0.0306359
AGGCCGTGTGCCTTGG-1_326536	OENC	-0.0142557						AGGCCGTGTGCCTTGG-1_326536	fibro_3	0.109258	0.253346	0.0527737	0.0873913	-0.0609167	0.0204296
AGGCCGTGTGTTGAGG-1_148618	OENC	-0.234574						AGGCCGTGTGTTGAGG-1_148618	fibro_3	-0.0032754	0.130068	-0.109646	-0.00500767	-0.0633276	0.0210208
AGGCCGTGTTATCGGT-1_579086	OENC	0.0234714						AGGCCGTGTTATCGGT-1_579086	fibro_3	0.118421	0.253217	0.0567537	0.0888253	-0.0433507	0.0154986
AGGCCGTTCAAGCCTA-1_477506	OENC	0.0307788						AGGCCGTTCAAGCCTA-1_477506	fibro_3	0.133546	0.267443	0.0719	0.100677	-0.0611106	0.0255336
AGGCCGTTCATACGGT-1_157627	OENC	0.264408						AGGCCGTTCATACGGT-1_157627	fibro_3	0.265019	0.379818	0.163674	0.171628	0.00940919	0.0252014
AGGCCGTTCCTCGCAT-1_2057	OENC	0.266225						AGGCCGTTCCTCGCAT-1_2057	fibro_3	0.263093	0.388358	0.165922	0.16667	-0.025189	0.0361462
AGGCCGTTCGTTTATC-1_86027	OENC	0.194892						AGGCCGTTCGTTTATC-1_86027	fibro_3	0.197951	0.300033	0.117685	0.129019	-0.0177737	0.0302399
AGGCCGTTCTATGTGG-1_238918	OENC	0.00016466						AGGCCGTTCTATGTGG-1_238918	fibro_3	0.111121	0.253498	0.0559376	0.0943169	-0.061869	0.0198473
AGGGAGTAGGCCATAG-1_590526	OENC	0.303247						AGGGAGTAGGCCATAG-1_590526	fibro_3	0.240192	0.256622	0.141659	0.114816	0.111824	0.00790209
AGGGAGTAGGGTGTGT-1_435348	OENC	0.0197907						AGGGAGTAGGGTGTGT-1_435348	fibro_3	0.11436	0.246508	0.0593691	0.0851432	-0.0619619	0.0223731
AGGGAGTAGGTGCTAG-1_597216	OENC	-0.00454873						AGGGAGTAGGTGCTAG-1_597216	fibro_3	0.108302	0.264002	0.0570374	0.0892494	-0.0571231	0.0147078
AGGGAGTAGTGTTTGC-1_762081	OENC	0.279971						AGGGAGTAGTGTTTGC-1_762081	fibro_3	0.262612	0.377711	0.165538	0.173511	0.0137661	0.0209935
AGGGAGTCAATAGAGT-1_789204	OENC	0.258955						AGGGAGTCAATAGAGT-1_789204	fibro_3	0.261891	0.395947	0.192054	0.187613	0.000667057	0.0251379
AGGGAGTCAGAGCCAA-1_470843	OENC	0.0244872						AGGGAGTCAGAGCCAA-1_470843	fibro_3	0.118	0.261119	0.0595213	0.095098	-0.0541352	0.0188997
AGGGAGTCAGTAACGG-1_934225	OENC	0.291781						AGGGAGTCAGTAACGG-1_934225	fibro_3	0.271106	0.342918	0.164663	0.157894	0.0105226	0.0104355
AGGGAGTCATACGCCG-1_645869	OENC	0.422281						AGGGAGTCATACGCCG-1_645869	fibro_3	0.346389	0.442265	0.275401	0.250457	0.0527605	0.0218277
AGGGAGTCATCGGACC-1_665627	OENC	0.334693						AGGGAGTCATCGGACC-1_665627	fibro_3	0.285229	0.384785	0.194882	0.186168	7.33361e-06	0.0515516
AGGGAGTGTTATCGGT-1_270417	OENC	0.232128						AGGGAGTGTTATCGGT-1_270417	fibro_3	0.243796	0.360089	0.146075	0.150891	-0.0285563	0.0315927
AGGGAGTTCATCACCC-1_502791	OENC	0.218183						AGGGAGTTCATCACCC-1_502791	fibro_3	0.242079	0.372775	0.16189	0.169275	-0.00666927	0.0500346
AGGGAGTTCATCATTC-1_638165	OENC	0.0800946						AGGGAGTTCATCATTC-1_638165	fibro_3	0.17003	0.314367	0.0922546	0.114794	-0.0461215	0.0170695
AGGGAGTTCGAACGGA-1_534609	OENC	0.13326						AGGGAGTTCGAACGGA-1_534609	fibro_3	0.196112	0.328639	0.111523	0.128197	-0.0171998	0.0271141
AGGGAGTTCGACCAGC-1_806940	OENC	0.216489						AGGGAGTTCGACCAGC-1_806940	fibro_3	0.227059	0.339062	0.152168	0.157094	-0.0240121	0.0476203
AGGGAGTTCGGAAATA-1_806592	OENC	0.184012						AGGGAGTTCGGAAATA-1_806592	fibro_3	0.224751	0.358618	0.153829	0.16074	-0.0203206	0.0469366
AGGGATGAGAGGTTAT-1_166165	OENC	0.101392						AGGGATGAGAGGTTAT-1_166165	fibro_3	0.173074	0.319605	0.107192	0.127916	-0.0446206	0.0323801
AGGGATGAGCACACAG-1_547377	OENC	0.0709103						AGGGATGAGCACACAG-1_547377	fibro_3	0.147978	0.279337	0.0816719	0.108788	-0.0285965	0.026886
AGGGATGAGGCTAGGT-1_185009	OENC	0.204904						AGGGATGAGGCTAGGT-1_185009	fibro_3	0.218533	0.338516	0.143449	0.154741	-0.00435613	0.038103
AGGGATGAGGGTCTCC-1_847412	OENC	0.262028						AGGGATGAGGGTCTCC-1_847412	fibro_3	0.263568	0.38989	0.172972	0.177816	0.0174463	0.0251906
AGGGATGAGTGCAAGC-1_154381	OENC	0.201553						AGGGATGAGTGCAAGC-1_154381	fibro_3	0.220732	0.325892	0.130713	0.137491	-0.0390287	0.0292521
AGGGATGCACGTAAGG-1_697753	OENC	0.318329						AGGGATGCACGTAAGG-1_697753	fibro_3	0.288396	0.419007	0.209544	0.202819	0.00933739	0.0466806
AGGGATGGTAATCACC-1_821393	OENC	0.531739						AGGGATGGTAATCACC-1_821393	fibro_3	0.412456	0.476512	0.301382	0.243045	-0.0012095	0.0334747
AGGGATGGTACCATCA-1_387256	OENC	0.271845						AGGGATGGTACCATCA-1_387256	fibro_3	0.269008	0.398007	0.163734	0.168781	-0.0171394	0.0385618
AGGGATGGTAGGCTGA-1_753594	OENC	0.0684869						AGGGATGGTAGGCTGA-1_753594	fibro_3	0.189059	0.315845	0.0919305	0.125732	-0.0476989	0.0595666
AGGGATGGTCATCCCT-1_799000	OENC	0.0755191						AGGGATGGTCATCCCT-1_799000	fibro_3	0.165233	0.301293	0.0809729	0.1056	-0.057787	0.0224595
AGGGATGGTCTAGCCG-1_51941	OENC	0.384274						AGGGATGGTCTAGCCG-1_51941	fibro_3	0.337849	0.444587	0.214047	0.199491	0.00198587	0.0407284
AGGGATGTCACCCGAG-1_888509	OENC	0.266692						AGGGATGTCACCCGAG-1_888509	fibro_3	0.258445	0.373289	0.163272	0.168231	0.00971356	0.0211793
AGGGATGTCAGGCCCA-1_764760	OENC	0.785363						AGGGATGTCAGGCCCA-1_764760	fibro_3	0.438729	0.434217	0.352509	0.269714	0.117519	0.0159622
AGGGATGTCCCGACTT-1_341600	OENC	0.464388						AGGGATGTCCCGACTT-1_341600	fibro_3	0.365724	0.447183	0.264241	0.236225	0.0146709	0.0542665
AGGGATGTCCCTTGTG-1_123064	OENC	0.233588						AGGGATGTCCCTTGTG-1_123064	fibro_3	0.23824	0.349016	0.155149	0.160537	-0.0136178	0.052645
AGGGATGTCGATCCCT-1_173528	OENC	0.473986						AGGGATGTCGATCCCT-1_173528	fibro_3	0.375368	0.464457	0.269897	0.235436	0.0208178	0.0424259
AGGGTGAAGATGTCGG-1_565935	OENC	0.0931103						AGGGTGAAGATGTCGG-1_565935	fibro_3	0.1374	0.260653	0.0788012	0.100987	-0.0496119	0.0158832
AGGGTGAAGGCCATAG-1_346349	OENC	-0.000501774						AGGGTGAAGGCCATAG-1_346349	fibro_3	0.105698	0.243253	0.0428931	0.0815068	-0.0574747	0.0129632
AGGGTGAAGGGTCGAT-1_853956	OENC	0.51854						AGGGTGAAGGGTCGAT-1_853956	fibro_3	0.392533	0.422586	0.258858	0.221746	-0.00316553	0.0355996
AGGGTGACAGATTGCT-1_203340	OENC	0.114867						AGGGTGACAGATTGCT-1_203340	fibro_3	0.185666	0.325461	0.116281	0.126621	-0.051592	0.0224305
AGGGTGACATCTCCCA-1_216345	OENC	-0.0172028						AGGGTGACATCTCCCA-1_216345	fibro_3	0.100401	0.228498	0.0380763	0.073708	-0.0600016	0.0126974
AGGGTGACATTCGACA-1_590784	OENC	0.0821597						AGGGTGACATTCGACA-1_590784	fibro_3	0.141331	0.266545	0.0790186	0.1065	-0.0463689	0.0172857
AGGGTGAGTAGAGCTG-1_339589	OENC	-0.00332695						AGGGTGAGTAGAGCTG-1_339589	fibro_3	0.106311	0.242256	0.0521227	0.0864055	-0.0596675	0.0103939
AGGGTGAGTATTCGTG-1_375325	OENC	-0.024049						AGGGTGAGTATTCGTG-1_375325	fibro_3	0.105101	0.248848	0.0481991	0.0867751	-0.0656185	0.0181634
AGGGTGAGTCATCCCT-1_243176	OENC	0.0760921						AGGGTGAGTCATCCCT-1_243176	fibro_3	0.141019	0.267684	0.0742603	0.102448	-0.0452648	0.0227419
AGGGTGAGTCTCTTTA-1_887737	OENC	-0.054595						AGGGTGAGTCTCTTTA-1_887737	fibro_3	0.0857251	0.2391	0.0338197	0.0761042	-0.0667987	0.0192769
AGGGTGAGTGTTGGGA-1_112777	OENC	0.290635						AGGGTGAGTGTTGGGA-1_112777	fibro_3	0.232086	0.256308	0.130792	0.111772	0.130682	0.00469192
AGGGTGAGTTACCGAT-1_742362	OENC	0.0210021						AGGGTGAGTTACCGAT-1_742362	fibro_3	0.108866	0.252544	0.057171	0.0911709	-0.0538398	0.0135361
AGGGTGAGTTACGTCA-1_44284	OENC	-0.152911						AGGGTGAGTTACGTCA-1_44284	fibro_3	0.0577325	0.187327	-0.0492388	0.0380104	-0.0606282	0.0357861
AGGGTGAGTTGGTGGA-1_720649	OENC	0.142884						AGGGTGAGTTGGTGGA-1_720649	fibro_3	0.18154	0.306349	0.105756	0.12863	-0.0163341	0.0301628
AGGGTGAGTTGTGGCC-1_863230	OENC	0.136315						AGGGTGAGTTGTGGCC-1_863230	fibro_3	0.164949	0.286049	0.0978667	0.116799	-0.0364116	0.0306682
AGGGTGATCAAACAAG-1_39876	OENC	0.0519343						AGGGTGATCAAACAAG-1_39876	fibro_3	0.137879	0.267357	0.0680563	0.0971098	-0.0571245	0.0118261
AGGGTGATCCACGTTC-1_721131	OENC	0.0402277						AGGGTGATCCACGTTC-1_721131	fibro_3	0.12781	0.270998	0.074503	0.0995107	-0.048842	0.0160619
AGGTCATAGAGCTGGT-1_326834	OENC	0.230217						AGGTCATAGAGCTGGT-1_326834	fibro_3	0.213625	0.329477	0.14093	0.151392	0.000232343	0.036507
AGGTCATAGATACACA-1_726444	OENC	0.27215						AGGTCATAGATACACA-1_726444	fibro_3	0.246031	0.359444	0.165013	0.172703	0.0100161	0.0466013
AGGTCATAGCAGATCG-1_32174	OENC	0.0693055						AGGTCATAGCAGATCG-1_32174	fibro_3	0.160052	0.298787	0.0801491	0.10467	-0.046554	0.0176225
AGGTCATAGCTCAACT-1_372234	OENC	0.234714						AGGTCATAGCTCAACT-1_372234	fibro_3	0.239197	0.366935	0.159743	0.170354	0.0151889	0.044238
AGGTCATAGGGTATCG-1_415885	OENC	0.289799						AGGTCATAGGGTATCG-1_415885	fibro_3	0.285276	0.406166	0.177665	0.181874	-0.0079399	0.0474234
AGGTCATCAGTGAGTG-1_121231	OENC	0.0585371						AGGTCATCAGTGAGTG-1_121231	fibro_3	0.130828	0.260198	0.0708246	0.0998848	-0.0481428	0.013734
AGGTCATCATCCGGGT-1_407248	OENC	0.130676						AGGTCATCATCCGGGT-1_407248	fibro_3	0.211435	0.347387	0.119234	0.133961	-0.0423527	0.016233
AGGTCATGTAGCTAAA-1_424385	OENC	0.303662						AGGTCATGTAGCTAAA-1_424385	fibro_3	0.284038	0.380478	0.177362	0.163656	-0.0133296	0.0282025
AGGTCATGTCATGCCG-1_357479	OENC	0.0291312						AGGTCATGTCATGCCG-1_357479	fibro_3	0.120041	0.244861	0.0528558	0.0862509	-0.0526412	0.0178652
AGGTCATGTCGCATAT-1_830057	OENC	0.0284907						AGGTCATGTCGCATAT-1_830057	fibro_3	0.118284	0.248474	0.0572159	0.0892476	-0.0517448	0.0151494
AGGTCATGTGGCGAAT-1_365814	OENC	0.0402417						AGGTCATGTGGCGAAT-1_365814	fibro_3	0.123788	0.256017	0.064177	0.0929644	-0.0510972	0.0155424
AGGTCATGTGGTCCGT-1_293699	OENC	0.0135412						AGGTCATGTGGTCCGT-1_293699	fibro_3	0.124546	0.259236	0.0651789	0.0982941	-0.0706348	0.0267868
AGGTCATGTGTAACGG-1_374506	OENC	0.0100178						AGGTCATGTGTAACGG-1_374506	fibro_3	0.114924	0.262409	0.0616374	0.0937327	-0.0559762	0.0185652
AGGTCATGTTGCTCCT-1_719548	OENC	0.270746						AGGTCATGTTGCTCCT-1_719548	fibro_3	0.301952	0.411534	0.171598	0.188305	0.0125145	0.0507771
AGGTCATTCCCTGACT-1_100653	OENC	0.265649						AGGTCATTCCCTGACT-1_100653	fibro_3	0.264528	0.378589	0.165036	0.1717	0.0119389	0.0254792
AGGTCATTCCGTACAA-1_691715	OENC	0.0929056						AGGTCATTCCGTACAA-1_691715	fibro_3	0.15834	0.286828	0.0957854	0.116668	-0.0383766	0.0247573
AGGTCATTCGCTTGTC-1_235637	OENC	0.250872						AGGTCATTCGCTTGTC-1_235637	fibro_3	0.25239	0.364074	0.153903	0.162821	0.0116708	0.0234888
AGGTCCGAGATTACCC-1_779742	OENC	0.318123						AGGTCCGAGATTACCC-1_779742	fibro_3	0.27707	0.360167	0.173019	0.168914	0.0130736	0.019543
AGGTCCGAGTCCAGGA-1_282059	OENC	0.0978157						AGGTCCGAGTCCAGGA-1_282059	fibro_3	0.159359	0.289377	0.0965263	0.114477	-0.0466173	0.0265934
AGGTCCGAGTCGATAA-1_706762	OENC	0.0806187						AGGTCCGAGTCGATAA-1_706762	fibro_3	0.175406	0.312001	0.109048	0.128354	-0.0433419	0.0253047
AGGTCCGCAGGGTATG-1_619718	OENC	-0.14087						AGGTCCGCAGGGTATG-1_619718	fibro_3	0.0673594	0.211267	-0.0139247	0.0622991	-0.0770404	0.0434875
AGGTCCGCATGACATC-1_544563	OENC	0.076395						AGGTCCGCATGACATC-1_544563	fibro_3	0.137227	0.260093	0.0767034	0.100849	-0.0427295	0.0141146
AGGTCCGCATGACGGA-1_924641	OENC	0.2054						AGGTCCGCATGACGGA-1_924641	fibro_3	0.207122	0.324571	0.139693	0.14807	-0.0180852	0.0123787
AGGTCCGCATTATCTC-1_531242	OENC	0.0919185						AGGTCCGCATTATCTC-1_531242	fibro_3	0.173374	0.315455	0.0897565	0.116033	-0.0523219	0.0261347
AGGTCCGGTATTCTCT-1_271171	OENC	0.103114						AGGTCCGGTATTCTCT-1_271171	fibro_3	0.164115	0.288965	0.0959252	0.11335	-0.0344471	0.0145118
AGGTCCGGTTACCAGT-1_905813	OENC	0.0291684						AGGTCCGGTTACCAGT-1_905813	fibro_3	0.120325	0.27099	0.0679219	0.0962436	-0.0485777	0.0185942
AGGTCCGGTTTGGGCC-1_20223	OENC	0.281734						AGGTCCGGTTTGGGCC-1_20223	fibro_3	0.26701	0.390428	0.17961	0.183719	0.0211653	0.0307716
AGGTCCGTCACGGTTA-1_779149	OENC	0.316449						AGGTCCGTCACGGTTA-1_779149	fibro_3	0.263074	0.348579	0.16856	0.166009	-0.0058589	0.0433586
AGGTCCGTCCGCAGTG-1_364991	OENC	0.272617						AGGTCCGTCCGCAGTG-1_364991	fibro_3	0.266146	0.384272	0.166807	0.173846	0.0162252	0.025838
AGGTCCGTCGTAGGAG-1_307303	OENC	0.197576						AGGTCCGTCGTAGGAG-1_307303	fibro_3	0.195657	0.30809	0.119411	0.129585	-0.0250399	0.0284271
AGGTCCGTCTGAGTGT-1_160867	OENC	0.0201395						AGGTCCGTCTGAGTGT-1_160867	fibro_3	0.109998	0.244146	0.0552622	0.0889415	-0.0455495	0.0125046
AGGTCCGTCTGCGTAA-1_176943	OENC	0.239925						AGGTCCGTCTGCGTAA-1_176943	fibro_3	0.236736	0.351733	0.151638	0.161969	0.00521952	0.0440299
AGTAGTCAGAGCTATA-1_693851	OENC	0.102654						AGTAGTCAGAGCTATA-1_693851	fibro_3	0.156723	0.286439	0.0922492	0.116711	-0.0379271	0.0219317
AGTAGTCAGCGTTGCC-1_621652	OENC	0.265654						AGTAGTCAGCGTTGCC-1_621652	fibro_3	0.257833	0.381042	0.16768	0.174721	0.0139623	0.0220563
AGTAGTCAGCTAGTCT-1_468918	OENC	0.132047						AGTAGTCAGCTAGTCT-1_468918	fibro_3	0.182877	0.33076	0.124148	0.139682	-0.0320144	0.0302265
AGTAGTCAGTATTGGA-1_869892	OENC	0.0452186						AGTAGTCAGTATTGGA-1_869892	fibro_3	0.134491	0.263306	0.07708	0.102086	-0.050638	0.0164057
AGTAGTCAGTCCGGTC-1_693520	OENC	-0.0397826						AGTAGTCAGTCCGGTC-1_693520	fibro_3	0.093298	0.242683	0.0378372	0.0769663	-0.0640706	0.0190395
AGTAGTCCACATGTGT-1_506954	OENC	0.0363939						AGTAGTCCACATGTGT-1_506954	fibro_3	0.127691	0.274623	0.0722799	0.101244	-0.0504472	0.0244787
AGTAGTCGTAGCTAAA-1_913280	OENC	0.204785						AGTAGTCGTAGCTAAA-1_913280	fibro_3	0.246558	0.36983	0.151858	0.165583	-0.000257771	0.0358784
AGTAGTCGTCAAGCGA-1_812330	OENC	0.179909						AGTAGTCGTCAAGCGA-1_812330	fibro_3	0.212933	0.322135	0.129925	0.143517	-0.0315272	0.0429575
AGTAGTCGTCATATGC-1_404537	OENC	0.124565						AGTAGTCGTCATATGC-1_404537	fibro_3	0.17034	0.275937	0.100384	0.112759	-0.0489083	0.00995245
AGTAGTCTCCGTTGCT-1_17007	OENC	0.0853566						AGTAGTCTCCGTTGCT-1_17007	fibro_3	0.151276	0.28745	0.0888197	0.113794	-0.0422111	0.0157416
AGTAGTCTCTCTAAGG-1_548779	OENC	0.226113						AGTAGTCTCTCTAAGG-1_548779	fibro_3	0.252936	0.388033	0.179685	0.182324	-0.00649897	0.0484023
AGTCTTTAGAAAGTGG-1_253319	OENC	-0.0291699						AGTCTTTAGAAAGTGG-1_253319	fibro_3	0.095354	0.241987	0.0430163	0.0793402	-0.0705488	0.0196162
AGTCTTTAGCTATGCT-1_90745	OENC	0.1772						AGTCTTTAGCTATGCT-1_90745	fibro_3	0.217707	0.342414	0.150278	0.156219	-0.0211054	0.0271193
AGTCTTTAGGTGTTAA-1_460815	OENC	0.141765						AGTCTTTAGGTGTTAA-1_460815	fibro_3	0.167529	0.276165	0.0936858	0.111933	-0.0231035	0.0214105
AGTCTTTCACCGATAT-1_913422	OENC	0.402775						AGTCTTTCACCGATAT-1_913422	fibro_3	0.33502	0.424423	0.239136	0.211851	-0.00653386	0.0389013
AGTCTTTCACCTCGGA-1_485198	OENC	0.321371						AGTCTTTCACCTCGGA-1_485198	fibro_3	0.25992	0.274368	0.152459	0.127067	0.114274	0.00744584
AGTCTTTCACGAAGCA-1_388692	OENC	0.459598						AGTCTTTCACGAAGCA-1_388692	fibro_3	0.372209	0.467656	0.276976	0.24364	0.0171509	0.0569893
AGTCTTTCACGGATAG-1_171777	OENC	0.195261						AGTCTTTCACGGATAG-1_171777	fibro_3	0.226937	0.342974	0.140428	0.154316	-0.0299733	0.0432576
AGTCTTTGTGACGGTA-1_677473	OENC	-0.0105352						AGTCTTTGTGACGGTA-1_677473	fibro_3	0.105669	0.24518	0.0541634	0.0896893	-0.0632649	0.0179197
AGTCTTTGTTCCACGG-1_292836	OENC	0.0135248						AGTCTTTGTTCCACGG-1_292836	fibro_3	0.11539	0.245953	0.0513514	0.0857151	-0.0578542	0.0133287
AGTCTTTTCACGATGT-1_75758	OENC	0.283459						AGTCTTTTCACGATGT-1_75758	fibro_3	0.259299	0.365324	0.184286	0.180898	-0.00282449	0.0362577
AGTCTTTTCCATGAGT-1_719629	OENC	0.0558569						AGTCTTTTCCATGAGT-1_719629	fibro_3	0.137846	0.269471	0.0693539	0.100041	-0.0342071	0.0241918
AGTCTTTTCGCAGGCT-1_132899	OENC	-0.0245182						AGTCTTTTCGCAGGCT-1_132899	fibro_3	0.0962261	0.23591	0.035308	0.0787567	-0.0421872	0.0199485
AGTCTTTTCTCTGCTG-1_837644	OENC	0.0819268						AGTCTTTTCTCTGCTG-1_837644	fibro_3	0.139858	0.276011	0.0752855	0.103801	-0.0370077	0.021377
AGTGAGGAGAAGAAGC-1_548980	OENC	0.299478						AGTGAGGAGAAGAAGC-1_548980	fibro_3	0.268598	0.378801	0.174414	0.177048	-0.00107451	0.0494165
AGTGAGGAGATTACCC-1_983141	OENC	0.0811419						AGTGAGGAGATTACCC-1_983141	fibro_3	0.159695	0.304482	0.0996074	0.122981	-0.0352814	0.0287361
AGTGAGGAGCCCAATT-1_703873	OENC	0.438226						AGTGAGGAGCCCAATT-1_703873	fibro_3	0.357012	0.43017	0.254831	0.222825	-0.00349627	0.0475261
AGTGAGGAGGCCATAG-1_281914	OENC	0.351576						AGTGAGGAGGCCATAG-1_281914	fibro_3	0.306414	0.408473	0.220445	0.201881	0.00307984	0.0452252
AGTGAGGAGGCTCATT-1_253390	OENC	0.295034						AGTGAGGAGGCTCATT-1_253390	fibro_3	0.293606	0.42081	0.200591	0.210518	0.0142745	0.0639444
AGTGAGGCACCCATGG-1_2899	OENC	0.261198						AGTGAGGCACCCATGG-1_2899	fibro_3	0.262042	0.387569	0.172421	0.17681	0.0156798	0.0254411
AGTGAGGCAGGCGATA-1_454129	OENC	0.0482061						AGTGAGGCAGGCGATA-1_454129	fibro_3	0.134581	0.280308	0.0786872	0.106534	-0.0498632	0.0242642
AGTGAGGCAGGCTCAC-1_992385	OENC	0.217929						AGTGAGGCAGGCTCAC-1_992385	fibro_3	0.212138	0.326572	0.128324	0.140084	-0.0252782	0.0334764
AGTGAGGCAGGTTTCA-1_816874	OENC	0.251389						AGTGAGGCAGGTTTCA-1_816874	fibro_3	0.272187	0.40069	0.172108	0.17462	-0.00993936	0.0372486
AGTGAGGGTAAACCTC-1_66406	OENC	0.299229						AGTGAGGGTAAACCTC-1_66406	fibro_3	0.271594	0.351479	0.165071	0.16404	0.00933944	0.0131578
AGTGAGGGTAGAAAGG-1_898935	OENC	0.0318855						AGTGAGGGTAGAAAGG-1_898935	fibro_3	0.124851	0.25874	0.0608739	0.0896401	-0.0546854	0.0222804
AGTGAGGGTCTTCGTC-1_829591	OENC	0.225824						AGTGAGGGTCTTCGTC-1_829591	fibro_3	0.235567	0.352878	0.148549	0.156698	-0.00745197	0.0337986
AGTGAGGGTGGCGAAT-1_24087	OENC	0.265856						AGTGAGGGTGGCGAAT-1_24087	fibro_3	0.264212	0.374492	0.15401	0.156735	-0.0291373	0.0367001
AGTGAGGTCAGCGACC-1_272334	OENC	-0.00214214						AGTGAGGTCAGCGACC-1_272334	fibro_3	0.113788	0.255377	0.0570678	0.0905481	-0.0683639	0.0179798
AGTGAGGTCAGCTCGG-1_336495	OENC	0.153681						AGTGAGGTCAGCTCGG-1_336495	fibro_3	0.179601	0.29443	0.106922	0.125035	-0.0343583	0.0287261
AGTGAGGTCAGTGTTG-1_57294	OENC	0.0147799						AGTGAGGTCAGTGTTG-1_57294	fibro_3	0.120537	0.259949	0.0634508	0.0949672	-0.0542559	0.019359
AGTGAGGTCTTGCAAG-1_205245	OENC	0.375499						AGTGAGGTCTTGCAAG-1_205245	fibro_3	0.322869	0.399337	0.230185	0.204131	-0.0282511	0.0538146
AGTGGGAAGCAATATG-1_869877	OENC	0.0614703						AGTGGGAAGCAATATG-1_869877	fibro_3	0.131148	0.27723	0.0788664	0.103263	-0.059799	0.0217476
AGTGGGAAGCGATCCC-1_940513	OENC	0.151095						AGTGGGAAGCGATCCC-1_940513	fibro_3	0.18739	0.284863	0.0990882	0.115024	-0.0166758	0.0135644
AGTGGGAAGGCCATAG-1_960492	OENC	0.0356798						AGTGGGAAGGCCATAG-1_960492	fibro_3	0.124235	0.250366	0.0628585	0.0964819	-0.07038	0.0188158
AGTGGGAAGGCTCTTA-1_123542	OENC	0.0759443						AGTGGGAAGGCTCTTA-1_123542	fibro_3	0.153738	0.278177	0.0730918	0.0924087	-0.0587277	0.00903195
AGTGGGAAGTCGATAA-1_881292	OENC	0.0415178						AGTGGGAAGTCGATAA-1_881292	fibro_3	0.140855	0.280478	0.0623179	0.0980708	-0.0464311	0.0173796
AGTGGGAAGTCTCGGC-1_565366	OENC	0.240548						AGTGGGAAGTCTCGGC-1_565366	fibro_3	0.214417	0.312426	0.136827	0.139592	-0.0361858	0.0316295
AGTGGGACAATCCGAT-1_532137	OENC	0.667381						AGTGGGACAATCCGAT-1_532137	fibro_3	0.391453	0.408472	0.310347	0.242571	0.0870454	0.00893531
AGTGGGACAGCTGCTG-1_599130	OENC	0.0450762						AGTGGGACAGCTGCTG-1_599130	fibro_3	0.130629	0.264953	0.0686099	0.0967586	-0.0454146	0.0198728
AGTGGGACATAAGACA-1_57422	OENC	0.0509626						AGTGGGACATAAGACA-1_57422	fibro_3	0.142756	0.27526	0.0780316	0.104512	-0.0520527	0.0193193
AGTGGGACATACCATG-1_152380	OENC	0.181099						AGTGGGACATACCATG-1_152380	fibro_3	0.205912	0.330642	0.122497	0.141933	-0.000934823	0.0201851
AGTGGGACATCGATGT-1_322147	OENC	0.268037						AGTGGGACATCGATGT-1_322147	fibro_3	0.261095	0.376742	0.160726	0.167279	0.00967987	0.0267768
AGTGGGAGTCCGAAGA-1_617132	OENC	0.317776						AGTGGGAGTCCGAAGA-1_617132	fibro_3	0.268618	0.364455	0.177902	0.177312	-0.0103029	0.0538378
AGTGGGAGTCTTGCGG-1_80236	OENC	0.285011						AGTGGGAGTCTTGCGG-1_80236	fibro_3	0.268014	0.368667	0.168269	0.170735	0.023054	0.0228498
AGTGGGAGTGTAACGG-1_957498	OENC	0.304907						AGTGGGAGTGTAACGG-1_957498	fibro_3	0.271959	0.378454	0.189019	0.184591	-0.0110581	0.0468312
AGTGGGAGTTCAGACT-1_928580	OENC	0.231961						AGTGGGAGTTCAGACT-1_928580	fibro_3	0.264666	0.371951	0.15554	0.175747	-0.0147416	0.0603168
AGTGGGATCAAACAAG-1_950919	OENC	0.633573						AGTGGGATCAAACAAG-1_950919	fibro_3	0.480588	0.513986	0.35051	0.28611	0.0219228	0.0487656
AGTGGGATCACTTACT-1_106630	OENC	0.336223						AGTGGGATCACTTACT-1_106630	fibro_3	0.281384	0.384978	0.187352	0.182476	0.0218191	0.0488248
AGTGGGATCATTCACT-1_557867	OENC	0.185115						AGTGGGATCATTCACT-1_557867	fibro_3	0.209154	0.326554	0.135961	0.143181	-0.0201681	0.0345733
AGTGGGATCCGCGGTA-1_742990	OENC	-0.0136623						AGTGGGATCCGCGGTA-1_742990	fibro_3	0.101702	0.236534	0.0393622	0.078792	-0.0527926	0.0177692
AGTGGGATCCTCAACC-1_342305	OENC	0.0808342						AGTGGGATCCTCAACC-1_342305	fibro_3	0.152599	0.27427	0.0839134	0.106909	-0.0488026	0.0192094
AGTGGGATCGAATCCA-1_370324	OENC	0.125005						AGTGGGATCGAATCCA-1_370324	fibro_3	0.184663	0.331449	0.125569	0.138825	-0.0367568	0.0260552
AGTGGGATCGTTGACA-1_661520	OENC	0.303807						AGTGGGATCGTTGACA-1_661520	fibro_3	0.267845	0.337585	0.17005	0.160984	0.00648099	0.00604241
AGTGGGATCGTTTGCC-1_77816	OENC	0.237532						AGTGGGATCGTTTGCC-1_77816	fibro_3	0.243035	0.360783	0.150586	0.160695	0.00436121	0.0197808
AGTGGGATCTACGAGT-1_189265	OENC	0.34215						AGTGGGATCTACGAGT-1_189265	fibro_3	0.304386	0.409741	0.204924	0.196944	-0.00168997	0.0441653
AGTGGGATCTACTCAT-1_408123	OENC	0.243681						AGTGGGATCTACTCAT-1_408123	fibro_3	0.225282	0.339031	0.157506	0.159258	-0.00825656	0.0172685
AGTGTCAAGATGCCTT-1_212645	OENC	0.0896135						AGTGTCAAGATGCCTT-1_212645	fibro_3	0.161494	0.26911	0.07783	0.10456	-0.0248625	0.0122191
AGTGTCAAGCCTATGT-1_980271	OENC	0.0130613						AGTGTCAAGCCTATGT-1_980271	fibro_3	0.114419	0.244476	0.0582992	0.0902457	-0.064446	0.0262362
AGTGTCAAGGCCCTCA-1_455587	OENC	0.185478						AGTGTCAAGGCCCTCA-1_455587	fibro_3	0.202641	0.317905	0.127204	0.13632	-0.0251403	0.0319469
AGTGTCAAGTGGTAGC-1_955461	OENC	0.15855						AGTGTCAAGTGGTAGC-1_955461	fibro_3	0.20058	0.336435	0.127672	0.143365	-0.039709	0.0317439
AGTGTCAAGTTGAGTA-1_27056	OENC	0.193627						AGTGTCAAGTTGAGTA-1_27056	fibro_3	0.216597	0.351109	0.146978	0.159335	0.000262416	0.0337133
AGTGTCACACGAAGCA-1_40871	OENC	0.106356						AGTGTCACACGAAGCA-1_40871	fibro_3	0.196797	0.342647	0.111469	0.124954	-0.0500851	0.0184477
AGTGTCACACGAGAGT-1_516093	OENC	0.0742739						AGTGTCACACGAGAGT-1_516093	fibro_3	0.137421	0.255585	0.0705198	0.0974177	-0.0445097	0.0112291
AGTGTCACATGGATGG-1_102335	OENC	0.214115						AGTGTCACATGGATGG-1_102335	fibro_3	0.24416	0.342177	0.131014	0.160118	0.0180888	0.0489525
AGTGTCACATTGGCGC-1_762620	OENC	0.20719						AGTGTCACATTGGCGC-1_762620	fibro_3	0.252113	0.349912	0.138555	0.16416	0.00134451	0.0470914
AGTGTCAGTCCTGCTT-1_161880	OENC	0.050057						AGTGTCAGTCCTGCTT-1_161880	fibro_3	0.140692	0.269279	0.0833985	0.107236	-0.0526234	0.0219045
AGTGTCAGTGGTGTAG-1_168592	OENC	0.120918						AGTGTCAGTGGTGTAG-1_168592	fibro_3	0.176903	0.316158	0.106882	0.127803	-0.02417	0.0344599
AGTGTCAGTGTTTGTG-1_857959	OENC	-0.0100829						AGTGTCAGTGTTTGTG-1_857959	fibro_3	0.104974	0.240319	0.0469094	0.0814279	-0.0538107	0.0100063
AGTGTCAGTTCGGGCT-1_60331	OENC	0.00677916						AGTGTCAGTTCGGGCT-1_60331	fibro_3	0.124897	0.280541	0.0568307	0.0908717	-0.0552381	0.00716868
AGTGTCATCAGGATCT-1_329365	OENC	-0.00190737						AGTGTCATCAGGATCT-1_329365	fibro_3	0.112774	0.271469	0.0631284	0.0944296	-0.0482411	0.0169829
AGTGTCATCATGCATG-1_821863	OENC	0.073443						AGTGTCATCATGCATG-1_821863	fibro_3	0.160019	0.298054	0.0860559	0.109154	-0.0436857	0.00686393
AGTGTCATCGACCAGC-1_446692	OENC	-0.0338841						AGTGTCATCGACCAGC-1_446692	fibro_3	0.0972138	0.230207	0.0341337	0.0728317	-0.0667708	0.0154149
AGTGTCATCTTCGAGA-1_958970	OENC	0.142818						AGTGTCATCTTCGAGA-1_958970	fibro_3	0.183175	0.2986	0.112307	0.124706	-0.0322783	0.0260099
AGTTGGTAGAACTCGG-1_770069	OENC	0.488299						AGTTGGTAGAACTCGG-1_770069	fibro_3	0.354531	0.418647	0.245135	0.211066	0.0457025	0.0413676
AGTTGGTAGAGGTAGA-1_251505	OENC	0.22796						AGTTGGTAGAGGTAGA-1_251505	fibro_3	0.242417	0.371573	0.143823	0.154491	-0.0260304	0.0349369
AGTTGGTAGATGCCAG-1_219794	OENC	0.334684						AGTTGGTAGATGCCAG-1_219794	fibro_3	0.252577	0.281439	0.152998	0.131001	0.118202	0.00532306
AGTTGGTAGGGCACTA-1_975352	OENC	0.368551						AGTTGGTAGGGCACTA-1_975352	fibro_3	0.31962	0.424819	0.233086	0.212878	0.000106951	0.0525682
AGTTGGTAGTGTCCAT-1_646266	OENC	-0.230536						AGTTGGTAGTGTCCAT-1_646266	fibro_3	0.0104879	0.122581	-0.0971775	-0.00386996	-0.0713514	0.0216465
AGTTGGTCACGGATAG-1_638372	OENC	-0.277617						AGTTGGTCACGGATAG-1_638372	fibro_3	-0.0270191	0.112739	-0.11886	-0.0136749	-0.0644845	0.01314
AGTTGGTCATCTATGG-1_96874	OENC	0.480202						AGTTGGTCATCTATGG-1_96874	fibro_3	0.384873	0.479606	0.264288	0.240055	0.0299485	0.044608
AGTTGGTCATGCCCGA-1_459759	OENC	0.252056						AGTTGGTCATGCCCGA-1_459759	fibro_3	0.260999	0.37057	0.151972	0.15283	-0.0392634	0.0293385
AGTTGGTGTCATCGGC-1_921417	OENC	0.175666						AGTTGGTGTCATCGGC-1_921417	fibro_3	0.185117	0.297878	0.11094	0.125462	-0.0380779	0.0302884
AGTTGGTGTCTAGCCG-1_200894	OENC	0.0184761						AGTTGGTGTCTAGCCG-1_200894	fibro_3	0.108695	0.256204	0.0565755	0.0944101	-0.0502619	0.0229934
AGTTGGTGTGTAAGTA-1_305496	OENC	0.0444409						AGTTGGTGTGTAAGTA-1_305496	fibro_3	0.124149	0.256069	0.0650277	0.0957441	-0.0495048	0.0156884
AGTTGGTGTGTTGAGG-1_87948	OENC	0.0678319						AGTTGGTGTGTTGAGG-1_87948	fibro_3	0.160446	0.292789	0.0834274	0.104399	-0.0680586	0.0167307
AGTTGGTGTTACCGAT-1_489524	OENC	0.0177066						AGTTGGTGTTACCGAT-1_489524	fibro_3	0.128129	0.266787	0.0729192	0.102286	-0.0526558	0.0260102
AGTTGGTGTTCATGGT-1_390109	OENC	0.0529581						AGTTGGTGTTCATGGT-1_390109	fibro_3	0.137198	0.272321	0.0735557	0.103299	-0.0404943	0.0102421
AGTTGGTGTTCCACTC-1_178165	OENC	0.370439						AGTTGGTGTTCCACTC-1_178165	fibro_3	0.285448	0.375535	0.196718	0.187703	0.0201146	0.0486494
AGTTGGTTCAAACGGG-1_226199	OENC	0.374582						AGTTGGTTCAAACGGG-1_226199	fibro_3	0.292322	0.376684	0.206262	0.179554	-0.0049826	0.0345492
AGTTGGTTCCGGCACA-1_341700	OENC	0.0288633						AGTTGGTTCCGGCACA-1_341700	fibro_3	0.118248	0.236756	0.0529796	0.0829286	-0.049342	0.0129265
AGTTGGTTCCTAGTGA-1_126379	OENC	0.66045						AGTTGGTTCCTAGTGA-1_126379	fibro_3	0.492908	0.530507	0.368237	0.296526	0.025569	0.0415775
AGTTGGTTCGGCGCAT-1_65163	OENC	0.0147277						AGTTGGTTCGGCGCAT-1_65163	fibro_3	0.115733	0.26097	0.0549488	0.0941477	-0.0463844	0.0152824
AGTTGGTTCTGGAGCC-1_277436	OENC	0.105213						AGTTGGTTCTGGAGCC-1_277436	fibro_3	0.150744	0.267245	0.08961	0.109756	-0.0577508	0.025868
ATAACGCAGAGCTATA-1_600410	OENC	0.0524556						ATAACGCAGAGCTATA-1_600410	fibro_3	0.158829	0.301335	0.0742795	0.10052	-0.0627595	0.013129
ATAACGCAGCCAGTTT-1_273144	OENC	0.248932						ATAACGCAGCCAGTTT-1_273144	fibro_3	0.229215	0.333217	0.142887	0.149948	-0.0157177	0.0388282
ATAACGCAGGACATTA-1_941489	OENC	0.261916						ATAACGCAGGACATTA-1_941489	fibro_3	0.256487	0.377591	0.167323	0.173525	0.0142062	0.0324104
ATAACGCCAAGCGTAG-1_799276	OENC	-0.24508						ATAACGCCAAGCGTAG-1_799276	fibro_3	-0.00540244	0.136531	-0.101086	0.000518286	-0.0611565	0.0172088
ATAACGCCAATCTGCA-1_89914	OENC	0.167401						ATAACGCCAATCTGCA-1_89914	fibro_3	0.189808	0.300147	0.112855	0.13057	-0.039728	0.032359
ATAACGCCACCCTATC-1_174849	OENC	0.267531						ATAACGCCACCCTATC-1_174849	fibro_3	0.259742	0.371715	0.164808	0.168394	0.0109662	0.023107
ATAACGCCATCTACGA-1_456753	OENC	0.0429985						ATAACGCCATCTACGA-1_456753	fibro_3	0.135476	0.26718	0.0714882	0.0993309	-0.0659138	0.0217002
ATAACGCCATGGATGG-1_481765	OENC	0.36063						ATAACGCCATGGATGG-1_481765	fibro_3	0.309782	0.415236	0.202881	0.183161	-0.0139689	0.0268303
ATAACGCCATTATCTC-1_142861	OENC	0.229816						ATAACGCCATTATCTC-1_142861	fibro_3	0.216677	0.31417	0.138581	0.140954	-0.0243302	0.0264367
ATAACGCGTCTCCCTA-1_34419	OENC	0.28006						ATAACGCGTCTCCCTA-1_34419	fibro_3	0.234152	0.249791	0.128896	0.109202	0.114001	0.00848851
ATAACGCGTTCTGGTA-1_202051	OENC	0.0983055						ATAACGCGTTCTGGTA-1_202051	fibro_3	0.164861	0.295641	0.108151	0.122644	-0.0383654	0.0272838
ATAACGCTCATCGCTC-1_264258	OENC	0.0218568						ATAACGCTCATCGCTC-1_264258	fibro_3	0.113616	0.247703	0.0596286	0.0915809	-0.0513233	0.0100695
ATAAGAGAGAAACCGC-1_744757	OENC	-0.135332						ATAAGAGAGAAACCGC-1_744757	fibro_3	0.0666028	0.181894	-0.0371064	0.0400186	-0.0632547	0.0376441
ATAAGAGAGAATTCCC-1_353446	OENC	0.123904						ATAAGAGAGAATTCCC-1_353446	fibro_3	0.183579	0.318369	0.11371	0.126614	-0.0409444	0.0195309
ATAAGAGAGACTGTAA-1_877193	OENC	0.0220991						ATAAGAGAGACTGTAA-1_877193	fibro_3	0.134212	0.286078	0.0668048	0.0937639	-0.0574866	0.0125907
ATAAGAGAGATGCGAC-1_135480	OENC	0.169232						ATAAGAGAGATGCGAC-1_135480	fibro_3	0.215504	0.34771	0.131706	0.153669	0.00257909	0.0520796
ATAAGAGAGGCCATAG-1_570409	OENC	0.197256						ATAAGAGAGGCCATAG-1_570409	fibro_3	0.247608	0.354948	0.140885	0.164075	-0.0147802	0.0558
ATAAGAGAGGCTAGGT-1_412244	OENC	0.282857						ATAAGAGAGGCTAGGT-1_412244	fibro_3	0.231769	0.319146	0.143238	0.143783	-0.0204728	0.0308996
ATAAGAGAGGGAAACA-1_225636	OENC	0.0220452						ATAAGAGAGGGAAACA-1_225636	fibro_3	0.119882	0.254334	0.0595357	0.0910814	-0.045809	0.00776836
ATAAGAGCACGAAAGC-1_797575	OENC	0.478935						ATAAGAGCACGAAAGC-1_797575	fibro_3	0.374796	0.47289	0.272338	0.240023	0.023236	0.0438507
ATAAGAGGTTAGAACA-1_398676	OENC	0.412562						ATAAGAGGTTAGAACA-1_398676	fibro_3	0.31686	0.406056	0.228707	0.216901	0.00819113	0.0507825
ATAAGAGTCACATGCA-1_591562	OENC	-0.00426063						ATAAGAGTCACATGCA-1_591562	fibro_3	0.101349	0.247501	0.0503521	0.0875983	-0.0480029	0.0134279
ATAAGAGTCACTTACT-1_906964	OENC	-0.00847218						ATAAGAGTCACTTACT-1_906964	fibro_3	0.102536	0.231929	0.0402159	0.076582	-0.052633	0.0133143
ATAAGAGTCCAGTATG-1_384809	OENC	0.243234						ATAAGAGTCCAGTATG-1_384809	fibro_3	0.244842	0.363744	0.160075	0.175059	0.0159498	0.0515261
ATAAGAGTCCCAAGTA-1_371891	OENC	0.0578187						ATAAGAGTCCCAAGTA-1_371891	fibro_3	0.139859	0.2693	0.087417	0.10716	-0.0525336	0.0259053
ATAAGAGTCGCCTGAG-1_374291	OENC	0.0218464						ATAAGAGTCGCCTGAG-1_374291	fibro_3	0.114796	0.25601	0.0583255	0.0906676	-0.0496873	0.0144311
ATAAGAGTCTGGTATG-1_182152	OENC	0.278051						ATAAGAGTCTGGTATG-1_182152	fibro_3	0.237223	0.253331	0.130877	0.111174	0.113794	0.00799312
ATAAGAGTCTTGTACT-1_41934	OENC	0.171906						ATAAGAGTCTTGTACT-1_41934	fibro_3	0.200488	0.305191	0.110854	0.125136	-0.0108433	0.0184545
ATAGACCAGACTTGAA-1_261202	OENC	0.387747						ATAGACCAGACTTGAA-1_261202	fibro_3	0.324142	0.403015	0.213761	0.186808	-0.0154191	0.0284941
ATAGACCAGAGCCTAG-1_304963	OENC	0.214584						ATAGACCAGAGCCTAG-1_304963	fibro_3	0.226331	0.354279	0.150162	0.157096	0.00149373	0.0426171
ATAGACCAGCTAAACA-1_178527	OENC	0.162689						ATAGACCAGCTAAACA-1_178527	fibro_3	0.18544	0.296631	0.112711	0.129704	-0.023861	0.0237894
ATAGACCAGGAATTAC-1_558146	OENC	0.216629						ATAGACCAGGAATTAC-1_558146	fibro_3	0.242957	0.34447	0.133971	0.162478	0.0175902	0.0465749
ATAGACCCAAACAACA-1_371059	OENC	0.232346						ATAGACCCAAACAACA-1_371059	fibro_3	0.240494	0.374393	0.169168	0.172062	-0.00796778	0.0263392
ATAGACCCAAAGGAAG-1_642810	OENC	0.0490903						ATAGACCCAAAGGAAG-1_642810	fibro_3	0.121674	0.254303	0.0629982	0.0951277	-0.0367115	0.012807
ATAGACCCAAGCGATG-1_924115	OENC	0.747368						ATAGACCCAAGCGATG-1_924115	fibro_3	0.424778	0.429477	0.333227	0.261752	0.118711	0.0167655
ATAGACCCAAGTAGTA-1_259350	OENC	0.0160649						ATAGACCCAAGTAGTA-1_259350	fibro_3	0.126484	0.27023	0.0626378	0.0908378	-0.0626727	0.00796709
ATAGACCCAGTAAGCG-1_239350	OENC	0.00214978						ATAGACCCAGTAAGCG-1_239350	fibro_3	0.10841	0.244453	0.0481262	0.0852438	-0.055186	0.0122642
ATAGACCGTCACTTCC-1_848965	OENC	0.434228						ATAGACCGTCACTTCC-1_848965	fibro_3	0.314097	0.385634	0.223971	0.195187	0.00995523	0.0422182
ATAGACCGTCATGCCG-1_699011	OENC	-0.00738387						ATAGACCGTCATGCCG-1_699011	fibro_3	0.104376	0.247337	0.0526742	0.0835067	-0.0684949	0.0183105
ATAGACCGTCGCCATG-1_884429	OENC	0.0212902						ATAGACCGTCGCCATG-1_884429	fibro_3	0.12768	0.25394	0.0663856	0.0917593	-0.0705744	0.0214357
ATAGACCGTCTCTTAT-1_209242	OENC	0.307423						ATAGACCGTCTCTTAT-1_209242	fibro_3	0.258424	0.358303	0.173121	0.16978	-0.00389625	0.0479947
ATAGACCGTTCCACGG-1_528550	OENC	0.0434357						ATAGACCGTTCCACGG-1_528550	fibro_3	0.146223	0.283765	0.0730542	0.0981126	-0.0667582	0.0121188
ATAGACCTCACGAAGG-1_228069	OENC	0.269629						ATAGACCTCACGAAGG-1_228069	fibro_3	0.266322	0.389694	0.173233	0.178985	0.0175053	0.0256229
ATAGACCTCAGCTGGC-1_102115	OENC	0.414711						ATAGACCTCAGCTGGC-1_102115	fibro_3	0.336762	0.443843	0.248152	0.228381	0.0214959	0.0449229
ATAGACCTCGCGCCAA-1_102061	OENC	0.111685						ATAGACCTCGCGCCAA-1_102061	fibro_3	0.165581	0.285708	0.0938852	0.11666	-0.0344324	0.0215403
ATCACGAAGAGGGCTT-1_150018	OENC	0.0107196						ATCACGAAGAGGGCTT-1_150018	fibro_3	0.10684	0.249353	0.0538857	0.0883465	-0.0597661	0.0165897
ATCACGAAGCCACCTG-1_116709	OENC	0.0157616						ATCACGAAGCCACCTG-1_116709	fibro_3	0.116258	0.265105	0.0628754	0.0976239	-0.0646674	0.0162116
ATCACGAAGGCCCTTG-1_626661	OENC	0.114922						ATCACGAAGGCCCTTG-1_626661	fibro_3	0.163124	0.297354	0.101265	0.1222	-0.0303064	0.0276916
ATCACGAAGGGATACC-1_515648	OENC	0.0273422						ATCACGAAGGGATACC-1_515648	fibro_3	0.125394	0.260063	0.0763465	0.103309	-0.0472444	0.0216
ATCACGAAGTAGGTGC-1_670773	OENC	0.0973815						ATCACGAAGTAGGTGC-1_670773	fibro_3	0.147893	0.263338	0.0898345	0.10744	-0.0521646	0.0113539
ATCACGACAAAGCGGT-1_861331	OENC	0.377129						ATCACGACAAAGCGGT-1_861331	fibro_3	0.319083	0.420371	0.230907	0.214415	0.00378566	0.0568488
ATCACGACACTAAGTC-1_636687	OENC	0.0456648						ATCACGACACTAAGTC-1_636687	fibro_3	0.135685	0.264294	0.0717007	0.106316	-0.0444778	0.0217672
ATCACGACAGATCGGA-1_570006	OENC	0.137801						ATCACGACAGATCGGA-1_570006	fibro_3	0.214998	0.330618	0.11679	0.143345	-0.0340632	0.0585401
ATCACGACATACGCCG-1_894844	OENC	0.181333						ATCACGACATACGCCG-1_894844	fibro_3	0.196098	0.317676	0.120029	0.139058	-0.0105465	0.0384869
ATCACGACATGGTTGT-1_275015	OENC	0.0406128						ATCACGACATGGTTGT-1_275015	fibro_3	0.132215	0.269724	0.0758388	0.103754	-0.0659984	0.0191285
ATCACGACATTTCAGG-1_490434	OENC	0.0773589						ATCACGACATTTCAGG-1_490434	fibro_3	0.141479	0.274512	0.0763103	0.104749	-0.0236049	0.0207681
ATCACGAGTAGGCTGA-1_946826	OENC	0.0763333						ATCACGAGTAGGCTGA-1_946826	fibro_3	0.151946	0.282387	0.083075	0.11225	-0.0406456	0.0191149
ATCACGAGTCAATGTC-1_142462	OENC	0.335355						ATCACGAGTCAATGTC-1_142462	fibro_3	0.286171	0.383813	0.192752	0.182618	0.00370963	0.0406841
ATCACGAGTCTCAACA-1_886910	OENC	0.112824						ATCACGAGTCTCAACA-1_886910	fibro_3	0.16964	0.31846	0.115438	0.131578	-0.0438554	0.0290143
ATCACGAGTTCGGGCT-1_507694	OENC	0.273991						ATCACGAGTTCGGGCT-1_507694	fibro_3	0.246304	0.34587	0.162212	0.162478	-0.0196982	0.037587
ATCACGATCAAACAAG-1_190409	OENC	0.104514						ATCACGATCAAACAAG-1_190409	fibro_3	0.182524	0.316186	0.111904	0.128347	-0.0372074	0.0208886
ATCACGATCACAGTAC-1_562036	OENC	0.0749035						ATCACGATCACAGTAC-1_562036	fibro_3	0.162992	0.303032	0.0929329	0.111977	-0.0476981	0.0182906
ATCACGATCCATTCTA-1_547679	OENC	-0.00973068						ATCACGATCCATTCTA-1_547679	fibro_3	0.0963712	0.228239	0.0310968	0.0764119	-0.0492104	0.0151023
ATCACGATCGTGACAT-1_893743	OENC	0.310214						ATCACGATCGTGACAT-1_893743	fibro_3	0.266518	0.382273	0.180038	0.179839	0.0146712	0.0428963
ATCATCTAGAGCTGCA-1_704780	OENC	0.104468						ATCATCTAGAGCTGCA-1_704780	fibro_3	0.153643	0.276623	0.0960643	0.115447	-0.038408	0.0121694
ATCATCTAGAGGTACC-1_561151	OENC	0.317513						ATCATCTAGAGGTACC-1_561151	fibro_3	0.277934	0.396993	0.19348	0.199883	0.0266763	0.0484718
ATCATCTAGATAGCAT-1_447658	OENC	0.177029						ATCATCTAGATAGCAT-1_447658	fibro_3	0.237803	0.377648	0.154032	0.1542	-0.0391009	0.0268397
ATCATCTCACACCGAC-1_105691	OENC	0.0268583						ATCATCTCACACCGAC-1_105691	fibro_3	0.121837	0.26284	0.0688388	0.100117	-0.0582284	0.0196428
ATCATCTCACGCCAGT-1_658082	OENC	0.0833102						ATCATCTCACGCCAGT-1_658082	fibro_3	0.166457	0.30448	0.0944206	0.124722	-0.035313	0.0272231
ATCATCTCAGCTTCGG-1_168128	OENC	0.110227						ATCATCTCAGCTTCGG-1_168128	fibro_3	0.154045	0.260791	0.0956034	0.112086	-0.069627	0.0299397
ATCATCTCATGCATGT-1_486573	OENC	0.311096						ATCATCTCATGCATGT-1_486573	fibro_3	0.240695	0.252579	0.133555	0.109938	0.107679	0.00747803
ATCATCTCATTCGACA-1_167834	OENC	0.0888286						ATCATCTCATTCGACA-1_167834	fibro_3	0.150684	0.271328	0.0849243	0.106814	-0.0376427	0.00859676
ATCATCTGTACGAAAT-1_129795	OENC	0.293764						ATCATCTGTACGAAAT-1_129795	fibro_3	0.24334	0.259875	0.139038	0.115371	0.127059	0.0102178
ATCATCTGTAGGAGTC-1_416056	OENC	0.0690849						ATCATCTGTAGGAGTC-1_416056	fibro_3	0.147214	0.276825	0.0808889	0.109803	-0.032381	0.0227443
ATCATCTGTATAGGGC-1_255846	OENC	0.299318						ATCATCTGTATAGGGC-1_255846	fibro_3	0.265048	0.378857	0.182506	0.185386	0.0104656	0.0437898
ATCATCTGTCAAGCGA-1_693765	OENC	0.0248001						ATCATCTGTCAAGCGA-1_693765	fibro_3	0.122784	0.258433	0.0580479	0.0950522	-0.0486753	0.0108531
ATCATCTGTCCGAGTC-1_249083	OENC	0.172889						ATCATCTGTCCGAGTC-1_249083	fibro_3	0.21391	0.337027	0.123581	0.134702	-0.0395842	0.0245163
ATCATCTGTCGCATAT-1_958213	OENC	0.0990451						ATCATCTGTCGCATAT-1_958213	fibro_3	0.161421	0.286232	0.0972847	0.121477	-0.037532	0.0227274
ATCATCTGTTCTGTTT-1_764405	OENC	0.186809						ATCATCTGTTCTGTTT-1_764405	fibro_3	0.207817	0.331107	0.13232	0.148218	-0.00822271	0.0240536
ATCATCTTCATATCGG-1_841369	OENC	0.869202						ATCATCTTCATATCGG-1_841369	fibro_3	0.494917	0.508355	0.431004	0.336236	0.165687	0.010401
ATCATCTTCCCTCAGT-1_875609	OENC	0.103611						ATCATCTTCCCTCAGT-1_875609	fibro_3	0.20253	0.323807	0.102554	0.137413	-0.0181398	0.0437157
ATCATCTTCGCGTTTC-1_9615	OENC	0.162167						ATCATCTTCGCGTTTC-1_9615	fibro_3	0.181178	0.30126	0.123177	0.136442	-0.0380258	0.0188942
ATCATCTTCTTTACAC-1_36116	OENC	0.342795						ATCATCTTCTTTACAC-1_36116	fibro_3	0.296908	0.390617	0.197222	0.18555	0.0221282	0.0275812
ATCATGGAGCTAGTGG-1_285924	OENC	-0.061296						ATCATGGAGCTAGTGG-1_285924	fibro_3	0.0752879	0.237026	0.0310191	0.0759079	-0.0688286	0.0180463
ATCATGGAGTGCAAGC-1_80531	OENC	0.00489073						ATCATGGAGTGCAAGC-1_80531	fibro_3	0.104911	0.25687	0.0550049	0.0918512	-0.0504055	0.0185504
ATCATGGCAACGATGG-1_968794	OENC	0.234545						ATCATGGCAACGATGG-1_968794	fibro_3	0.256354	0.385382	0.149435	0.157501	-0.0253863	0.0207193
ATCATGGCAAGGTTCT-1_564562	OENC	0.0956313						ATCATGGCAAGGTTCT-1_564562	fibro_3	0.153156	0.282008	0.0837303	0.110509	-0.0290763	0.0265765
ATCATGGCACAGGAGT-1_984704	OENC	0.0740004						ATCATGGCACAGGAGT-1_984704	fibro_3	0.145471	0.279832	0.0853128	0.111398	-0.0353941	0.0149938
ATCATGGCAGGGTACA-1_836638	OENC	0.241733						ATCATGGCAGGGTACA-1_836638	fibro_3	0.226765	0.312175	0.138054	0.138939	-0.00882334	0.0150469
ATCATGGGTACCTACA-1_880193	OENC	0.301431						ATCATGGGTACCTACA-1_880193	fibro_3	0.273803	0.354093	0.162602	0.165817	0.0239275	0.0183276
ATCATGGGTGGCGAAT-1_244424	OENC	0.0463244						ATCATGGGTGGCGAAT-1_244424	fibro_3	0.126368	0.261867	0.0600047	0.0922775	-0.0510544	0.0208528
ATCATGGGTTACGCGC-1_732067	OENC	0.152645						ATCATGGGTTACGCGC-1_732067	fibro_3	0.216634	0.353854	0.134815	0.14667	-0.0242967	0.0220377
ATCATGGTCACATAGC-1_498606	OENC	0.0763846						ATCATGGTCACATAGC-1_498606	fibro_3	0.149336	0.279117	0.0924511	0.114142	-0.0465369	0.0208485
ATCATGGTCCAGAAGG-1_503376	OENC	0.209529						ATCATGGTCCAGAAGG-1_503376	fibro_3	0.225873	0.344383	0.141594	0.154025	-0.0119173	0.0319288
ATCATGGTCCGTCAAA-1_568116	OENC	-0.244703						ATCATGGTCCGTCAAA-1_568116	fibro_3	-0.0108955	0.127811	-0.107186	-0.00272191	-0.0650374	0.0170657
ATCATGGTCGACCAGC-1_652677	OENC	0.0664722						ATCATGGTCGACCAGC-1_652677	fibro_3	0.163728	0.300741	0.0831488	0.102112	-0.0579765	0.010925
ATCATGGTCGCATGAT-1_64712	OENC	0.0838859						ATCATGGTCGCATGAT-1_64712	fibro_3	0.165716	0.301792	0.0938849	0.120959	-0.0486903	0.0339979
ATCATGGTCTAACTGG-1_676612	OENC	0.325155						ATCATGGTCTAACTGG-1_676612	fibro_3	0.283748	0.356803	0.179113	0.168977	0.0135487	0.0122135
ATCATGGTCTGCTTGC-1_735371	OENC	0.0260156						ATCATGGTCTGCTTGC-1_735371	fibro_3	0.129849	0.257981	0.0683453	0.0965226	-0.065117	0.0217334
ATCCACCAGGACAGAA-1_111299	OENC	0.169585						ATCCACCAGGACAGAA-1_111299	fibro_3	0.191407	0.327467	0.128765	0.142769	-0.0200857	0.0329373
ATCCACCAGGCTACGA-1_46654	OENC	0.210043						ATCCACCAGGCTACGA-1_46654	fibro_3	0.209738	0.324846	0.134075	0.144725	-0.00405593	0.0225563
ATCCACCAGTAGCCGA-1_880956	OENC	0.0659633						ATCCACCAGTAGCCGA-1_880956	fibro_3	0.155117	0.293315	0.0921249	0.114512	-0.0499472	0.0304822
ATCCACCAGTCCATAC-1_839725	OENC	0.385356						ATCCACCAGTCCATAC-1_839725	fibro_3	0.318793	0.41551	0.235197	0.210149	0.00640137	0.0445953
ATCCACCCACGTAAGG-1_868142	OENC	0.00317555						ATCCACCCACGTAAGG-1_868142	fibro_3	0.10952	0.249792	0.0544077	0.0871713	-0.0587247	0.0213333
ATCCACCCATGCAATC-1_33382	OENC	0.0627543						ATCCACCCATGCAATC-1_33382	fibro_3	0.137022	0.271481	0.085422	0.108419	-0.0692012	0.0197181
ATCCACCGTAGAAAGG-1_107906	OENC	0.336031						ATCCACCGTAGAAAGG-1_107906	fibro_3	0.276516	0.383802	0.19691	0.191802	0.0221504	0.0444196
ATCCACCGTGCACGAA-1_109317	OENC	0.0413703						ATCCACCGTGCACGAA-1_109317	fibro_3	0.117271	0.262163	0.0709229	0.0974322	-0.0466872	0.0152607
ATCCACCGTGCCTGTG-1_722590	OENC	0.0657085						ATCCACCGTGCCTGTG-1_722590	fibro_3	0.143739	0.28088	0.0701649	0.101467	-0.0458909	0.0151248
ATCCACCGTGTGACCC-1_725010	OENC	-0.0143776						ATCCACCGTGTGACCC-1_725010	fibro_3	0.093602	0.239006	0.0414191	0.0813595	-0.0532468	0.0116222
ATCCACCTCATACGGT-1_789521	OENC	0.159244						ATCCACCTCATACGGT-1_789521	fibro_3	0.191914	0.331832	0.134286	0.148672	-0.00851649	0.0267933
ATCCACCTCATCTGCC-1_617478	OENC	0.396628						ATCCACCTCATCTGCC-1_617478	fibro_3	0.31517	0.403904	0.232742	0.201542	-0.00792745	0.0338712
ATCCACCTCCACGCAG-1_503007	OENC	0.042271						ATCCACCTCCACGCAG-1_503007	fibro_3	0.133462	0.265115	0.0770634	0.103186	-0.055043	0.0169287
ATCCACCTCCGAATGT-1_456149	OENC	0.395007						ATCCACCTCCGAATGT-1_456149	fibro_3	0.290178	0.364626	0.204123	0.186749	0.0498974	0.00764151
ATCCACCTCGAACTGT-1_34665	OENC	0.088889						ATCCACCTCGAACTGT-1_34665	fibro_3	0.153133	0.288096	0.0856677	0.115487	-0.0238164	0.0263798
ATCCACCTCGTAGGAG-1_209638	OENC	0.37071						ATCCACCTCGTAGGAG-1_209638	fibro_3	0.333586	0.448656	0.223918	0.205387	0.00487185	0.0388085
ATCCACCTCTGATACG-1_342787	OENC	0.106226						ATCCACCTCTGATACG-1_342787	fibro_3	0.15366	0.273117	0.0878454	0.111243	-0.0465089	0.0164716
ATCCGAAAGAATGTTG-1_545594	OENC	0.0144861						ATCCGAAAGAATGTTG-1_545594	fibro_3	0.113964	0.261974	0.0651809	0.0979598	-0.0621071	0.0190292
ATCCGAAAGTACGATA-1_428764	OENC	0.104639						ATCCGAAAGTACGATA-1_428764	fibro_3	0.156793	0.276726	0.0875313	0.112421	-0.0295067	0.0192107
ATCCGAACAATCTACG-1_686461	OENC	0.177141						ATCCGAACAATCTACG-1_686461	fibro_3	0.187157	0.305019	0.117218	0.136719	-0.0116377	0.0201168
ATCCGAACAATGGAAT-1_521868	OENC	0.00846346						ATCCGAACAATGGAAT-1_521868	fibro_3	0.122487	0.265673	0.061775	0.0914528	-0.0682432	0.0178026
ATCCGAACACATGTGT-1_796536	OENC	0.222742						ATCCGAACACATGTGT-1_796536	fibro_3	0.218881	0.324807	0.13453	0.1377	-0.0405187	0.0322498
ATCCGAACAGGCAGTA-1_903052	OENC	0.481876						ATCCGAACAGGCAGTA-1_903052	fibro_3	0.351378	0.428135	0.253958	0.22342	0.0377194	0.0489285
ATCCGAACATGGTCAT-1_432457	OENC	0.0624945						ATCCGAACATGGTCAT-1_432457	fibro_3	0.141366	0.285177	0.0834283	0.111044	-0.0409603	0.0205766
ATCCGAACATGGTCTA-1_331940	OENC	0.204966						ATCCGAACATGGTCTA-1_331940	fibro_3	0.225033	0.342853	0.135325	0.143503	-0.0186032	0.0202258
ATCCGAAGTATTAGCC-1_917114	OENC	0.324013						ATCCGAAGTATTAGCC-1_917114	fibro_3	0.290362	0.384695	0.193408	0.168601	-0.0193158	0.0242228
ATCCGAAGTGCAGTAG-1_209279	OENC	0.192848						ATCCGAAGTGCAGTAG-1_209279	fibro_3	0.1996	0.311401	0.124109	0.139397	-0.0153025	0.0339911
ATCCGAAGTGCCTTGG-1_812734	OENC	0.0274407						ATCCGAAGTGCCTTGG-1_812734	fibro_3	0.114247	0.242771	0.0580708	0.0881204	-0.0549917	0.0145004
ATCCGAAGTGCGGTAA-1_300712	OENC	0.285636						ATCCGAAGTGCGGTAA-1_300712	fibro_3	0.266234	0.343	0.158964	0.157771	0.0066764	0.0189651
ATCCGAATCATATCGG-1_572182	OENC	0.33139						ATCCGAATCATATCGG-1_572182	fibro_3	0.287909	0.396512	0.194952	0.196352	0.0173615	0.0475442
ATCCGAATCGGTCTAA-1_386782	OENC	0.219049						ATCCGAATCGGTCTAA-1_386782	fibro_3	0.210892	0.318009	0.136082	0.143359	-0.0212572	0.0301976
ATCCGAATCTGTACGA-1_279481	OENC	0.057348						ATCCGAATCTGTACGA-1_279481	fibro_3	0.13252	0.267009	0.0717895	0.10068	-0.0429429	0.0225933
ATCGAGTAGAAGGGTA-1_260042	OENC	0.00635156						ATCGAGTAGAAGGGTA-1_260042	fibro_3	0.105094	0.245314	0.0461655	0.0839078	-0.0537637	0.0141215
ATCGAGTAGACAGACC-1_959383	OENC	-0.000385018						ATCGAGTAGACAGACC-1_959383	fibro_3	0.112666	0.251705	0.0561755	0.0861154	-0.0612338	0.0180859
ATCGAGTAGCCTTGAT-1_634132	OENC	0.0685349						ATCGAGTAGCCTTGAT-1_634132	fibro_3	0.160957	0.305932	0.0983107	0.125731	-0.0420121	0.0258234
ATCGAGTAGCTAGCCC-1_81877	OENC	0.239369						ATCGAGTAGCTAGCCC-1_81877	fibro_3	0.21759	0.30321	0.122167	0.134585	-0.0278894	0.0283582
ATCGAGTCAACAACCT-1_890942	OENC	0.202094						ATCGAGTCAACAACCT-1_890942	fibro_3	0.216456	0.337488	0.14239	0.154113	-0.00382954	0.0282387
ATCGAGTCATCACAAC-1_912085	OENC	0.177387						ATCGAGTCATCACAAC-1_912085	fibro_3	0.229235	0.366556	0.144395	0.152624	-0.016665	0.0214202
ATCGAGTCATCAGTCA-1_718498	OENC	0.0190748						ATCGAGTCATCAGTCA-1_718498	fibro_3	0.110568	0.257388	0.0614022	0.0915279	-0.0591635	0.0158907
ATCGAGTCATGGGAAC-1_682527	OENC	0.133108						ATCGAGTCATGGGAAC-1_682527	fibro_3	0.174977	0.30177	0.110853	0.125105	-0.0354328	0.0241145
ATCGAGTGTACCGGCT-1_555186	OENC	0.195743						ATCGAGTGTACCGGCT-1_555186	fibro_3	0.208213	0.315313	0.137716	0.142965	0.00863286	0.0164677
ATCGAGTGTGGCAAAC-1_401709	OENC	-0.0321683						ATCGAGTGTGGCAAAC-1_401709	fibro_3	0.100761	0.254383	0.0456816	0.0854737	-0.0630705	0.0214697
ATCGAGTGTGTGACGA-1_863837	OENC	0.160997						ATCGAGTGTGTGACGA-1_863837	fibro_3	0.20486	0.345065	0.131836	0.146535	-0.0365591	0.0362678
ATCGAGTTCATAGCAC-1_74413	OENC	0.370922						ATCGAGTTCATAGCAC-1_74413	fibro_3	0.271689	0.324895	0.182132	0.159366	0.066849	-0.000876371
ATCGAGTTCATTGCCC-1_283284	OENC	0.335521						ATCGAGTTCATTGCCC-1_283284	fibro_3	0.280108	0.364699	0.18717	0.17011	-0.0283838	0.0314893
ATCGAGTTCGGTCCGA-1_162637	OENC	0.0905321						ATCGAGTTCGGTCCGA-1_162637	fibro_3	0.167405	0.304999	0.100078	0.118171	-0.0529232	0.0220492
ATCGAGTTCTACGAGT-1_763896	OENC	0.0631979						ATCGAGTTCTACGAGT-1_763896	fibro_3	0.140182	0.264941	0.0818185	0.107072	-0.0488781	0.0162109
ATCTACTAGGATTCGG-1_116375	OENC	0.223161						ATCTACTAGGATTCGG-1_116375	fibro_3	0.240702	0.353444	0.154814	0.154862	-0.0221431	0.0255092
ATCTACTAGGCTCTTA-1_167471	OENC	0.0808233						ATCTACTAGGCTCTTA-1_167471	fibro_3	0.146252	0.274199	0.0939165	0.116451	-0.0399801	0.0195853
ATCTACTAGTTGCAGG-1_475883	OENC	-0.00912396						ATCTACTAGTTGCAGG-1_475883	fibro_3	0.108415	0.244413	0.0516684	0.0866444	-0.0593639	0.00671534
ATCTACTCACAAGTAA-1_5788	OENC	0.144393						ATCTACTCACAAGTAA-1_5788	fibro_3	0.189223	0.322118	0.137785	0.146547	-0.0155617	0.0237404
ATCTACTCACACCGCA-1_974413	OENC	0.274592						ATCTACTCACACCGCA-1_974413	fibro_3	0.26338	0.367444	0.157045	0.163951	0.013403	0.0261335
ATCTACTCATGATCCA-1_114147	OENC	0.623371						ATCTACTCATGATCCA-1_114147	fibro_3	0.490538	0.570576	0.369749	0.29458	0.0517874	0.0407719
ATCTACTCATGCGCAC-1_80774	OENC	0.201005						ATCTACTCATGCGCAC-1_80774	fibro_3	0.205527	0.322222	0.130785	0.144717	-0.00780104	0.0367794
ATCTACTGTCAACTGT-1_322919	OENC	0.277603						ATCTACTGTCAACTGT-1_322919	fibro_3	0.235669	0.331645	0.160324	0.16066	-0.013026	0.0319993
ATCTACTGTCCCGACA-1_118785	OENC	0.305689						ATCTACTGTCCCGACA-1_118785	fibro_3	0.255021	0.346448	0.171932	0.16873	0.00939306	0.036636
ATCTACTGTCCGTGAC-1_985772	OENC	0.204578						ATCTACTGTCCGTGAC-1_985772	fibro_3	0.255557	0.393215	0.173304	0.1639	-0.034894	0.029194
ATCTACTGTTCGCTAA-1_404147	OENC	0.603408						ATCTACTGTTCGCTAA-1_404147	fibro_3	0.467883	0.532486	0.343753	0.284388	0.0530933	0.0443476
ATCTACTGTTGAGGTG-1_241781	OENC	0.0624036						ATCTACTGTTGAGGTG-1_241781	fibro_3	0.134042	0.264391	0.0672593	0.0982954	-0.0489303	0.0108017
ATCTACTTCACGAAGG-1_354878	OENC	0.0895865						ATCTACTTCACGAAGG-1_354878	fibro_3	0.17135	0.312525	0.109091	0.128676	-0.045214	0.0221366
ATCTACTTCAGCACAT-1_153240	OENC	0.0625423						ATCTACTTCAGCACAT-1_153240	fibro_3	0.131387	0.271615	0.076823	0.105496	-0.0417193	0.0132108
ATCTACTTCCTGCAGG-1_287547	OENC	0.202134						ATCTACTTCCTGCAGG-1_287547	fibro_3	0.211685	0.329541	0.133905	0.144754	-0.0174676	0.033412
ATCTACTTCGCAGGCT-1_256672	OENC	0.294675						ATCTACTTCGCAGGCT-1_256672	fibro_3	0.280994	0.409816	0.184314	0.188853	0.0364873	0.0358969
ATCTGCCAGCGTGAGT-1_29771	OENC	0.20183						ATCTGCCAGCGTGAGT-1_29771	fibro_3	0.221197	0.35429	0.146968	0.15847	-0.00473763	0.0278521
ATCTGCCAGCTACCGC-1_811628	OENC	0.159597						ATCTGCCAGCTACCGC-1_811628	fibro_3	0.181309	0.298608	0.111156	0.128497	-0.0252135	0.0255803
ATCTGCCAGGGCACTA-1_579172	OENC	0.1762						ATCTGCCAGGGCACTA-1_579172	fibro_3	0.19117	0.316436	0.119854	0.137992	0.00144663	0.0226651
ATCTGCCAGTGACTCT-1_576731	OENC	0.206138						ATCTGCCAGTGACTCT-1_576731	fibro_3	0.225326	0.350391	0.147578	0.159882	-0.0140683	0.0426365
ATCTGCCAGTTCGCAT-1_701486	OENC	0.190649						ATCTGCCAGTTCGCAT-1_701486	fibro_3	0.249521	0.381376	0.158716	0.173585	-0.027707	0.0642307
ATCTGCCCAAAGGTGC-1_63766	OENC	0.241552						ATCTGCCCAAAGGTGC-1_63766	fibro_3	0.253805	0.370329	0.162237	0.168276	0.00987756	0.0260035
ATCTGCCCACCATGTA-1_502482	OENC	0.193996						ATCTGCCCACCATGTA-1_502482	fibro_3	0.237141	0.383719	0.170241	0.170188	-0.0242133	0.0352127
ATCTGCCCACCGAATT-1_383949	OENC	0.238454						ATCTGCCCACCGAATT-1_383949	fibro_3	0.249336	0.385439	0.149876	0.158612	-0.00726192	0.0296204
ATCTGCCCAGACAGGT-1_426416	OENC	0.21947						ATCTGCCCAGACAGGT-1_426416	fibro_3	0.211991	0.329799	0.137866	0.148064	-0.00248567	0.031479
ATCTGCCCATGCAATC-1_544390	OENC	0.0236143						ATCTGCCCATGCAATC-1_544390	fibro_3	0.119083	0.255963	0.0647751	0.0944542	-0.0574829	0.0191923
ATCTGCCCATTCCTGC-1_643638	OENC	0.277596						ATCTGCCCATTCCTGC-1_643638	fibro_3	0.266316	0.383828	0.173293	0.178586	0.0109661	0.0247344
ATCTGCCGTACTTGAC-1_791192	OENC	0.326387						ATCTGCCGTACTTGAC-1_791192	fibro_3	0.268576	0.36906	0.192773	0.186003	-0.0182328	0.042988
ATCTGCCGTCGAGATG-1_846853	OENC	-0.000372873						ATCTGCCGTCGAGATG-1_846853	fibro_3	0.108747	0.243202	0.0558573	0.0866287	-0.0593086	0.0146995
ATCTGCCGTGAGTGAC-1_72626	OENC	0.408275						ATCTGCCGTGAGTGAC-1_72626	fibro_3	0.314184	0.391594	0.212715	0.198049	-0.00100637	0.0404645
ATCTGCCGTGGCAAAC-1_860110	OENC	0.0364266						ATCTGCCGTGGCAAAC-1_860110	fibro_3	0.120242	0.256153	0.0659609	0.0973423	-0.0437691	0.0124769
ATCTGCCGTTAAGATG-1_956164	OENC	0.427236						ATCTGCCGTTAAGATG-1_956164	fibro_3	0.351499	0.450579	0.228686	0.216178	0.0125662	0.0404663
ATCTGCCGTTCACGGC-1_926419	OENC	0.125826						ATCTGCCGTTCACGGC-1_926419	fibro_3	0.24193	0.376602	0.15823	0.190244	-0.0613628	0.0822328
ATCTGCCTCGGTGTCG-1_53963	OENC	0.25137						ATCTGCCTCGGTGTCG-1_53963	fibro_3	0.258282	0.381181	0.165952	0.17247	0.0109569	0.0266255
ATGAGGGAGAAACGCC-1_246409	OENC	0.193009						ATGAGGGAGAAACGCC-1_246409	fibro_3	0.222633	0.341343	0.147375	0.157416	-0.0214207	0.0486087
ATGAGGGAGACGCACA-1_487369	OENC	0.209018						ATGAGGGAGACGCACA-1_487369	fibro_3	0.207612	0.31997	0.130155	0.140486	-0.0213715	0.0340254
ATGAGGGAGCAGATCG-1_100063	OENC	0.183398						ATGAGGGAGCAGATCG-1_100063	fibro_3	0.225061	0.347931	0.149872	0.156932	-0.0237624	0.0480033
ATGAGGGAGCTGCAAG-1_195159	OENC	0.0315449						ATGAGGGAGCTGCAAG-1_195159	fibro_3	0.143169	0.287935	0.0740214	0.112601	-0.0433574	0.0198906
ATGAGGGAGTAGGTGC-1_213571	OENC	0.257709						ATGAGGGAGTAGGTGC-1_213571	fibro_3	0.286946	0.397611	0.174308	0.190716	-0.0101453	0.0714106
ATGAGGGCAAATTGCC-1_207682	OENC	0.0462249						ATGAGGGCAAATTGCC-1_207682	fibro_3	0.126662	0.269406	0.0722382	0.0991263	-0.0553173	0.0212391
ATGAGGGCAATCTACG-1_28771	OENC	0.196671						ATGAGGGCAATCTACG-1_28771	fibro_3	0.214083	0.351462	0.144955	0.153279	-0.00618391	0.0329524
ATGAGGGCACTACAGT-1_234566	OENC	0.0934134						ATGAGGGCACTACAGT-1_234566	fibro_3	0.150212	0.282756	0.0915847	0.113773	-0.0465697	0.0170776
ATGAGGGCAGATCCAT-1_107185	OENC	0.238048						ATGAGGGCAGATCCAT-1_107185	fibro_3	0.224271	0.331011	0.139119	0.150738	0.00291653	0.0355376
ATGAGGGCATTGGTAC-1_277315	OENC	0.00105334						ATGAGGGCATTGGTAC-1_277315	fibro_3	0.11325	0.226777	0.0426781	0.0766216	-0.0648692	0.0117989
ATGAGGGGTACGCTGC-1_696021	OENC	0.0734431						ATGAGGGGTACGCTGC-1_696021	fibro_3	0.142089	0.27422	0.0816327	0.10614	-0.0429155	0.021239
ATGAGGGGTCGCGAAA-1_266257	OENC	0.17816						ATGAGGGGTCGCGAAA-1_266257	fibro_3	0.219342	0.35907	0.146555	0.15799	-0.012078	0.0408832
ATGAGGGGTCTAAACC-1_660476	OENC	-0.246256						ATGAGGGGTCTAAACC-1_660476	fibro_3	-0.0117763	0.128309	-0.104415	-0.00325538	-0.067145	0.0146487
ATGAGGGGTTAGGGTG-1_212416	OENC	0.293433						ATGAGGGGTTAGGGTG-1_212416	fibro_3	0.267948	0.368017	0.183762	0.173908	-0.0238027	0.0410752
ATGAGGGTCAGGCGAA-1_5266	OENC	0.0845868						ATGAGGGTCAGGCGAA-1_5266	fibro_3	0.149826	0.271023	0.085608	0.105422	-0.0520854	0.017212
ATGAGGGTCGGTGTCG-1_102902	OENC	0.0980904						ATGAGGGTCGGTGTCG-1_102902	fibro_3	0.149468	0.265636	0.0820865	0.0996499	-0.0398878	0.0285454
ATGAGGGTCGTTACGA-1_287400	OENC	0.0625554						ATGAGGGTCGTTACGA-1_287400	fibro_3	0.136415	0.263575	0.0750983	0.0982136	-0.0403641	0.0241944
ATGAGGGTCTCAAGTG-1_444156	OENC	-0.0434574						ATGAGGGTCTCAAGTG-1_444156	fibro_3	0.0889954	0.242178	0.0379459	0.0796932	-0.0628118	0.0165882
ATGAGGGTCTCTTATG-1_692992	OENC	0.25374						ATGAGGGTCTCTTATG-1_692992	fibro_3	0.25798	0.360229	0.156111	0.161022	0.00885075	0.0165313
ATGCGATAGCCTCGTG-1_20884	OENC	0.256894						ATGCGATAGCCTCGTG-1_20884	fibro_3	0.286717	0.398469	0.175988	0.192955	0.00980353	0.0607586
ATGCGATAGCGTCTAT-1_955751	OENC	0.161778						ATGCGATAGCGTCTAT-1_955751	fibro_3	0.215473	0.346286	0.142693	0.155408	-0.0150503	0.0539115
ATGCGATAGCTCCTCT-1_804110	OENC	0.252695						ATGCGATAGCTCCTCT-1_804110	fibro_3	0.227743	0.337437	0.155458	0.163898	-0.00597195	0.0383056
ATGCGATAGGGTGTGT-1_911739	OENC	0.0470565						ATGCGATAGGGTGTGT-1_911739	fibro_3	0.121579	0.271355	0.074038	0.100482	-0.0518342	0.0213778
ATGCGATAGTGTACGG-1_309466	OENC	0.288139						ATGCGATAGTGTACGG-1_309466	fibro_3	0.28905	0.42198	0.202866	0.199607	0.00505792	0.0528019
ATGCGATAGTGTTTGC-1_323927	OENC	0.805266						ATGCGATAGTGTTTGC-1_323927	fibro_3	0.4661	0.487498	0.399503	0.31418	0.125677	0.0124513
ATGCGATCACACAGAG-1_138359	OENC	0.229092						ATGCGATCACACAGAG-1_138359	fibro_3	0.246095	0.378299	0.163405	0.172053	0.00417932	0.043716
ATGCGATCATACTACG-1_957560	OENC	0.030988						ATGCGATCATACTACG-1_957560	fibro_3	0.121177	0.267559	0.0702422	0.0999186	-0.0530534	0.0179826
ATGCGATGTAAATGAC-1_232669	OENC	0.172275						ATGCGATGTAAATGAC-1_232669	fibro_3	0.199452	0.320047	0.122432	0.135425	-0.0387697	0.0365606
ATGCGATGTAAGCACG-1_23714	OENC	0.331689						ATGCGATGTAAGCACG-1_23714	fibro_3	0.262965	0.35955	0.181758	0.180425	0.00823751	0.0471045
ATGCGATGTAGTGAAT-1_52111	OENC	0.0707557						ATGCGATGTAGTGAAT-1_52111	fibro_3	0.141109	0.262852	0.0794867	0.104193	-0.0465947	0.0137084
ATGCGATGTCGTTGTA-1_932719	OENC	0.137544						ATGCGATGTCGTTGTA-1_932719	fibro_3	0.193997	0.322628	0.129885	0.137277	-0.0457532	0.0288239
ATGCGATGTCTCTTAT-1_38751	OENC	0.0207905						ATGCGATGTCTCTTAT-1_38751	fibro_3	0.124928	0.262755	0.06956	0.100421	-0.0497884	0.0217768
ATGCGATGTGAAGGCT-1_807113	OENC	0.0444828						ATGCGATGTGAAGGCT-1_807113	fibro_3	0.134919	0.275891	0.0808218	0.110564	-0.0502063	0.0224974
ATGCGATGTGACAAAT-1_696882	OENC	0.249478						ATGCGATGTGACAAAT-1_696882	fibro_3	0.247691	0.363041	0.15054	0.159019	0.00479802	0.0226844
ATGCGATGTGCATCTA-1_388050	OENC	0.0561895						ATGCGATGTGCATCTA-1_388050	fibro_3	0.136431	0.26732	0.0701853	0.101231	-0.0361871	0.0279698
ATGCGATGTTCCACAA-1_390583	OENC	0.362023						ATGCGATGTTCCACAA-1_390583	fibro_3	0.296171	0.387547	0.207375	0.195846	-0.00474649	0.0524286
ATGCGATGTTCCACTC-1_982332	OENC	0.00216667						ATGCGATGTTCCACTC-1_982332	fibro_3	0.103675	0.248822	0.0500013	0.0870224	-0.0479098	0.0155872
ATGCGATTCCACTCCA-1_566959	OENC	0.046017						ATGCGATTCCACTCCA-1_566959	fibro_3	0.129148	0.271434	0.0751352	0.104262	-0.0345378	0.0189242
ATGGGAGAGCGGATCA-1_574558	OENC	0.492188						ATGGGAGAGCGGATCA-1_574558	fibro_3	0.399111	0.459432	0.284469	0.243594	-0.00213686	0.0570887
ATGGGAGAGTTATCGC-1_632866	OENC	0.0257577						ATGGGAGAGTTATCGC-1_632866	fibro_3	0.137457	0.260387	0.0709493	0.0990406	-0.059382	0.0244003
ATGGGAGCATGTCTCC-1_782992	OENC	0.0592762						ATGGGAGCATGTCTCC-1_782992	fibro_3	0.138414	0.281923	0.0858457	0.11414	-0.0319533	0.024943
ATGGGAGGTACAGACG-1_856875	OENC	0.0644907						ATGGGAGGTACAGACG-1_856875	fibro_3	0.144887	0.276608	0.0830383	0.105311	-0.044487	0.0122634
ATGGGAGGTAGCCTCG-1_41593	OENC	0.211135						ATGGGAGGTAGCCTCG-1_41593	fibro_3	0.240834	0.368811	0.140252	0.149286	-0.0169505	0.022158
ATGGGAGGTCGAACAG-1_895225	OENC	0.458214						ATGGGAGGTCGAACAG-1_895225	fibro_3	0.341051	0.41662	0.249523	0.214811	0.0213502	0.0486657
ATGGGAGGTCGGCACT-1_188516	OENC	0.133664						ATGGGAGGTCGGCACT-1_188516	fibro_3	0.160278	0.285179	0.0995761	0.118323	-0.0426255	0.0168811
ATGGGAGGTCTCCACT-1_387341	OENC	0.2115						ATGGGAGGTCTCCACT-1_387341	fibro_3	0.231949	0.364454	0.157457	0.168248	-0.00656366	0.0438587
ATGGGAGGTCTCGTTC-1_494502	OENC	0.265313						ATGGGAGGTCTCGTTC-1_494502	fibro_3	0.259158	0.381214	0.177712	0.178357	-0.00123167	0.0259524
ATGGGAGGTGAGGCTA-1_370316	OENC	0.0328943						ATGGGAGGTGAGGCTA-1_370316	fibro_3	0.148144	0.277608	0.0684852	0.0943377	-0.0636815	0.0121874
ATGGGAGGTGATGTCT-1_693625	OENC	0.213089						ATGGGAGGTGATGTCT-1_693625	fibro_3	0.236495	0.367212	0.134272	0.149126	-0.0232922	0.0199662
ATGGGAGTCATATCGG-1_733155	OENC	0.339921						ATGGGAGTCATATCGG-1_733155	fibro_3	0.247536	0.263165	0.145469	0.120316	0.13515	0.0137207
ATGGGAGTCGCGATCG-1_308549	OENC	0.0357727						ATGGGAGTCGCGATCG-1_308549	fibro_3	0.124077	0.256479	0.066005	0.0930246	-0.063866	0.0221563
ATGGGAGTCGGTTAAC-1_972441	OENC	-0.0336723						ATGGGAGTCGGTTAAC-1_972441	fibro_3	0.0986125	0.245646	0.0470329	0.0842209	-0.0719085	0.0164179
ATGGGAGTCTATCCCG-1_243334	OENC	0.271286						ATGGGAGTCTATCCCG-1_243334	fibro_3	0.26727	0.394154	0.177843	0.180924	0.0234512	0.025589
ATGTGTGAGAGCTATA-1_835028	OENC	-0.260044						ATGTGTGAGAGCTATA-1_835028	fibro_3	-0.022647	0.115572	-0.124946	-0.0140951	-0.0689487	0.0165381
ATGTGTGAGATGTCGG-1_390575	OENC	0.0308705						ATGTGTGAGATGTCGG-1_390575	fibro_3	0.117184	0.243013	0.0566598	0.0882509	-0.0511757	0.0114007
ATGTGTGAGCGTAATA-1_908863	OENC	0.268382						ATGTGTGAGCGTAATA-1_908863	fibro_3	0.240235	0.35423	0.162589	0.169958	0.00536961	0.041624
ATGTGTGCAAAGCGGT-1_607566	OENC	0.288172						ATGTGTGCAAAGCGGT-1_607566	fibro_3	0.243388	0.261247	0.140298	0.118257	0.121669	0.0100197
ATGTGTGCAAGCGCTC-1_607495	OENC	-0.0321593						ATGTGTGCAAGCGCTC-1_607495	fibro_3	0.0990137	0.229656	0.0321132	0.0704508	-0.0731994	0.00751495
ATGTGTGCACACATGT-1_894327	OENC	-0.00427112						ATGTGTGCACACATGT-1_894327	fibro_3	0.102451	0.229263	0.0433985	0.0752835	-0.0594535	0.0113395
ATGTGTGCACAGCCCA-1_975288	OENC	0.0605597						ATGTGTGCACAGCCCA-1_975288	fibro_3	0.145728	0.285376	0.083864	0.111795	-0.0466509	0.0231138
ATGTGTGCACCGAAAG-1_676351	OENC	0.296174						ATGTGTGCACCGAAAG-1_676351	fibro_3	0.243433	0.31634	0.145777	0.143712	-0.0314429	0.028718
ATGTGTGCAGGTCCAC-1_91138	OENC	0.0494012						ATGTGTGCAGGTCCAC-1_91138	fibro_3	0.128912	0.266058	0.0675758	0.0993846	-0.0493379	0.0170132
ATGTGTGCATAACCTG-1_777949	OENC	0.369423						ATGTGTGCATAACCTG-1_777949	fibro_3	0.29067	0.387999	0.204057	0.195697	0.0153137	0.049578
ATGTGTGCATTACGAC-1_517544	OENC	0.0272473						ATGTGTGCATTACGAC-1_517544	fibro_3	0.124505	0.252915	0.0662617	0.0947981	-0.0601747	0.0149085
ATGTGTGCATTCCTGC-1_652370	OENC	0.115138						ATGTGTGCATTCCTGC-1_652370	fibro_3	0.167637	0.295692	0.0978158	0.121907	-0.0247163	0.026812
ATGTGTGGTCCAGTGC-1_339297	OENC	0.269269						ATGTGTGGTCCAGTGC-1_339297	fibro_3	0.262343	0.374862	0.166498	0.17172	0.0137571	0.0283958
ATGTGTGGTCGAGTTT-1_292120	OENC	0.0460401						ATGTGTGGTCGAGTTT-1_292120	fibro_3	0.151496	0.269621	0.0833941	0.103819	-0.0738049	0.0234443
ATGTGTGGTGACCAAG-1_783712	OENC	0.096049						ATGTGTGGTGACCAAG-1_783712	fibro_3	0.14937	0.274059	0.0840145	0.10929	-0.0430148	0.0154083
ATGTGTGGTGGAAAGA-1_319965	OENC	0.0980406						ATGTGTGGTGGAAAGA-1_319965	fibro_3	0.159364	0.296664	0.0995093	0.121475	-0.0357158	0.0160069
ATGTGTGTCAACACAC-1_489277	OENC	0.14877						ATGTGTGTCAACACAC-1_489277	fibro_3	0.172334	0.303178	0.119357	0.13226	-0.0313572	0.0169134
ATGTGTGTCCGGGTGT-1_653294	OENC	0.0277351						ATGTGTGTCCGGGTGT-1_653294	fibro_3	0.12632	0.261084	0.0729587	0.0990162	-0.0616165	0.0175791
ATGTGTGTCCTTGACC-1_783924	OENC	0.263168						ATGTGTGTCCTTGACC-1_783924	fibro_3	0.26679	0.380526	0.166275	0.172225	0.0133655	0.0252962
ATGTGTGTCGCCAGCA-1_921809	OENC	0.0901605						ATGTGTGTCGCCAGCA-1_921809	fibro_3	0.161469	0.285233	0.0888291	0.114817	-0.047231	0.0185567
ATGTGTGTCGGCGGTT-1_258463	OENC	0.218101						ATGTGTGTCGGCGGTT-1_258463	fibro_3	0.241302	0.360413	0.166077	0.166835	-0.0224467	0.0480038
ATGTGTGTCTACCTGC-1_513232	OENC	0.133232						ATGTGTGTCTACCTGC-1_513232	fibro_3	0.185386	0.322331	0.126969	0.135303	-0.0430383	0.0269063
ATTACTCAGATGTGGC-1_151413	OENC	0.133186						ATTACTCAGATGTGGC-1_151413	fibro_3	0.191241	0.331136	0.129888	0.142559	-0.0329884	0.0334326
ATTACTCAGCCAACAG-1_641468	OENC	0.744578						ATTACTCAGCCAACAG-1_641468	fibro_3	0.434286	0.423639	0.360813	0.265649	0.136177	0.0030248
ATTACTCAGGCAGGTT-1_825477	OENC	0.0668489						ATTACTCAGGCAGGTT-1_825477	fibro_3	0.131995	0.270458	0.0777668	0.104698	-0.0592388	0.0180846
ATTACTCAGGTGGGTT-1_972295	OENC	0.158618						ATTACTCAGGTGGGTT-1_972295	fibro_3	0.219599	0.365432	0.149511	0.156606	-0.0387883	0.0363265
ATTACTCAGTTAACGA-1_173125	OENC	0.155774						ATTACTCAGTTAACGA-1_173125	fibro_3	0.185822	0.295462	0.112556	0.128987	-0.0233895	0.0277822
ATTACTCAGTTAGCGG-1_710021	OENC	0.373031						ATTACTCAGTTAGCGG-1_710021	fibro_3	0.328811	0.434966	0.238059	0.215748	-0.00318135	0.0520712
ATTACTCCAAGGACAC-1_110715	OENC	0.263762						ATTACTCCAAGGACAC-1_110715	fibro_3	0.271917	0.386628	0.169887	0.177952	0.0104589	0.0296857
ATTACTCCAATAAGCA-1_416779	OENC	0.157665						ATTACTCCAATAAGCA-1_416779	fibro_3	0.201099	0.33939	0.127506	0.146284	-0.0233797	0.0376248
ATTACTCCAATGAAAC-1_284621	OENC	0.289583						ATTACTCCAATGAAAC-1_284621	fibro_3	0.252858	0.368126	0.175593	0.18472	0.0229625	0.0412778
ATTACTCCACAAGACG-1_341154	OENC	0.0753497						ATTACTCCACAAGACG-1_341154	fibro_3	0.148661	0.281102	0.0955382	0.113635	-0.0524947	0.0250648
ATTACTCCACTGTCGG-1_168895	OENC	0.356955						ATTACTCCACTGTCGG-1_168895	fibro_3	0.303841	0.407921	0.20633	0.194011	0.024588	0.0296129
ATTACTCCAGCTCGAC-1_547096	OENC	0.311278						ATTACTCCAGCTCGAC-1_547096	fibro_3	0.276083	0.390526	0.192962	0.19642	0.0093443	0.0514309
ATTACTCCAGGGTTAG-1_797205	OENC	0.108418						ATTACTCCAGGGTTAG-1_797205	fibro_3	0.17594	0.329147	0.120453	0.136392	-0.0450156	0.0278208
ATTACTCCAGTCAGAG-1_858630	OENC	0.0409211						ATTACTCCAGTCAGAG-1_858630	fibro_3	0.132623	0.266621	0.0713799	0.0999343	-0.0692514	0.0180353
ATTACTCGTCCGAGTC-1_332270	OENC	0.110944						ATTACTCGTCCGAGTC-1_332270	fibro_3	0.165067	0.294838	0.0988784	0.121831	-0.0317623	0.0199449
ATTACTCGTGACGCCT-1_515725	OENC	0.0601239						ATTACTCGTGACGCCT-1_515725	fibro_3	0.150106	0.276974	0.0855621	0.109369	-0.0590243	0.0278515
ATTACTCTCAAACGGG-1_371684	OENC	0.326105						ATTACTCTCAAACGGG-1_371684	fibro_3	0.281405	0.356287	0.175032	0.168397	0.012495	0.0172844
ATTACTCTCAACGAAA-1_436701	OENC	0.260716						ATTACTCTCAACGAAA-1_436701	fibro_3	0.253705	0.370462	0.154833	0.16338	0.00610983	0.0218887
ATTACTCTCACAAACC-1_742428	OENC	0.134459						ATTACTCTCACAAACC-1_742428	fibro_3	0.162289	0.284563	0.0995466	0.11769	-0.0270685	0.0202708
ATTACTCTCACAACGT-1_11101	OENC	0.495514						ATTACTCTCACAACGT-1_11101	fibro_3	0.401927	0.498527	0.296769	0.245916	0.0168249	0.0372796
ATTACTCTCGCCAAAT-1_371817	OENC	0.17196						ATTACTCTCGCCAAAT-1_371817	fibro_3	0.188519	0.297855	0.117757	0.131262	-0.0256363	0.0186586
ATTACTCTCTGATTCT-1_658156	OENC	0.26435						ATTACTCTCTGATTCT-1_658156	fibro_3	0.252905	0.352127	0.154134	0.157508	0.0101468	0.0221459
ATTACTCTCTGGCGTG-1_529650	OENC	0.0428002						ATTACTCTCTGGCGTG-1_529650	fibro_3	0.126923	0.267531	0.0734529	0.102785	-0.0398014	0.0163901
ATTATCCAGAAACCAT-1_588913	OENC	0.373185						ATTATCCAGAAACCAT-1_588913	fibro_3	0.293315	0.383034	0.198896	0.19358	0.00817788	0.0457182
ATTATCCAGAGTACAT-1_785948	OENC	0.360803						ATTATCCAGAGTACAT-1_785948	fibro_3	0.294307	0.401726	0.212852	0.21172	0.0224954	0.0499085
ATTATCCAGTACGCCC-1_593546	OENC	0.203653						ATTATCCAGTACGCCC-1_593546	fibro_3	0.215801	0.333867	0.138887	0.150877	-0.0116393	0.0434449
ATTATCCCAAGGACTG-1_872144	OENC	0.0884526						ATTATCCCAAGGACTG-1_872144	fibro_3	0.150825	0.2733	0.0886146	0.10868	-0.0390287	0.0197047
ATTATCCCAAGTTCTG-1_891242	OENC	0.285648						ATTATCCCAAGTTCTG-1_891242	fibro_3	0.237793	0.252046	0.128831	0.109955	0.121644	0.0143187
ATTATCCCACCATGTA-1_939548	OENC	0.277195						ATTATCCCACCATGTA-1_939548	fibro_3	0.272731	0.392873	0.18056	0.185263	0.0127218	0.0330451
ATTATCCCACCCTATC-1_848769	OENC	0.302684						ATTATCCCACCCTATC-1_848769	fibro_3	0.295513	0.41752	0.191163	0.194685	0.00454748	0.0507936
ATTATCCCACTGAAGG-1_811404	OENC	0.317239						ATTATCCCACTGAAGG-1_811404	fibro_3	0.26287	0.363223	0.17875	0.175199	0.00701406	0.04784
ATTATCCCAGGTCTCG-1_824689	OENC	0.267688						ATTATCCCAGGTCTCG-1_824689	fibro_3	0.264292	0.384135	0.170849	0.175924	0.00942586	0.0245423
ATTATCCCATCGGTTA-1_916008	OENC	-0.214516						ATTATCCCATCGGTTA-1_916008	fibro_3	0.0200249	0.132412	-0.0877671	0.00272223	-0.072524	0.0254791
ATTATCCGTCAGAATA-1_723415	OENC	0.0745677						ATTATCCGTCAGAATA-1_723415	fibro_3	0.146195	0.268045	0.085757	0.108827	-0.0425468	0.00929665
ATTATCCGTCTTGCGG-1_910254	OENC	0.239075						ATTATCCGTCTTGCGG-1_910254	fibro_3	0.235467	0.343743	0.155779	0.1559	-0.0325147	0.0399961
ATTATCCGTGTGCCTG-1_785772	OENC	0.302912						ATTATCCGTGTGCCTG-1_785772	fibro_3	0.257329	0.366272	0.178453	0.175961	0.024909	0.0462316
ATTATCCGTTCGTTGA-1_224662	OENC	-0.0230248						ATTATCCGTTCGTTGA-1_224662	fibro_3	0.0943796	0.237057	0.0384579	0.0782929	-0.0645914	0.0156259
ATTATCCTCACAGGCC-1_25505	OENC	0.319291						ATTATCCTCACAGGCC-1_25505	fibro_3	0.284	0.389723	0.195456	0.192491	0.00106042	0.0604657
ATTATCCTCATGTAGC-1_382444	OENC	0.123598						ATTATCCTCATGTAGC-1_382444	fibro_3	0.167192	0.290731	0.0957506	0.115974	-0.0352196	0.0187064
ATTATCCTCGTAGGAG-1_920264	OENC	0.0420897						ATTATCCTCGTAGGAG-1_920264	fibro_3	0.12778	0.254194	0.0732606	0.0947062	-0.0522691	0.0119821
ATTATCCTCTCTAGGA-1_842048	OENC	0.107783						ATTATCCTCTCTAGGA-1_842048	fibro_3	0.161169	0.287581	0.088749	0.113106	-0.0261906	0.0120967
ATTATCCTCTTCGAGA-1_879420	OENC	0.380684						ATTATCCTCTTCGAGA-1_879420	fibro_3	0.286652	0.347123	0.18096	0.16558	-0.0191702	0.0284167
ATTCTACAGAGACGAA-1_715013	OENC	0.598295						ATTCTACAGAGACGAA-1_715013	fibro_3	0.420908	0.423724	0.277987	0.22778	0.00667929	0.0293959
ATTCTACAGCAGATCG-1_945104	OENC	0.232473						ATTCTACAGCAGATCG-1_945104	fibro_3	0.251926	0.372438	0.176361	0.174692	-0.0195533	0.049216
ATTCTACAGCAGGCTA-1_377839	OENC	0.408786						ATTCTACAGCAGGCTA-1_377839	fibro_3	0.324858	0.436206	0.248125	0.228933	0.0285175	0.0473212
ATTCTACAGCAGGTCA-1_475368	OENC	0.232897						ATTCTACAGCAGGTCA-1_475368	fibro_3	0.264728	0.374698	0.159035	0.180049	0.0170738	0.0519156
ATTCTACAGCTATGCT-1_764876	OENC	0.225334						ATTCTACAGCTATGCT-1_764876	fibro_3	0.218421	0.335048	0.141815	0.149002	-0.0130862	0.034585
ATTCTACAGGGATACC-1_762309	OENC	-0.0401777						ATTCTACAGGGATACC-1_762309	fibro_3	0.124043	0.259917	0.03775	0.100232	-0.072034	0.0531853
ATTCTACAGGGTATCG-1_276107	OENC	0.0248692						ATTCTACAGGGTATCG-1_276107	fibro_3	0.127043	0.260921	0.0586893	0.0947478	-0.0523497	0.0128691
ATTCTACCACATAACC-1_13929	OENC	0.0760219						ATTCTACCACATAACC-1_13929	fibro_3	0.13931	0.283169	0.0897555	0.116682	-0.0439533	0.0183182
ATTCTACCACGGTAGA-1_191360	OENC	0.243607						ATTCTACCACGGTAGA-1_191360	fibro_3	0.257902	0.397606	0.15928	0.16586	-0.00931419	0.037958
ATTCTACCACTGTCGG-1_508207	OENC	0.266501						ATTCTACCACTGTCGG-1_508207	fibro_3	0.258278	0.372189	0.161493	0.166735	0.0158034	0.0242941
ATTCTACCAGCAGTTT-1_357133	OENC	0.118243						ATTCTACCAGCAGTTT-1_357133	fibro_3	0.155702	0.286249	0.102982	0.122256	-0.0427399	0.0227337
ATTCTACCAGGAACGT-1_64195	OENC	0.166736						ATTCTACCAGGAACGT-1_64195	fibro_3	0.201749	0.323224	0.124204	0.1395	-0.010765	0.0159059
ATTCTACGTCATCCCT-1_694495	OENC	0.0940444						ATTCTACGTCATCCCT-1_694495	fibro_3	0.146275	0.269295	0.078564	0.0998988	-0.0557023	0.0188645
ATTCTACGTGTGGTTT-1_911169	OENC	0.184685						ATTCTACGTGTGGTTT-1_911169	fibro_3	0.21474	0.340167	0.136476	0.152056	-0.0253777	0.0396561
ATTCTACGTTGATTCG-1_449594	OENC	0.26341						ATTCTACGTTGATTCG-1_449594	fibro_3	0.265937	0.391578	0.173535	0.182937	0.0145227	0.0355594
ATTCTACTCCGCGCAA-1_751918	OENC	0.00436838						ATTCTACTCCGCGCAA-1_751918	fibro_3	0.103967	0.257672	0.0596222	0.0959983	-0.0510053	0.0169539
ATTCTACTCGCGGATC-1_374545	OENC	0.435914						ATTCTACTCGCGGATC-1_374545	fibro_3	0.386961	0.451185	0.2555	0.210918	-0.0105542	0.0237792
ATTCTACTCTAACTGG-1_609409	OENC	0.298224						ATTCTACTCTAACTGG-1_609409	fibro_3	0.271734	0.391107	0.171022	0.179005	0.00609119	0.0452555
ATTCTACTCTGCGACG-1_792774	OENC	-0.0450891						ATTCTACTCTGCGACG-1_792774	fibro_3	0.0904038	0.239976	0.0381315	0.0760597	-0.0697593	0.0173557
ATTCTACTCTTCGAGA-1_386679	OENC	0.342342						ATTCTACTCTTCGAGA-1_386679	fibro_3	0.281097	0.352562	0.184769	0.16567	-0.025884	0.0276032
ATTGGACAGACAAGCC-1_124152	OENC	0.000734371						ATTGGACAGACAAGCC-1_124152	fibro_3	0.116308	0.249918	0.0534783	0.0860231	-0.0736968	0.0194239
ATTGGACAGAGCCCAA-1_267549	OENC	0.135062						ATTGGACAGAGCCCAA-1_267549	fibro_3	0.219254	0.357533	0.13106	0.153499	-0.035891	0.0587611
ATTGGACAGAGGGCTT-1_521273	OENC	0.116593						ATTGGACAGAGGGCTT-1_521273	fibro_3	0.168649	0.284704	0.0983717	0.114994	-0.0459781	0.0158837
ATTGGACAGCGATTCT-1_590104	OENC	0.346058						ATTGGACAGCGATTCT-1_590104	fibro_3	0.262746	0.290769	0.158593	0.140232	0.106129	0.00832336
ATTGGACAGGCCATAG-1_886542	OENC	0.281669						ATTGGACAGGCCATAG-1_886542	fibro_3	0.263947	0.34295	0.166582	0.159586	0.00415197	0.0119183
ATTGGACAGGTAGCCA-1_328781	OENC	0.300216						ATTGGACAGGTAGCCA-1_328781	fibro_3	0.259499	0.366341	0.179745	0.175512	0.0166794	0.051214
ATTGGACAGTCCTCCT-1_404275	OENC	0.222862						ATTGGACAGTCCTCCT-1_404275	fibro_3	0.22895	0.352154	0.150781	0.156237	-0.00547789	0.0313015
ATTGGACCAAACGTGG-1_47014	OENC	0.0900995						ATTGGACCAAACGTGG-1_47014	fibro_3	0.174254	0.308951	0.0985467	0.117854	-0.054305	0.0204787
ATTGGACCAAGTACCT-1_480532	OENC	0.054711						ATTGGACCAAGTACCT-1_480532	fibro_3	0.145829	0.277069	0.0849363	0.114818	-0.0414117	0.0206042
ATTGGACCAGACGCAA-1_748229	OENC	0.0636919						ATTGGACCAGACGCAA-1_748229	fibro_3	0.130988	0.251412	0.0679142	0.0950956	-0.048671	0.0132193
ATTGGACCAGCTCGAC-1_443648	OENC	0.299079						ATTGGACCAGCTCGAC-1_443648	fibro_3	0.261603	0.363919	0.179885	0.180514	-0.00195083	0.0448286
ATTGGACCATTAGCCA-1_468462	OENC	0.433041						ATTGGACCATTAGCCA-1_468462	fibro_3	0.348132	0.443716	0.245563	0.222378	0.0148987	0.0427076
ATTGGACGTACTTGAC-1_293246	OENC	-0.00507001						ATTGGACGTACTTGAC-1_293246	fibro_3	0.105214	0.255201	0.051925	0.0915309	-0.0446802	0.0127412
ATTGGACGTCCATCCT-1_163580	OENC	0.0537974						ATTGGACGTCCATCCT-1_163580	fibro_3	0.144565	0.286482	0.0779961	0.10735	-0.0545119	0.0277686
ATTGGACGTCGGCTCA-1_503860	OENC	0.178577						ATTGGACGTCGGCTCA-1_503860	fibro_3	0.205437	0.331694	0.140426	0.15062	-0.00524728	0.0358439
ATTGGACGTTACAGAA-1_321273	OENC	0.222145						ATTGGACGTTACAGAA-1_321273	fibro_3	0.225278	0.334414	0.145492	0.154421	0.0021973	0.0330793
ATTGGACGTTGTACAC-1_29732	OENC	0.411205						ATTGGACGTTGTACAC-1_29732	fibro_3	0.327055	0.41273	0.238274	0.207239	0.00369538	0.0525365
ATTGGACGTTTCCACC-1_869980	OENC	0.273314						ATTGGACGTTTCCACC-1_869980	fibro_3	0.231608	0.24546	0.118941	0.104953	0.114532	0.00818811
ATTGGACTCACAACGT-1_647166	OENC	0.104684						ATTGGACTCACAACGT-1_647166	fibro_3	0.155579	0.286564	0.0919182	0.116152	-0.0368318	0.0189258
ATTGGACTCACTTACT-1_318806	OENC	0.0101594						ATTGGACTCACTTACT-1_318806	fibro_3	0.115004	0.252475	0.0597061	0.0908811	-0.0520169	0.0182698
ATTGGACTCCGCATCT-1_293482	OENC	0.199136						ATTGGACTCCGCATCT-1_293482	fibro_3	0.213422	0.334764	0.136569	0.144497	-0.0118689	0.0299634
ATTGGACTCGGCATCG-1_669097	OENC	0.0100524						ATTGGACTCGGCATCG-1_669097	fibro_3	0.116778	0.256214	0.0528413	0.092513	-0.0545456	0.017442
ATTGGACTCGTACGGC-1_407680	OENC	0.104664						ATTGGACTCGTACGGC-1_407680	fibro_3	0.159809	0.298896	0.103413	0.122644	-0.037627	0.0191062
ATTGGTGAGAGGTTGC-1_663763	OENC	0.247378						ATTGGTGAGAGGTTGC-1_663763	fibro_3	0.228197	0.33157	0.146929	0.15154	0.00981624	0.0180387
ATTGGTGAGCTAGTCT-1_495533	OENC	0.220718						ATTGGTGAGCTAGTCT-1_495533	fibro_3	0.205228	0.327751	0.149524	0.153091	-0.0209952	0.0204471
ATTGGTGAGTAGCCGA-1_785123	OENC	0.326384						ATTGGTGAGTAGCCGA-1_785123	fibro_3	0.295105	0.412872	0.177665	0.181027	-0.00203181	0.0334625
ATTGGTGAGTGGAGAA-1_906233	OENC	0.0768452						ATTGGTGAGTGGAGAA-1_906233	fibro_3	0.150206	0.275029	0.0862548	0.10901	-0.0441233	0.0117358
ATTGGTGCAACGATCT-1_20996	OENC	0.133812						ATTGGTGCAACGATCT-1_20996	fibro_3	0.168655	0.29973	0.112573	0.129495	-0.0430931	0.0243114
ATTGGTGGTCAGCTAT-1_162863	OENC	0.0993193						ATTGGTGGTCAGCTAT-1_162863	fibro_3	0.155524	0.280382	0.0888823	0.113297	-0.0402279	0.0212893
ATTGGTGGTTCAACCA-1_654907	OENC	0.0604802						ATTGGTGGTTCAACCA-1_654907	fibro_3	0.152283	0.28819	0.0801675	0.107501	-0.0418648	0.0130041
ATTGGTGTCAACACTG-1_887484	OENC	0.338788						ATTGGTGTCAACACTG-1_887484	fibro_3	0.309092	0.423774	0.211941	0.214683	0.0201775	0.0617817
ATTGGTGTCAGTCCCT-1_925433	OENC	0.133658						ATTGGTGTCAGTCCCT-1_925433	fibro_3	0.181406	0.316207	0.117661	0.133256	-0.0149753	0.0222677
ATTGGTGTCGGATGGA-1_448821	OENC	0.0361731						ATTGGTGTCGGATGGA-1_448821	fibro_3	0.121579	0.258429	0.0620727	0.0958527	-0.0517974	0.0182371
ATTTCTGAGATGTGGC-1_661046	OENC	0.0321608						ATTTCTGAGATGTGGC-1_661046	fibro_3	0.130324	0.263489	0.074414	0.103914	-0.0525729	0.0185022
ATTTCTGAGGGAGTAA-1_174042	OENC	0.422553						ATTTCTGAGGGAGTAA-1_174042	fibro_3	0.349147	0.443242	0.25359	0.235331	0.00442077	0.0621082
ATTTCTGCACCGATAT-1_26689	OENC	0.309277						ATTTCTGCACCGATAT-1_26689	fibro_3	0.253746	0.356757	0.168064	0.172152	0.0317056	0.0468015
ATTTCTGCATGATCCA-1_626593	OENC	0.291948						ATTTCTGCATGATCCA-1_626593	fibro_3	0.280003	0.408689	0.183203	0.188504	0.0337916	0.0353752
ATTTCTGGTAATAGCA-1_31572	OENC	0.307661						ATTTCTGGTAATAGCA-1_31572	fibro_3	0.276702	0.372013	0.192958	0.175428	-0.0206286	0.0290066
ATTTCTGGTCTAGGTT-1_114810	OENC	0.106676						ATTTCTGGTCTAGGTT-1_114810	fibro_3	0.183535	0.324298	0.1252	0.142259	-0.02104	0.0256605
ATTTCTGGTTCGTGAT-1_951679	OENC	0.493824						ATTTCTGGTTCGTGAT-1_951679	fibro_3	0.36777	0.433253	0.259914	0.230047	-0.00144844	0.0615107
ATTTCTGTCAAACCGT-1_955425	OENC	-0.260025						ATTTCTGTCAAACCGT-1_955425	fibro_3	-0.0138902	0.11857	-0.119364	-0.0126933	-0.0716767	0.0194091
ATTTCTGTCGCCGTGA-1_609623	OENC	0.20115						ATTTCTGTCGCCGTGA-1_609623	fibro_3	0.195876	0.303013	0.122009	0.137335	-0.023089	0.0361104
ATTTCTGTCGTACGGC-1_104700	OENC	0.0256533						ATTTCTGTCGTACGGC-1_104700	fibro_3	0.122745	0.255146	0.0610695	0.0906294	-0.0478104	0.00438033
ATTTCTGTCTGATACG-1_692146	OENC	0.259296						ATTTCTGTCTGATACG-1_692146	fibro_3	0.278274	0.39664	0.181661	0.195579	0.00161489	0.0622896
ATTTCTGTCTTGTACT-1_891687	OENC	0.218401						ATTTCTGTCTTGTACT-1_891687	fibro_3	0.21524	0.327319	0.143528	0.145007	-0.0330916	0.0361674
CAACCAAAGCACAGGT-1_737418	OENC	0.42508						CAACCAAAGCACAGGT-1_737418	fibro_3	0.283053	0.287312	0.174886	0.138714	0.126002	0.0127598
CAACCAAAGCCATCGC-1_331607	OENC	0.0723418						CAACCAAAGCCATCGC-1_331607	fibro_3	0.136639	0.273218	0.0856462	0.108168	-0.053454	0.0119207
CAACCAAAGTGTCCCG-1_622847	OENC	0.279252						CAACCAAAGTGTCCCG-1_622847	fibro_3	0.236766	0.257519	0.135722	0.114153	0.117921	0.00678854
CAACCAAAGTTGAGAT-1_77647	OENC	0.315433						CAACCAAAGTTGAGAT-1_77647	fibro_3	0.287017	0.395478	0.197554	0.186595	-0.0183475	0.0458548
CAACCAAAGTTTGCGT-1_650668	OENC	0.194255						CAACCAAAGTTTGCGT-1_650668	fibro_3	0.213234	0.325375	0.133225	0.149465	-0.0116118	0.0404931
CAACCAACACCAGATT-1_395230	OENC	0.28768						CAACCAACACCAGATT-1_395230	fibro_3	0.264726	0.367408	0.174008	0.172219	0.00425812	0.0300697
CAACCAAGTACGCTGC-1_626846	OENC	0.274543						CAACCAAGTACGCTGC-1_626846	fibro_3	0.258502	0.37654	0.188377	0.185383	0.00551109	0.0362795
CAACCAAGTGCAGGTA-1_15295	OENC	0.276234						CAACCAAGTGCAGGTA-1_15295	fibro_3	0.265933	0.377906	0.185382	0.185088	-0.0149395	0.0566728
CAACCAAGTGCTTCTC-1_916748	OENC	0.122798						CAACCAAGTGCTTCTC-1_916748	fibro_3	0.165431	0.295007	0.0991087	0.123593	-0.0304139	0.0235538
CAACCAAGTGTTGAGG-1_133362	OENC	0.297985						CAACCAAGTGTTGAGG-1_133362	fibro_3	0.284093	0.397218	0.18829	0.191575	0.0135354	0.0391054
CAACCAAGTTACCAGT-1_79918	OENC	0.0936653						CAACCAAGTTACCAGT-1_79918	fibro_3	0.148781	0.275544	0.0817552	0.106808	-0.0332304	0.0116253
CAACCAAGTTCAGGCC-1_219676	OENC	-0.0128968						CAACCAAGTTCAGGCC-1_219676	fibro_3	0.103958	0.245481	0.0428209	0.0820995	-0.0568915	0.010764
CAACCAATCAATCTCT-1_7125	OENC	0.250245						CAACCAATCAATCTCT-1_7125	fibro_3	0.26013	0.382697	0.182349	0.171595	-0.0180686	0.0209711
CAACCAATCACCTCGT-1_821645	OENC	0.313795						CAACCAATCACCTCGT-1_821645	fibro_3	0.279031	0.380342	0.19313	0.188941	-0.012843	0.0569755
CAACCAATCACGCGGT-1_113951	OENC	0.149685						CAACCAATCACGCGGT-1_113951	fibro_3	0.182005	0.305706	0.110819	0.127812	-0.027312	0.0335024
CAACCAATCGGAGCAA-1_312969	OENC	-0.0151778						CAACCAATCGGAGCAA-1_312969	fibro_3	0.0962718	0.235093	0.0377451	0.0793176	-0.0545604	0.0171577
CAACCAATCGGATGTT-1_90880	OENC	0.0835168						CAACCAATCGGATGTT-1_90880	fibro_3	0.143562	0.277651	0.0902089	0.111931	-0.0557909	0.0197172
CAACCAATCTGATTCT-1_972712	OENC	0.0574768						CAACCAATCTGATTCT-1_972712	fibro_3	0.134604	0.271397	0.0804972	0.106483	-0.0407575	0.00605946
CAACCTCAGAATCTCC-1_852674	OENC	0.320624						CAACCTCAGAATCTCC-1_852674	fibro_3	0.24058	0.265378	0.142448	0.121833	0.14011	0.0125715
CAACCTCAGAGCTTCT-1_498993	OENC	0.236159						CAACCTCAGAGCTTCT-1_498993	fibro_3	0.244006	0.370648	0.158426	0.166652	0.0110566	0.0256179
CAACCTCAGCGAAGGG-1_274403	OENC	0.163238						CAACCTCAGCGAAGGG-1_274403	fibro_3	0.190776	0.294576	0.113802	0.130651	-0.0233706	0.0163719
CAACCTCAGGAATTAC-1_291713	OENC	0.0232364						CAACCTCAGGAATTAC-1_291713	fibro_3	0.122317	0.262017	0.0649745	0.0983358	-0.0459441	0.0156722
CAACCTCAGGGATGGG-1_53610	OENC	0.0384459						CAACCTCAGGGATGGG-1_53610	fibro_3	0.12295	0.258132	0.0612065	0.0923142	-0.055863	0.0247154
CAACCTCAGGTGCAAC-1_970454	OENC	0.114099						CAACCTCAGGTGCAAC-1_970454	fibro_3	0.158362	0.274343	0.100104	0.114923	-0.0481578	0.0129567
CAACCTCAGTACGATA-1_577010	OENC	0.450831						CAACCTCAGTACGATA-1_577010	fibro_3	0.291817	0.311135	0.202683	0.160248	0.0968923	0.00613491
CAACCTCAGTTGTAGA-1_682937	OENC	0.235322						CAACCTCAGTTGTAGA-1_682937	fibro_3	0.247071	0.366872	0.152044	0.159713	-0.0076181	0.0242358
CAACCTCCAAACCCAT-1_549528	OENC	0.260292						CAACCTCCAAACCCAT-1_549528	fibro_3	0.262358	0.376106	0.162008	0.170051	0.0106625	0.023923
CAACCTCCAAAGAATC-1_488946	OENC	0.110764						CAACCTCCAAAGAATC-1_488946	fibro_3	0.163447	0.289901	0.0910719	0.117744	-0.0283729	0.0269293
CAACCTCCAAGGGTCA-1_577504	OENC	0.379194						CAACCTCCAAGGGTCA-1_577504	fibro_3	0.336982	0.454275	0.255286	0.228361	-0.00169477	0.0480018
CAACCTCCACATGGGA-1_839718	OENC	0.223569						CAACCTCCACATGGGA-1_839718	fibro_3	0.213595	0.306771	0.13015	0.131593	-0.0329938	0.0304646
CAACCTCCAGTCTTCC-1_56194	OENC	0.230777						CAACCTCCAGTCTTCC-1_56194	fibro_3	0.242181	0.374549	0.15383	0.160875	-0.00762943	0.0274841
CAACCTCCATAGACTC-1_799571	OENC	0.0889998						CAACCTCCATAGACTC-1_799571	fibro_3	0.169506	0.292074	0.0871713	0.102697	-0.0571455	0.0122706
CAACCTCGTCCCTACT-1_349967	OENC	0.34179						CAACCTCGTCCCTACT-1_349967	fibro_3	0.287355	0.38227	0.191582	0.176308	-0.0138886	0.0336713
CAACCTCTCGCCGTGA-1_240423	OENC	-0.247268						CAACCTCTCGCCGTGA-1_240423	fibro_3	-0.0208291	0.11308	-0.112201	-0.0106346	-0.0669098	0.0105711
CAACCTCTCGTCCAGG-1_465402	OENC	0.34585						CAACCTCTCGTCCAGG-1_465402	fibro_3	0.306266	0.409162	0.198512	0.180432	-0.0153704	0.0281966
CAACCTCTCTTAGCCC-1_580548	OENC	0.194749						CAACCTCTCTTAGCCC-1_580548	fibro_3	0.234854	0.36252	0.156357	0.17067	-0.016732	0.0530518
CAACTAGAGCAGATCG-1_240042	OENC	0.0325418						CAACTAGAGCAGATCG-1_240042	fibro_3	0.122199	0.257554	0.0730721	0.101985	-0.053595	0.0207113
CAACTAGAGGAGTAGA-1_186324	OENC	0.0795341						CAACTAGAGGAGTAGA-1_186324	fibro_3	0.135348	0.269427	0.0802915	0.105068	-0.0439901	0.0112228
CAACTAGAGTACTTGC-1_696715	OENC	0.278258						CAACTAGAGTACTTGC-1_696715	fibro_3	0.270216	0.386215	0.184804	0.184011	-0.00648059	0.0459819
CAACTAGAGTTACCCA-1_946349	OENC	0.0563158						CAACTAGAGTTACCCA-1_946349	fibro_3	0.12488	0.273701	0.0802483	0.105297	-0.0557697	0.0165182
CAACTAGAGTTGAGTA-1_451977	OENC	0.00555597						CAACTAGAGTTGAGTA-1_451977	fibro_3	0.103244	0.256232	0.0509066	0.0923185	-0.0410907	0.0173863
CAACTAGCAAGGTTCT-1_246106	OENC	0.764986						CAACTAGCAAGGTTCT-1_246106	fibro_3	0.432333	0.441473	0.349748	0.277777	0.158215	0.00671258
CAACTAGCAATTGCTG-1_196999	OENC	0.00643161						CAACTAGCAATTGCTG-1_196999	fibro_3	0.107732	0.242205	0.0482506	0.0815131	-0.0675934	0.0106982
CAACTAGCAGACGCTC-1_820083	OENC	0.0669205						CAACTAGCAGACGCTC-1_820083	fibro_3	0.164884	0.313474	0.0832603	0.109463	-0.0532853	0.0158894
CAACTAGCAGGTGCCT-1_711902	OENC	0.2079						CAACTAGCAGGTGCCT-1_711902	fibro_3	0.213563	0.325005	0.130708	0.146741	-0.000608905	0.0340301
CAACTAGCATGCTAGT-1_441897	OENC	0.0117956						CAACTAGCATGCTAGT-1_441897	fibro_3	0.111044	0.24482	0.0543555	0.0835871	-0.0605796	0.0174325
CAACTAGGTTGGTGGA-1_84880	OENC	0.0539304						CAACTAGGTTGGTGGA-1_84880	fibro_3	0.13373	0.271167	0.0733075	0.103924	-0.0328957	0.0162878
CAACTAGGTTGTGGCC-1_221730	OENC	0.18061						CAACTAGGTTGTGGCC-1_221730	fibro_3	0.235392	0.348225	0.136785	0.159267	-0.0216813	0.0545956
CAACTAGTCAAACAAG-1_186510	OENC	0.247857						CAACTAGTCAAACAAG-1_186510	fibro_3	0.245464	0.370857	0.160053	0.161867	6.62051e-05	0.033398
CAACTAGTCATTGCCC-1_484718	OENC	0.357134						CAACTAGTCATTGCCC-1_484718	fibro_3	0.289697	0.388961	0.209089	0.201867	0.00228304	0.0497766
CAACTAGTCCGCATCT-1_374677	OENC	0.0897265						CAACTAGTCCGCATCT-1_374677	fibro_3	0.143421	0.292013	0.0994512	0.120093	-0.0336455	0.0194948
CAACTAGTCCTTTCTC-1_530019	OENC	0.273246						CAACTAGTCCTTTCTC-1_530019	fibro_3	0.271903	0.392335	0.176027	0.183385	0.0133026	0.0321675
CAACTAGTCGTAGATC-1_414720	OENC	0.206942						CAACTAGTCGTAGATC-1_414720	fibro_3	0.231543	0.362924	0.130007	0.144805	-0.0278025	0.0269882
CAACTAGTCTGCGTAA-1_286313	OENC	0.26199						CAACTAGTCTGCGTAA-1_286313	fibro_3	0.238483	0.351873	0.159171	0.164194	-0.0124597	0.0395059
CAACTAGTCTGGTTCC-1_582169	OENC	0.266051						CAACTAGTCTGGTTCC-1_582169	fibro_3	0.243415	0.33805	0.150453	0.156388	-0.00672414	0.0219206
CAAGAAAAGCGTCAAG-1_39094	OENC	0.190788						CAAGAAAAGCGTCAAG-1_39094	fibro_3	0.199212	0.305755	0.131912	0.136892	-0.0243953	0.00832757
CAAGAAAAGCTACCTA-1_404532	OENC	0.0490271						CAAGAAAAGCTACCTA-1_404532	fibro_3	0.130404	0.262531	0.0637055	0.0952722	-0.0403861	0.0129921
CAAGAAAAGTTACCCA-1_453624	OENC	0.400095						CAAGAAAAGTTACCCA-1_453624	fibro_3	0.320732	0.41044	0.204737	0.194702	-0.00301913	0.042205
CAAGAAACACGTCAGC-1_705486	OENC	0.275067						CAAGAAACACGTCAGC-1_705486	fibro_3	0.255868	0.358393	0.169377	0.16371	-0.0299823	0.0358029
CAAGAAACAGTACACT-1_886800	OENC	0.0975456						CAAGAAACAGTACACT-1_886800	fibro_3	0.197618	0.319912	0.10048	0.134514	-0.0329871	0.0431881
CAAGAAATCCGTTGTC-1_749092	OENC	0.279967						CAAGAAATCCGTTGTC-1_749092	fibro_3	0.277052	0.399878	0.185839	0.194705	0.0037772	0.0582749
CAAGAAATCGCGATCG-1_413512	OENC	-0.0281234						CAAGAAATCGCGATCG-1_413512	fibro_3	0.0965654	0.229014	0.0339079	0.0715643	-0.0581933	0.014777
CAAGATCAGACGCACA-1_854451	OENC	0.334358						CAAGATCAGACGCACA-1_854451	fibro_3	0.280486	0.378004	0.1977	0.190387	-0.00683864	0.0451565
CAAGATCAGCTGTTCA-1_583116	OENC	0.251203						CAAGATCAGCTGTTCA-1_583116	fibro_3	0.222928	0.327587	0.140785	0.145163	-0.0172166	0.0315642
CAAGATCAGTACTTGC-1_492399	OENC	0.24599						CAAGATCAGTACTTGC-1_492399	fibro_3	0.233201	0.329543	0.1462	0.141101	-0.0296294	0.0199767
CAAGATCCAAACGTGG-1_919770	OENC	-0.108292						CAAGATCCAAACGTGG-1_919770	fibro_3	0.0849368	0.1898	-0.0217162	0.0471523	-0.0623226	0.0348778
CAAGATCCACACCGCA-1_288577	OENC	0.0458286						CAAGATCCACACCGCA-1_288577	fibro_3	0.131229	0.270084	0.0766426	0.1067	-0.0419533	0.0254003
CAAGATCCAGCTCGAC-1_968735	OENC	0.72062						CAAGATCCAGCTCGAC-1_968735	fibro_3	0.470234	0.523079	0.408047	0.326901	0.109675	0.0208066
CAAGATCCAGTAAGAT-1_770433	OENC	0.0779685						CAAGATCCAGTAAGAT-1_770433	fibro_3	0.158088	0.301862	0.0917838	0.118454	-0.0287168	0.0274768
CAAGATCCAGTATAAG-1_633178	OENC	0.469593						CAAGATCCAGTATAAG-1_633178	fibro_3	0.368536	0.468264	0.279766	0.242976	0.0233867	0.0449768
CAAGATCCATACTACG-1_894336	OENC	0.196094						CAAGATCCATACTACG-1_894336	fibro_3	0.202083	0.302209	0.122903	0.13374	-0.0354051	0.0320017
CAAGATCGTAGAGCTG-1_296609	OENC	0.350271						CAAGATCGTAGAGCTG-1_296609	fibro_3	0.311384	0.41186	0.223906	0.202804	-0.00730926	0.0432425
CAAGATCGTCATATCG-1_802685	OENC	0.31562						CAAGATCGTCATATCG-1_802685	fibro_3	0.298468	0.412178	0.191408	0.1823	-0.0184563	0.0372032
CAAGATCGTGACTACT-1_141016	OENC	0.0855987						CAAGATCGTGACTACT-1_141016	fibro_3	0.140444	0.275023	0.0788726	0.108895	-0.0196252	0.0196147
CAAGATCGTGCTTCTC-1_692167	OENC	0.1161						CAAGATCGTGCTTCTC-1_692167	fibro_3	0.155489	0.283859	0.101821	0.116405	-0.0426608	0.00934492
CAAGATCTCACAAACC-1_845079	OENC	0.103149						CAAGATCTCACAAACC-1_845079	fibro_3	0.154053	0.283402	0.101408	0.116921	-0.0630217	0.0198968
CAAGATCTCAGGCCCA-1_678251	OENC	0.175279						CAAGATCTCAGGCCCA-1_678251	fibro_3	0.190444	0.298681	0.114168	0.127359	-0.0249891	0.0237551
CAAGATCTCAGTGCAT-1_709726	OENC	0.0404348						CAAGATCTCAGTGCAT-1_709726	fibro_3	0.135357	0.269966	0.0760702	0.105679	-0.0545766	0.0228069
CAAGATCTCCCAACGG-1_645901	OENC	0.298569						CAAGATCTCCCAACGG-1_645901	fibro_3	0.282411	0.388158	0.197398	0.192027	-0.0104758	0.0543774
CAAGATCTCGCGGATC-1_965203	OENC	0.112895						CAAGATCTCGCGGATC-1_965203	fibro_3	0.16691	0.294941	0.106027	0.121385	-0.0454442	0.0308799
CAAGATCTCTTTACGT-1_710519	OENC	0.0236564						CAAGATCTCTTTACGT-1_710519	fibro_3	0.110137	0.251473	0.0546317	0.0910201	-0.0490083	0.0101274
CAAGGCCAGGACTGGT-1_870479	OENC	0.0455115						CAAGGCCAGGACTGGT-1_870479	fibro_3	0.124905	0.245102	0.0615442	0.089568	-0.0577139	0.00953182
CAAGGCCAGGAGTAGA-1_909245	OENC	0.0471357						CAAGGCCAGGAGTAGA-1_909245	fibro_3	0.149287	0.30248	0.0823465	0.109906	-0.0500265	0.0151237
CAAGGCCCAAACCTAC-1_78937	OENC	0.283567						CAAGGCCCAAACCTAC-1_78937	fibro_3	0.249201	0.356832	0.168708	0.174421	-0.00770336	0.0509921
CAAGGCCCAGCGAACA-1_117878	OENC	0.030939						CAAGGCCCAGCGAACA-1_117878	fibro_3	0.12548	0.259853	0.0620123	0.0928944	-0.0493469	0.0147438
CAAGGCCCAGGGCATA-1_781208	OENC	0.289351						CAAGGCCCAGGGCATA-1_781208	fibro_3	0.259753	0.375064	0.176269	0.176445	0.00913316	0.0387855
CAAGGCCCATAAGACA-1_497807	OENC	0.203625						CAAGGCCCATAAGACA-1_497807	fibro_3	0.230673	0.352366	0.130403	0.139372	-0.021876	0.0223123
CAAGGCCGTCACACGC-1_182946	OENC	0.0270442						CAAGGCCGTCACACGC-1_182946	fibro_3	0.117981	0.258798	0.0631389	0.0918987	-0.0582514	0.021515
CAAGGCCGTCCCGACA-1_672435	OENC	0.266565						CAAGGCCGTCCCGACA-1_672435	fibro_3	0.259987	0.380483	0.168191	0.17371	0.00781252	0.0241451
CAAGGCCGTGAAGGCT-1_560286	OENC	0.286831						CAAGGCCGTGAAGGCT-1_560286	fibro_3	0.27227	0.390743	0.186897	0.187294	0.0177992	0.0209798
CAAGGCCGTGGTGTAG-1_804092	OENC	0.489142						CAAGGCCGTGGTGTAG-1_804092	fibro_3	0.411496	0.5188	0.294856	0.261728	0.0545989	0.0489933
CAAGGCCTCATCATTC-1_317321	OENC	0.0370036						CAAGGCCTCATCATTC-1_317321	fibro_3	0.123107	0.256106	0.066706	0.0949193	-0.0430101	0.00281621
CAAGGCCTCCACGTGG-1_92444	OENC	0.028001						CAAGGCCTCCACGTGG-1_92444	fibro_3	0.174009	0.302648	0.0716234	0.125248	-0.0509041	0.0567603
CAAGGCCTCCTAAGTG-1_465408	OENC	0.306948						CAAGGCCTCCTAAGTG-1_465408	fibro_3	0.27429	0.377293	0.18668	0.181005	-0.00447732	0.0465018
CAAGGCCTCGTAGGTT-1_260286	OENC	0.218115						CAAGGCCTCGTAGGTT-1_260286	fibro_3	0.229549	0.337773	0.137984	0.145375	0.00156409	0.0176888
CAAGGCCTCTCGAGTA-1_611302	OENC	0.00302011						CAAGGCCTCTCGAGTA-1_611302	fibro_3	0.110526	0.233291	0.0466801	0.0816357	-0.0600828	0.0133737
CAAGTTGAGAGACTTA-1_3954	OENC	-0.180156						CAAGTTGAGAGACTTA-1_3954	fibro_3	0.0196512	0.148495	-0.0660507	0.019975	-0.0726838	0.017904
CAAGTTGAGGAATTAC-1_600986	OENC	0.0479702						CAAGTTGAGGAATTAC-1_600986	fibro_3	0.150468	0.287675	0.071571	0.0972358	-0.0665845	0.0145378
CAAGTTGCAAAGGTGC-1_686210	OENC	0.176472						CAAGTTGCAAAGGTGC-1_686210	fibro_3	0.183029	0.300567	0.108602	0.125952	-0.0319678	0.0295193
CAAGTTGCAATCTGCA-1_376664	OENC	0.358892						CAAGTTGCAATCTGCA-1_376664	fibro_3	0.287612	0.38354	0.192418	0.187183	0.0160758	0.0462116
CAAGTTGCAATGTAAG-1_366566	OENC	0.157272						CAAGTTGCAATGTAAG-1_366566	fibro_3	0.180601	0.306465	0.114777	0.131848	0.00377545	0.0376015
CAAGTTGCAATTCCTT-1_248724	OENC	0.0571154						CAAGTTGCAATTCCTT-1_248724	fibro_3	0.162419	0.28428	0.0754306	0.0942388	-0.0622801	0.00498375
CAAGTTGCACAACGCC-1_277661	OENC	0.318095						CAAGTTGCACAACGCC-1_277661	fibro_3	0.29026	0.394954	0.178221	0.174396	-0.0150591	0.0303519
CAAGTTGCACCAACCG-1_443706	OENC	0.292902						CAAGTTGCACCAACCG-1_443706	fibro_3	0.271049	0.348273	0.161183	0.162038	0.0114158	0.0197404
CAAGTTGCAGCATACT-1_676449	OENC	0.392197						CAAGTTGCAGCATACT-1_676449	fibro_3	0.325012	0.430306	0.242781	0.227536	0.0179109	0.0494483
CAAGTTGCATGGTCTA-1_888698	OENC	0.142335						CAAGTTGCATGGTCTA-1_888698	fibro_3	0.183981	0.324569	0.127371	0.144045	-0.0202283	0.0280553
CAAGTTGCATTCCTGC-1_950150	OENC	0.479442						CAAGTTGCATTCCTGC-1_950150	fibro_3	0.305284	0.314913	0.212925	0.166214	0.0878433	0.00848423
CAAGTTGCATTGCGGC-1_916997	OENC	0.310802						CAAGTTGCATTGCGGC-1_916997	fibro_3	0.293419	0.405519	0.174618	0.172148	-0.0138234	0.0379441
CAAGTTGCATTTCACT-1_905189	OENC	0.333685						CAAGTTGCATTTCACT-1_905189	fibro_3	0.275031	0.377034	0.194282	0.193495	0.00422047	0.0458291
CAAGTTGGTAGGCTGA-1_356232	OENC	0.0524871						CAAGTTGGTAGGCTGA-1_356232	fibro_3	0.138821	0.272206	0.085665	0.109408	-0.0462969	0.0184571
CAAGTTGGTCAAGCGA-1_569793	OENC	0.227012						CAAGTTGGTCAAGCGA-1_569793	fibro_3	0.257364	0.368661	0.159791	0.174198	-0.0159345	0.0582866
CAAGTTGGTGATAAAC-1_115649	OENC	0.108762						CAAGTTGGTGATAAAC-1_115649	fibro_3	0.153462	0.277984	0.0814758	0.107579	-0.0303016	0.0120338
CAAGTTGGTGCAGTAG-1_241869	OENC	0.00536169						CAAGTTGGTGCAGTAG-1_241869	fibro_3	0.120019	0.25717	0.0622983	0.0977191	-0.0498804	0.018658
CAAGTTGGTTGGTAAA-1_143181	OENC	0.095254						CAAGTTGGTTGGTAAA-1_143181	fibro_3	0.152504	0.285651	0.0956833	0.118513	-0.018056	0.0194772
CAAGTTGTCAACTCTT-1_808959	OENC	0.142502						CAAGTTGTCAACTCTT-1_808959	fibro_3	0.173565	0.294767	0.102132	0.121083	-0.030765	0.0289053
CAAGTTGTCCAAAGTC-1_214477	OENC	0.0245288						CAAGTTGTCCAAAGTC-1_214477	fibro_3	0.111936	0.249654	0.0547071	0.0909117	-0.0495773	0.015001
CAAGTTGTCCTGCTTG-1_141957	OENC	0.028495						CAAGTTGTCCTGCTTG-1_141957	fibro_3	0.124093	0.261597	0.0639982	0.0966612	-0.045083	0.0169207
CAAGTTGTCGAACTGT-1_709702	OENC	0.033568						CAAGTTGTCGAACTGT-1_709702	fibro_3	0.128918	0.261527	0.0758702	0.101983	-0.0628651	0.0207069
CACAAACAGACTTTCG-1_631485	OENC	0.157858						CACAAACAGACTTTCG-1_631485	fibro_3	0.180804	0.309732	0.118501	0.135792	-0.0171556	0.0227047
CACAAACAGAGACTTA-1_629499	OENC	0.0966355						CACAAACAGAGACTTA-1_629499	fibro_3	0.147264	0.266897	0.0806359	0.107191	-0.0337374	0.0137925
CACAAACAGGCAAAGA-1_864516	OENC	0.0317612						CACAAACAGGCAAAGA-1_864516	fibro_3	0.151296	0.288082	0.0670942	0.0925088	-0.0594123	0.00156193
CACAAACAGGGCTCTC-1_206855	OENC	0.00166817						CACAAACAGGGCTCTC-1_206855	fibro_3	0.104005	0.247617	0.0504258	0.0893411	-0.0616272	0.0235472
CACAAACAGTACGCCC-1_728506	OENC	-0.00597682						CACAAACAGTACGCCC-1_728506	fibro_3	0.118068	0.258226	0.0620457	0.0958664	-0.0595821	0.0185951
CACAAACCAAGCGAGT-1_137940	OENC	-0.00276631						CACAAACCAAGCGAGT-1_137940	fibro_3	0.106908	0.245092	0.0500729	0.0859123	-0.0630598	0.0121189
CACAAACCAATAGAGT-1_368744	OENC	0.275083						CACAAACCAATAGAGT-1_368744	fibro_3	0.267718	0.388153	0.169609	0.177365	0.0175478	0.0250973
CACAAACCACCACGTG-1_329919	OENC	0.281169						CACAAACCACCACGTG-1_329919	fibro_3	0.269587	0.384453	0.180842	0.188944	-0.005339	0.0593381
CACAAACCAGCATACT-1_518931	OENC	0.0356793						CACAAACCAGCATACT-1_518931	fibro_3	0.125349	0.271731	0.0730179	0.101845	-0.0644593	0.015336
CACAAACCATGGTAGG-1_427310	OENC	0.602409						CACAAACCATGGTAGG-1_427310	fibro_3	0.427478	0.447428	0.29249	0.238861	0.0229226	0.036228
CACAAACCATGGTCTA-1_914699	OENC	0.554631						CACAAACCATGGTCTA-1_914699	fibro_3	0.348942	0.380842	0.24637	0.207953	0.0593496	0.00813769
CACAAACCATTAACCG-1_924723	OENC	0.0259004						CACAAACCATTAACCG-1_924723	fibro_3	0.119204	0.2492	0.0603513	0.0939378	-0.0562433	0.0197748
CACAAACGTAAGGGCT-1_614106	OENC	0.280583						CACAAACGTAAGGGCT-1_614106	fibro_3	0.272199	0.39609	0.180448	0.183542	0.0186552	0.028267
CACAAACGTATGGTTC-1_545927	OENC	0.0330585						CACAAACGTATGGTTC-1_545927	fibro_3	0.152619	0.258575	0.0449832	0.0974224	-0.0381893	0.0289583
CACAAACGTCGTGGCT-1_65928	OENC	0.349671						CACAAACGTCGTGGCT-1_65928	fibro_3	0.243122	0.271435	0.146543	0.128838	0.143754	0.00529884
CACAAACGTCTAGCCG-1_411665	OENC	0.0566167						CACAAACGTCTAGCCG-1_411665	fibro_3	0.158096	0.291437	0.0727376	0.0995091	-0.0660773	0.0131756
CACAAACTCCGCATCT-1_977828	OENC	0.0785975						CACAAACTCCGCATCT-1_977828	fibro_3	0.166231	0.305603	0.0934825	0.112548	-0.0507163	0.018385
CACAAACTCGCGTTTC-1_196844	OENC	-0.213298						CACAAACTCGCGTTTC-1_196844	fibro_3	0.0242928	0.138634	-0.0815566	0.00678868	-0.0670826	0.0269446
CACACAAAGCATGGCA-1_367115	OENC	-0.0010986						CACACAAAGCATGGCA-1_367115	fibro_3	0.117	0.249188	0.0574456	0.0891397	-0.0726506	0.022674
CACACAACAATCCAAC-1_862761	OENC	0.170399						CACACAACAATCCAAC-1_862761	fibro_3	0.196908	0.31949	0.125604	0.14239	-0.00433432	0.0230084
CACACAACAGATAATG-1_200715	OENC	0.131304						CACACAACAGATAATG-1_200715	fibro_3	0.204238	0.344973	0.125162	0.135104	-0.0376175	0.0195041
CACACAACAGTTCATG-1_571907	OENC	0.0983201						CACACAACAGTTCATG-1_571907	fibro_3	0.180098	0.315092	0.101856	0.120572	-0.0291457	0.0143535
CACACAACATCGATGT-1_429323	OENC	0.131552						CACACAACATCGATGT-1_429323	fibro_3	0.173762	0.29805	0.103379	0.12638	-0.0155025	0.0305828
CACACAACATGGTAGG-1_258470	OENC	0.222028						CACACAACATGGTAGG-1_258470	fibro_3	0.231362	0.347416	0.151573	0.162763	0.000409373	0.0328133
CACACAACATGGTCTA-1_717571	OENC	0.0837389						CACACAACATGGTCTA-1_717571	fibro_3	0.148556	0.272675	0.0948341	0.113514	-0.050506	0.0165227
CACACAACATGTAGTC-1_618956	OENC	0.00768417						CACACAACATGTAGTC-1_618956	fibro_3	0.105936	0.254108	0.0545726	0.0876861	-0.056679	0.0123974
CACACAACATTTCAGG-1_961282	OENC	0.214279						CACACAACATTTCAGG-1_961282	fibro_3	0.216679	0.325261	0.137955	0.141812	-0.0388566	0.0328478
[truncated: 13,949 more rows]

## Sheet: Figure 4
Figure 4a					Figure 4c			Figure 4d																			Figure 4g
Checkpoints	Correlation	p-value	Cohort		PD-L1 (H-score)	UPP1 (H-score)																					from left to right			OENC	OE			from left to right			OENC	OE
CD274	0.420649	1.83164e-25	bCohort1		0.4227	19.0662		from left to right			OENC	OE						from left to right			OENC	OE
PDCD1LG2	0.227343	5.20532e-08	bCohort1		1.5295	3.8055
CD276	0.364411	4.63991e-19	bCohort1		37.3958	66.4381
VTCN1	-0.0304723	0.471336	bCohort1		2.5587	7.4793
CD70	0.14967	0.000374902	bCohort1		33.5053	31.3369
CD47	0.0296589	0.483259	bCohort1		6.0458	11.1241																					anti-mTOR							anti-p-mTOR
LGALS9	0.201788	1.44701e-06	bCohort1		3.8662	14.2557		anti-UPP1									anti-PD-L1
SIGLEC15	-0.0108786	0.797103	bCohort1		10.5319	14.6487
NECTIN2	0.228251	4.59019e-08	bCohort1		4.7114	18.6075
FGL1	-0.0788883	0.061867	bCohort1		1.9092	3.2317
CD274	0.403136	5.50775e-17	bCohort2		4.6491	2.2059
PDCD1LG2	0.216612	1.30253e-05	bCohort2		9.6986	4.0122
CD276	0.326209	2.54522e-11	bCohort2		2.5589	11.9901
VTCN1	-0.0203759	0.685286	bCohort2		6.8131	10.3309
CD70	0.227248	4.66368e-06	bCohort2		3.7367	0.8016
CD47	0.0749528	0.135515	bCohort2		37.2441	7.9908
SIGLEC15	0.106449	0.0337538	bCohort2		5.9725	3.191
FGL1	-0.148479	0.00298479	bCohort2		1.2737	7.5104
CD274	0.396345	9.59785e-21	bCohort3		1.558	14.9899		anti-β-actin									anti-β-actin										anti-β-actin							anti-β-actin
PDCD1LG2	0.231044	1.20956e-07	bCohort3		5.4509	8.8287
CD276	0.24593	1.66618e-08	bCohort3		22.0537	32.7307
VTCN1	0.0468512	0.289532	bCohort3		12.8694	18.1361
CD70	0.267621	7.30233e-10	bCohort3		3.5646	5.0237
CD47	0.299689	4.17345e-12	bCohort3		21.6873	17.9218
LGALS9	0.270935	4.41438e-10	bCohort3		8.1471	4.3349
SIGLEC15	0.217197	6.80607e-07	bCohort3		3.097	1.8094
FGL1	-0.184657	2.57154e-05	bCohort3		0.371	7.1658		from left to right			SHNC	SH						from left to right			SHNC	SH
CD274	0.414424	1.0878e-19	CCLE_mRNA		0.5978	1.5748
PDCD1LG2	0.325232	2.67615e-12	CCLE_mRNA		4.445	2.1538
CD276	0.0608868	0.202408	CCLE_mRNA		12.633	7.7447
VTCN1	-0.120758	0.011241	CCLE_mRNA		1.0271	0.5271
CD70	0.132032	0.00554073	CCLE_mRNA		5.9511	1.5552																					anti-PI3K							anti-p-PI3K
CD47	0.120193	0.0116299	CCLE_mRNA		4.8197	0.3883
LGALS9	0.095417	0.0454619	CCLE_mRNA		0.4673	8.6857		anti-UPP1									anti-PD-L1
SIGLEC15	0.128384	0.00700712	CCLE_mRNA		4.9991	1.3809
NECTIN2	0.019266	0.686937	CCLE_mRNA		7.3354	15.9461
FGL1	-0.101107	0.0339849	CCLE_mRNA		1.8727	1.7252
CD274	0.501025	0.00158528	CCLE_Protein		13.5941	41.4492
CD276	-0.0201183	0.90592	CCLE_Protein		2.0904	2.154
CD47	0.201727	0.231191	CCLE_Protein		3.4459	0.5167
CD274	0.45	p < 2.2e-16	Single_cell		1.9003	1.9302
PDCD1LG2	0.19	p < 2.2e-16	Single_cell		9.8506	14.6263
CD276	0.23	p < 2.2e-16	Single_cell		2.4272	10.5132
VTCN1	0.17	p < 2.2e-16	Single_cell		9.4655	4.1759
BTLA	0.048	p < 2.2e-16	Single_cell		0.4911	1.2922																					anti-β-actin							anti-β-actin
CD70	0.25	p < 2.2e-16	Single_cell		3.7413	6.6263		anti-β-actin									anti-β-actin
CD47	0.31	p < 2.2e-16	Single_cell		20.6851	6.2898
LGALS9	0.36	p < 2.2e-16	Single_cell		14.3228	2.7162
SIGLEC15	0.26	p < 2.2e-16	Single_cell		16.9416	7.8994
					10.8631	4.9826
					2.2483	9.1365
					2.3647	9.8952
					0.767	9.0853
					5.7312	5.7993		Figure 4e
					17.0318	13.6235			OENC	OE		SHNC	SH
					11.7199	5.7379		PD-L1 (MFI)	2230	4633	PD-L1 (MFI)	1935	450
					6.3912	9.4219			2300	4913		2172	422														anti-AKT							anti-p-AKT
					7.8009	2.18			2216	4489		2100	416
					0.6116	0.713			2010	3688		2057	433
					20.8974	2.8962
					1.7315	1.6018		Figure 4f
					1.8572	2.5065		Pathway	Enrichment score
					8.3377	2.7681		HALLMARK_PI3K_AKT_MTOR_SIGNALING	36.2616
					1.2251	1.1746		HALLMARK_WNT_BETA_CATENIN_SIGNALING	29.8146
					9.0759	5.1596		HALLMARK_HEDGEHOG_SIGNALING	22.2938
					8.6845	18.4586		HALLMARK_TNFA_SIGNALING_VIA_NFKB	35.4642
					4.1393	2.5068		HALLMARK_IL6_JAK_STAT3_SIGNALING	27.4007
					1.4023	1.6763		REACTOME_ONCOGENIC_MAPK_SIGNALING	34.2658
					1.3351	2.4352
					1.4502	5.6332		Figure 4i		LLC-OVA-OE	LLC-OVA-OENC	LLC-OVA-OE+αPD-L1	LLC-OVA-OE+IGG														anti-β-actin							anti-β-actin
					23.2652	7.0663			Granzyme B+/Perforin+ CD8+ T cells (%)	8.68	27.2	16.4	8.64
					23.4486	3.7393				9.2	28.8	17	8.56
					3.2401	4.6834				9.67	27.7	16.4	8.18
					33.514	4.4875				10.4	29.4	18.1	9.37
					7.9467	3.806
					8.3465	4.6525
					2.8775	5.9914
					0.9792	0.8014
					7.1108	12.1983																					Figure 4h
					2.7319	0.8554																					from left to right		SHNC	SH	SH+SC79				from left to right			SHNC	SH	SH+SC79
					1.1482	2.7449
					8.3163	3.147
					19.6125	1.8322																					anti-mTOR								anti-p-mTOR
					1.5504	0.6822
					1.0893	4.861
					0.4783	0.7791
					0.4425	7.4625
					6.2787	15.8912
					0.9699	0.3886
					2.9111	3.0942
					1.35	0.8559
					2.3272	0.7383
					1.046	2.7126
					0.7826	0.8752
					1.1878	10.8875
					10.4392	22.3416																					anti-β-actin								anti-β-actin
					0.492	0.4845
					5.4166	2.353
					0.8532	0.9169
					0.6499	0.4928
					0.3063	0.3082
					0.1736	0.1396
					0.1501	0.3712
					2.1935	4.1261
					4.3617	3.3317
					1.265	5.1029
					0.6261	2.9386
					0.144	39.521
					4.1452	2.0231																					anti-AKT								anti-p-AKT
					0.5405	2.1337
					3.293	5.259
					2.9116	0.4486
					2.2856	1.7623
					12.7933	3.9877
					4.9499	2.2033
					0.2056	0.1706
					22.5171	1.8173
					4.3446	1.3579
					3.3286	0.3695
					1.0298	1.2992
					1.3529	15.7361
					0.7632	21.6796																					anti-β-actin								anti-β-actin
					3.0399	0.6328
					10.3866	4.2122
					9.328	7.7135
					3.643	3.7861
					9.4213	9.0257
					0.5237	0.8269
					13.5026	6.3551
					0.4905	0.524
					0.7467	0.5655
					5.7513	2.0335
					5.4807	1.6883
					1.5739	0.4669																					anti-PD-L1
					0.2388	5.9801
					9.9699	0.1828
					12.4991	2.5117
					8.6837	6.51
					16.2597	10.0246
					3.1927	8.8362
					12.4635	2.7614
					11.0597	10.5277
					18.1332	1.4406
					6.2036	11.3487
					7.8893	4.2523
					1.2087	7.7149
					6.8591	0.4698																					anti-β-actin
					0.8984	0.3898
					0.7676	0.1711
					12.7558	2.103
					0.1938	0.0555
					1.4557	2.6669
					2.815	0.8117
					2.8977	2.6384
					5.6616	16.3395
					12.72	6.2664
					13.3306	9.2703
					22.3565	11.3406
					28.0881	10.8431
					21.4629	1.8901
					25.0378	28.4625
					80.5133	4.7742
					16.0448	16.543
					19.2156	4.719
					29.0969	6.1141
					4.6645	2.5554
					2.333	2.5858
					2.5459	0.9677
					0.7537	0.3397
					12.9731	3.1439
					3.3603	13.8691
					11.1911	89.6648
					0.6433	11.1978
					4.0558	75.6799
					0.9181	5.0327
					26.86	24.3491
					12.4357	32.2419
					17.9272	7.1659
					13.3175	47.9632
					15.6253	4.795
					19.6126	4.8165
					3.7914	6.5069
					2.8398	19.6334
					14.7055	65.8284
					8.9969	23.9718
					6.8436	17.0689
					3.6841	16.3602
					22.245	24.0609
					8.6308	23.4973
					1.107	3.5027
					1.8821	3.26
					1.4348	15.3203
					4.8869	8.7044
					4.0673	2.3578
					0.7977	6.9791
					5.2982	17.7496
					10.8394	13.1388
					2.0373	10.7597
					5.03	22.7049
					2.0184	18.0279
					51.3625	53.35
					10.0907	13.8417
					1.0177	18.3364
					9.0842	2.4708
					1.9855	8.9438

## Sheet: Figure 5
Figure 5d
CD25+FOXP3+ Tregs (%)			IL-10 normalized expression in CD25+FOXP3+ Tregs
OENC	OE		OENC	OE
0.222969	0.541414		0.404069	0.837497
0.243693	0.499093		0.352753	0.822255
0.426282	0.533333		0.388396	1.23632
0.380113	0.527397		0.407521	1.13106
0.382789	0.547059		0.45028	1.06733
0.353093	0.517028		0.421161	1.03736
0.382327	0.455919		0.429936	1.2889
0.323751	0.428571		0.39811	1.19942
Figure 5f
PD-1 Normalized Expression			LAG3 Normalized Expression			TIM3 Normalized Expression			CTLA4 Normalized Expression			PD1+LAG3+TIM3+CTLA4+ Exhausted CD8 T cells (%)
OENC	OE		OENC	OE		OENC	OE		OENC	OE		OENC	OE
2.59687	3.55679		1.23647	1.44448		1.10647	1.38704		0.142019	0.222196		0.119095	0.167587
2.52204	3.46456		1.19661	1.42539		1.05493	1.43216		0.126451	0.211435		0.116988	0.199269
2.59525	3.61269		1.12301	1.76506		1.04576	1.76384		0.116656	0.231267		0.09375	0.240363
2.65213	3.81045		1.15415	2.032		1.06061	1.86282		0.117646	0.256764		0.095734	0.247166
2.67211	4.00312		1.41903	2.32231		1.33639	2.08728		0.112341	0.244389		0.099227	0.305882
2.35326	3.98984		1.23547	2.27228		1.23327	2.06482		0.093162	0.258104		0.094787	0.31607
2.57089	3.74694		1.3594	2.09448		1.27673	1.92554		0.105502	0.244114		0.107628	0.266094
2.32315	3.7739		1.20135	2.21536		1.1719	1.9226		0.097142	0.220007		0.096837	0.250499
Figure 5h			Figure 5j						Figure 5k
TNFα+/IFNγ+ CD8 T cells (%)			PD-L1 normalized expression in Myeloid cells			CD163+PD-L1+ M2 Macrophages (%)			IL-4 normalized expression in M2 Macrophages			IL-10 normalized expression in M2 Macrophages
OENC	OE		OENC	OE		OENC	OE		OENC	OE		OENC	OE
0.155364	0.043597		1.09049	1.24677		4.02203	6.11415		0.30941	0.985177		0.767704	1.60239
0.1375	0.035398		1.08743	1.18755		3.78478	5.5592		0.316646	0.983647		0.778548	1.6388
0.089793	0.020772		0.599647	1.14904		1.3669	6.79918		0.295962	0.857163		0.76824	1.22874
0.069217	0.02719		0.696636	1.14906		1.93346	6.34224		0.330748	0.85516		0.792552	1.22241
0.144873	0.095984		0.663699	1.50945		1.64329	15.3974		0.442973	0.933135		0.916242	1.33435
0.227364	0.085513		0.836916	1.48977		2.32823	14.8909		0.35447	0.886257		0.800131	1.26808
0.113944	0.082592		0.648304	1.57951		1.47856	21.3797		0.404724	0.759964		0.873292	1.16466
0.213509	0.098874		0.79155	1.4941		1.90915	17.8286		0.33373	0.712469		0.701675	1.07043
Figure 5m-n
Fibroblasts (%)			FAP mRNA relative expression			MMP11 mRNA relative expression
OENC	OE		OENC	OE		OENC	OE
14.1	44.5		0.66037	2.1531		1.01088	2.28005
14	39.7		0.96287	2.48123		1.08494	1.8039
14.1	44.9		0.75685	3.34886		1	1.70374
21.9	38.7		1	2.8437		1.06152	1.69741
22.2	27.2		0.95965	2.59224		1.52021	1.48904

## Sheet: Figure 6
Figure 6c
		Time(day)	shNC				shNC+αPD-L1				sh				sh+αPD-L1
	Tumor volume (mm3)	0	13.5	15.75	18	18	15.75	21.4375	24.5	18	15.75	21.4375	15.75	18	21.4375	13.5	24.5	15.75
		3	18	27.5625	27.5625	27.5625	27.5625	36	36	27.5625	18	27.5625	27.5625	18	24.5	24.5	27.5625	18
		6	40	36	40	30.625	44	50.625	50.625	44	40	30.625	44	45.5625	27.5625	36	40	36
		9	126.75	98.3125	60.75	55.6875	147.875	98.3125	81.25	75	44	44	55.6875	62.5	40	40	50.625	40
		12	183.75	147.875	126	98.3125	256	158.438	126	126	55.6875	75	75	83.1875	68.75	68.75	68.75	68.75
		15	272	225	272	196	307.062	208.25	225	196	75	90.75	98.3125	117	68.75	68.75	75	75
		18	525	384.75	343.188	343.188	451.25	343.188	304	325.125	117	126	158.438	171.5	68.75	68.75	68.75	68.75
		21	726	606.375	525	496.375	695.75	575	525	575	158.438	169	196	210.938	62.5	68.75	68.75	68.75
		24	1054.69	900	695.75	689.062	826.562	793.5	633.938	661.5	225	239.062	272	256	62.5	68.75	83.1875	62.5
		27	1470	1275.75	1140.75	972	1230.19	1230.19	1015.62	1015.62	325.125	325.125	364.5	325.125	62.5	83.1875	68.75	68.75
		30	1922	1800	1682	1421	1687.5	1576.88	1576.88	1372	606.375	578.812	525	451.25	68.75	62.5	55.6875	75
Figure 6d
		shNC	shNC+αPD-L1	sh	sh+αPD-L1
	Tumor weight (mg)	689	645	210	86
		673	672	222	80
		654	640	206	75
		642	642	198	74
Figure 6e-g
		shNC	shNC+αPD-L1	sh	sh+αPD-L1
	CD8+ T cells (%)	10.2	15.4	18.8	24.1
		10.2	15.4	18.1	24.2
		9.69	15.4	18.9	24.4
		10.4	15.3	19.3	24.7
		shNC	shNC+αPD-L1	sh	sh+αPD-L1
	Granzyme B+/Perforin+ CD8+ T cells (%)	2.57	8.25	16.81	77.26
		2.42	7.92	16.22	78.31
		5.56	7.62	18.25	77.79
		2.28	7	21.91	75.82
		shNC	shNC+αPD-L1	sh	sh+αPD-L1
	TNF-α+/IFN-γ+ CD8+ T cells (%)	7.12	14.54	16.79	36.53
		6.79	14.85	21.89	38.11
		10.25	14.39	20.63	38.56
		6.62	13.7	23.29	39.22

## Sheet: Figure 7
Figure 7c																																														Figure 7e
CTRP (bCohort1)					CTRP (bCohort2)					CTRP (bCohort3)					GDSC (bCohort1)					GDSC (bCohort2)					GDSC (bCohort3)					PRISM (bCohort1)					PRISM	(bCohort1)				PRISM	(bCohort1)					PRISM
drug	p-value	difference	type		drug	p-value	difference	type		drug	p-value	difference	type		drug	p-value	difference	type		drug	p-value	difference	type		drug	p-value	difference	type		drug	p-value	difference	type		drug	p-value	difference	type		drug	p-value	difference	type			p-value	drug	difference
BRD4132	3.00733e-09	0.025752	UPP1 low specific drugs		BRD4132	2.53641e-09	0.113674	UPP1 low specific drugs		BRD4132	1.69418e-05	0.0632969	UPP1 low specific drugs		(5Z)-7-OXOZEAENOL	0.000350963	-0.0195542	UPP1 high specific drugs		(5Z)-7-OXOZEAENOL	0.00616223	-0.0217363	UPP1 high specific drugs		(5Z)-7-OXOZEAENOL	0.0144127	-0.0199308	UPP1 high specific drugs		1-azakenpaullone	8.6064e-07	-0.00271949	UPP1 high specific drugs		1-azakenpaullone	0.23594	-0.00166638	Ns		(5Z)-7-OXOZEAENOL	0.0144127	-0.0199308	UPP1 high specific drugs			0.853365	azd6482	-0.00237059
BRD6340	0.346662	-0.00391124	Ns		BRD6340	0.0593145	-0.0177166	Ns		BRD6340	0.0543062	0.0146043	Ns		5-FLUOROURACIL	0.00733951	0.00578104	UPP1 low specific drugs		5-FLUOROURACIL	2.7574e-05	0.012479	UPP1 low specific drugs		5-FLUOROURACIL	0.299272	-0.00139945	Ns		1-naphthyl-PP1	1.98537e-06	-0.00720132	UPP1 high specific drugs		1-naphthyl-PP1	0.000132237	-0.00327222	UPP1 high specific drugs		5-FLUOROURACIL	0.299272	-0.00139945	Ns			0.718076	plx-4720	0.00109476
ML006	0.623803	-0.00400293	Ns		ML006	1.31132e-05	-0.0543433	UPP1 high specific drugs		ML006	0.0330816	-0.0295098	UPP1 high specific drugs		681640	0.00127169	0.00376474	UPP1 low specific drugs		681640	0.0105614	0.00366763	UPP1 low specific drugs		681640	3.61646e-07	0.00693746	UPP1 low specific drugs		1-phenylbiguanide	0.496117	-0.00042213	Ns		1-phenylbiguanide	0.818717	-0.000577244	Ns		681640	3.61646e-07	0.00693746	UPP1 low specific drugs			0.20097	ym-155	-0.0181421
Bax channel blocker	5.06815e-07	0.0443829	UPP1 low specific drugs		Bax channel blocker	0.000447651	0.032766	UPP1 low specific drugs		Bax channel blocker	4.1447e-05	0.040213	UPP1 low specific drugs		A-83-01	0.0223671	-0.00176171	UPP1 high specific drugs		A-83-01	0.000188938	-0.00307004	UPP1 high specific drugs		A-83-01	0.266454	-0.00101446	Ns		10-deacetylbaccatin	0.00932872	-0.00778624	UPP1 high specific drugs		10-deacetylbaccatin	0.574644	-0.00157105	Ns		A-83-01	0.266454	-0.00101446	Ns			0.406516	afatinib	0.0116038
BRD9876	0.000217378	0.0653592	UPP1 low specific drugs		BRD9876	8.46007e-06	0.0983122	UPP1 low specific drugs		BRD9876	1.01887e-06	0.104877	UPP1 low specific drugs		ACY-1215	0.000323384	0.0140642	UPP1 low specific drugs		ACY-1215	0.0327533	0.00694422	UPP1 low specific drugs		ACY-1215	5.4977e-06	0.0173033	UPP1 low specific drugs		10-hydroxycamptothecin	0.0810932	-0.00602692	Ns		10-hydroxycamptothecin	0.666828	-0.00130708	Ns		ACY-1215	5.4977e-06	0.0173033	UPP1 low specific drugs			0.791544	alisertib	0.0197353
tretinoin	2.14479e-06	0.0239956	UPP1 low specific drugs		tretinoin	0.141281	-0.029066	Ns		tretinoin	0.357548	0.0281677	Ns		AFATINIB	0.0835745	-0.0052144	Ns		AFATINIB	0.00598489	-0.010332	UPP1 high specific drugs		AFATINIB	0.11112	-0.00457399	Ns		12-O-tetradecanoylphorbol-13-acetate	0.260599	0.00802867	Ns		12-O-tetradecanoylphorbol-13-acetate	0.0636702	0.0116121	Ns		AFATINIB	0.11112	-0.00457399	Ns			0.131303	bosutinib	-0.0483544
betulinic acid	3.1551e-21	-0.000115039	UPP1 high specific drugs		betulinic acid	2.90601e-12	-9.91592e-05	UPP1 high specific drugs		betulinic acid	1.56388e-18	-0.00296109	UPP1 high specific drugs		AGI-6780	2.92987e-07	0.000961552	UPP1 low specific drugs		AGI-6780	0.00196513	0.000871062	UPP1 low specific drugs		AGI-6780	0.000520052	0.000751606	UPP1 low specific drugs		2'-MeCCPA	0.000705501	0.0123116	UPP1 low specific drugs		2'-MeCCPA	7.57912e-05	0.0188392	UPP1 low specific drugs		AGI-6780	0.000520052	0.000751606	UPP1 low specific drugs			0.864553	canertinib	-0.00626567
phloretin	0.0105722	0.0452947	UPP1 low specific drugs		phloretin	0.00962189	0.0466688	UPP1 low specific drugs		phloretin	0.177354	0.0401805	Ns		AICAR, N1-(B-D-RIBOFURANOSYL)-5-AMINOIMIDAZOLE-4-CARBOXAMIDE	0.00359939	-0.00768948	UPP1 high specific drugs		AICAR, N1-(B-D-RIBOFURANOSYL)-5-AMINOIMIDAZOLE-4-CARBOXAMIDE	2.78936e-05	-0.0098862	UPP1 high specific drugs		AICAR, N1-(B-D-RIBOFURANOSYL)-5-AMINOIMIDAZOLE-4-CARBOXAMIDE	0.00453717	-0.00796791	UPP1 high specific drugs		2,3-DCPE	0.00290163	0.00527814	UPP1 low specific drugs		2,3-DCPE	0.104846	0.0045149	Ns		AICAR, N1-(B-D-RIBOFURANOSYL)-5-AMINOIMIDAZOLE-4-CARBOXAMIDE	0.00453717	-0.00796791	UPP1 high specific drugs			0.0431769	dasatinib	-0.0342762
gossypol	0.0618568	0.0354868	Ns		gossypol	0.000855347	0.0704964	UPP1 low specific drugs		gossypol	4.33002e-06	0.0899331	UPP1 low specific drugs		AKT INHIBITOR VIII, KIN001-102	0.116568	0.00256914	Ns		AKT INHIBITOR VIII, KIN001-102	0.00415358	0.00528599	UPP1 low specific drugs		AKT INHIBITOR VIII, KIN001-102	0.0335257	0.00318131	UPP1 low specific drugs		2-methoxyestradiol	0.000182799	-0.00835922	UPP1 high specific drugs		2-methoxyestradiol	0.782352	-0.00183826	Ns		AKT INHIBITOR VIII, KIN001-102	0.0335257	0.00318131	UPP1 low specific drugs			0.0200836	erlotinib	-0.0281126
chlorambucil	0.0267388	-0.0930262	UPP1 high specific drugs		chlorambucil	0.831609	-0.0185634	Ns		chlorambucil	0.055511	-0.0683798	Ns		ALECTINIB	0.000313182	-0.000537823	UPP1 high specific drugs		ALECTINIB	0.000430364	-0.000592336	UPP1 high specific drugs		ALECTINIB	6.85352e-05	-0.00052002	UPP1 high specific drugs		3'-fluorobenzylspiperone	2.64484e-15	0.00616552	UPP1 low specific drugs		3'-fluorobenzylspiperone	1.13659e-09	0.00543411	UPP1 low specific drugs		ALECTINIB	6.85352e-05	-0.00052002	UPP1 high specific drugs			0.888787	etoposide	0.0018375
fluorouracil	4.66261e-09	0.160834	UPP1 low specific drugs		fluorouracil	1.23989e-09	0.212398	UPP1 low specific drugs		fluorouracil	4.08658e-07	0.155923	UPP1 low specific drugs		ALISERTIB	0.0488445	0.00405599	UPP1 low specific drugs		ALISERTIB	0.821427	0.00156133	Ns		ALISERTIB	0.013154	-0.00372049	UPP1 high specific drugs		3-amino-benzamide	2.84025e-09	-0.000248971	UPP1 high specific drugs		3-amino-benzamide	0.0331827	-4.56699e-05	UPP1 high specific drugs		ALISERTIB	0.013154	-0.00372049	UPP1 high specific drugs			0.76853	tivozanib	0.00418566
azacitidine	0.10271	0.0146857	Ns		azacitidine	0.278318	0.0098249	Ns		azacitidine	0.278425	0.0177074	Ns		ALPELISIB	0.000462614	0.00420484	UPP1 low specific drugs		ALPELISIB	0.00817143	0.00366014	UPP1 low specific drugs		ALPELISIB	0.000124467	0.00378816	UPP1 low specific drugs		3-deazaneplanocin-A	0.000234961	-0.010967	UPP1 high specific drugs		3-deazaneplanocin-A	0.0278365	-0.00432741	UPP1 high specific drugs		ALPELISIB	0.000124467	0.00378816	UPP1 low specific drugs
trifluoperazine	2.57191e-07	0.0644496	UPP1 low specific drugs		trifluoperazine	9.82898e-07	0.0663774	UPP1 low specific drugs		trifluoperazine	2.53339e-17	0.0565114	UPP1 low specific drugs		ALVOCIDIB	0.274078	-0.00204531	Ns		ALVOCIDIB	0.617532	-0.00177899	Ns		ALVOCIDIB	0.957956	0.00151854	Ns		4-(4-fluorobenzoyl)-1-(4-phenylbutyl)-piperidine	0.0474873	-0.00750279	UPP1 high specific drugs		4-(4-fluorobenzoyl)-1-(4-phenylbutyl)-piperidine	0.943031	-4.64898e-05	Ns		ALVOCIDIB	0.957956	0.00151854	Ns			Figure 7f
paclitaxel	0.000481975	0.069878	UPP1 low specific drugs		paclitaxel	0.0866565	0.318918	Ns		paclitaxel	0.0381435	0.297969	UPP1 low specific drugs		AMUVATINIB	5.78153e-21	0.0141172	UPP1 low specific drugs		AMUVATINIB	3.29081e-09	0.0106083	UPP1 low specific drugs		AMUVATINIB	1.29253e-05	0.0114421	UPP1 low specific drugs		4-chlorophenylguanidine	0.00720355	0.00795339	UPP1 low specific drugs		4-chlorophenylguanidine	0.118161	0.00143565	Ns		AMUVATINIB	1.29253e-05	0.0114421	UPP1 low specific drugs			Bosutinib	oe
tamoxifen	8.03751e-05	0.0347951	UPP1 low specific drugs		tamoxifen	0.13594	0.0112442	Ns		tamoxifen	0.189315	0.0125831	Ns		APITOLISIB, GDC0980	0.585997	0.00503922	Ns		APITOLISIB, GDC0980	0.472165	-0.00706774	Ns		APITOLISIB, GDC0980	0.154101	0.00826411	Ns		4-hydroxy-phenazone	0.0180896	0.00463965	UPP1 low specific drugs		4-hydroxy-phenazone	0.668731	0.00092536	Ns		APITOLISIB, GDC0980	0.154101	0.00826411	Ns			0	0.058863	-0.03866	-0.054022
carboplatin	1.506e-09	0.0446921	UPP1 low specific drugs		carboplatin	7.64168e-06	0.0316627	UPP1 low specific drugs		carboplatin	3.15183e-11	0.069078	UPP1 low specific drugs		APO866, FK866	0.151008	0.0142393	Ns		APO866, FK866	9.38689e-05	0.0435766	UPP1 low specific drugs		APO866, FK866	7.09806e-05	0.0346562	UPP1 low specific drugs		4-iodo-6-phenylpyrimidine	6.17468e-13	-0.000363305	UPP1 high specific drugs		4-iodo-6-phenylpyrimidine	2.62398e-07	-0.000323426	UPP1 high specific drugs		APO866, FK866	7.09806e-05	0.0346562	UPP1 low specific drugs			250	0.38367	0.212713	0.218997
sildenafil	0.532056	0.00486414	Ns		sildenafil	0.174544	-0.0138562	Ns		sildenafil	0.436759	-0.000376653	Ns		AR-12	0.0038853	-0.00892593	UPP1 high specific drugs		AR-12	0.188202	-0.0044666	Ns		AR-12	0.000147725	-0.0127515	UPP1 high specific drugs		4-methylgenistein	0.00033792	-0.00563951	UPP1 high specific drugs		4-methylgenistein	0.160339	-0.0076602	Ns		AR-12	0.000147725	-0.0127515	UPP1 high specific drugs			500	0.423704	0.445233	0.425449
simvastatin	3.4738e-16	-0.215848	UPP1 high specific drugs		simvastatin	2.56648e-12	-0.153514	UPP1 high specific drugs		simvastatin	1.88951e-14	-0.241638	UPP1 high specific drugs		AR-42	4.24328e-10	0.0231104	UPP1 low specific drugs		AR-42	1.20134e-07	0.0230235	UPP1 low specific drugs		AR-42	0.00595922	0.0123066	UPP1 low specific drugs		4-methylhistamine	0.00013554	-0.00610079	UPP1 high specific drugs		4-methylhistamine	0.00102142	-0.00758321	UPP1 high specific drugs		AR-42	0.00595922	0.0123066	UPP1 low specific drugs			1000	0.598268	0.596057	0.541127
parbendazole	0.216288	0.156519	Ns		parbendazole	0.0128765	0.291742	UPP1 low specific drugs		parbendazole	0.0043543	0.247783	UPP1 low specific drugs		ARA-G, 9-??-D-ARABINOFURANOSYL GUANINE	0.000178674	0.00026966	UPP1 low specific drugs		ARA-G, 9-??-D-ARABINOFURANOSYL GUANINE	0.153446	0.000105754	Ns		ARA-G, 9-??-D-ARABINOFURANOSYL GUANINE	0.499159	0.00033341	Ns		4-pyrimidinecarbonitrile	0.10293	-0.00262343	Ns		4-pyrimidinecarbonitrile	0.153698	-0.00599587	Ns		ARA-G, 9-??-D-ARABINOFURANOSYL GUANINE	0.499159	0.00033341	Ns			2000	0.756424	0.713481	0.708942
procarbazine	0.0688514	0.030677	Ns		procarbazine	0.234908	0.0142499	Ns		procarbazine	0.0108504	-0.00754644	UPP1 high specific drugs		AS601245	1.01199e-13	-0.00841926	UPP1 high specific drugs		AS601245	1.113e-07	-0.00644755	UPP1 high specific drugs		AS601245	9.93639e-06	-0.00586741	UPP1 high specific drugs		5-fluorouracil	7.40017e-10	0.00257573	UPP1 low specific drugs		5-fluorouracil	0.400367	0.00180047	Ns		AS601245	9.93639e-06	-0.00586741	UPP1 high specific drugs			Dasatinib	oe
curcumin	0.301956	-0.0323104	Ns		curcumin	0.263527	-0.0436204	Ns		curcumin	0.237145	-0.0340002	Ns		AS605240, KIN001-173	0.483022	-0.000811853	Ns		AS605240, KIN001-173	0.355614	-0.00146054	Ns		AS605240, KIN001-173	0.018788	-0.00418466	UPP1 high specific drugs		5-hydroxymethyl-tolterodine	0.0164542	0.00109205	UPP1 low specific drugs		5-hydroxymethyl-tolterodine	0.0191101	0.00120161	UPP1 low specific drugs		AS605240, KIN001-173	0.018788	-0.00418466	UPP1 high specific drugs			0	-0.02698	0.00703	0.038905
ciclopirox	2.51444e-08	0.201395	UPP1 low specific drugs		ciclopirox	4.06971e-13	0.276002	UPP1 low specific drugs		ciclopirox	3.62308e-13	0.266343	UPP1 low specific drugs		AST-1306	1.27822e-10	-0.0265962	UPP1 high specific drugs		AST-1306	4.12244e-13	-0.035721	UPP1 high specific drugs		AST-1306	7.34343e-06	-0.017029	UPP1 high specific drugs		7-hydroxystaurosporine	0.5434	-0.00151129	Ns		7-hydroxystaurosporine	0.0205386	0.00404398	UPP1 low specific drugs		AST-1306	7.34343e-06	-0.017029	UPP1 high specific drugs				0.382275	0.368614	0.343285
epigallocatechin-3-monogallate	0.0259626	0.0504458	UPP1 low specific drugs		epigallocatechin-3-monogallate	0.527509	0.000624689	Ns		epigallocatechin-3-monogallate	0.756517	-0.00532256	Ns		AT-7519	0.202122	-0.00749801	Ns		AT-7519	0.0904058	0.0110553	Ns		AT-7519	0.0933921	-0.00646513	Ns		7-nitroindazole	7.04406e-06	-0.00587806	UPP1 high specific drugs		7-nitroindazole	0.214617	-0.00257928	Ns		AT-7519	0.0933921	-0.00646513	Ns				0.459544	0.492273	0.467513
myricetin	2.12672e-23	0.0455335	UPP1 low specific drugs		myricetin	7.54304e-17	0.0196396	UPP1 low specific drugs		myricetin	1.27982e-07	0.0306687	UPP1 low specific drugs		AT7867	0.535824	0.00189239	Ns		AT7867	0.0724795	0.00540042	Ns		AT7867	0.149674	0.00510087	Ns		8-bromo-cGMP	1.19265e-09	0.00475903	UPP1 low specific drugs		8-bromo-cGMP	0.469485	0.000463482	Ns		AT7867	0.149674	0.00510087	Ns				0.554031	0.518741	0.560435
methotrexate	0.562922	-0.0770663	Ns		methotrexate	0.177887	0.145559	Ns		methotrexate	0.227595	0.11183	Ns		AUY922	5.69591e-05	-0.0194635	UPP1 high specific drugs		AUY922	0.010775	-0.0128773	UPP1 high specific drugs		AUY922	9.3884e-07	-0.0265528	UPP1 high specific drugs		8-hydroxy-PIPAT	0.355814	0.000621864	Ns		8-hydroxy-PIPAT	0.00209601	0.00122058	UPP1 low specific drugs		AUY922	9.3884e-07	-0.0265528	UPP1 high specific drugs			4000	0.681105	0.735179	0.780573
lovastatin	1.85632e-14	-0.354388	UPP1 high specific drugs		lovastatin	2.67317e-07	-0.279039	UPP1 high specific drugs		lovastatin	1.2774e-16	-0.35895	UPP1 high specific drugs		AVAGACESTAT	2.0482e-15	-0.00303347	UPP1 high specific drugs		AVAGACESTAT	1.73088e-10	-0.0021038	UPP1 high specific drugs		AVAGACESTAT	3.41758e-09	-0.00201815	UPP1 high specific drugs		9-aminoacridine	0.228327	0.000144316	Ns		9-aminoacridine	0.00582768	-0.00267236	UPP1 high specific drugs		AVAGACESTAT	3.41758e-09	-0.00201815	UPP1 high specific drugs			Erlotinib
valdecoxib	0.273165	0.0241406	Ns		valdecoxib	0.00725318	0.0398179	UPP1 low specific drugs		valdecoxib	0.00947173	0.0556861	UPP1 low specific drugs		AXITINIB	0.00283816	0.00401432	UPP1 low specific drugs		AXITINIB	0.000560298	0.00543283	UPP1 low specific drugs		AXITINIB	1.54946e-10	0.00702748	UPP1 low specific drugs		A-674563	0.00914625	0.00205941	UPP1 low specific drugs		A-674563	1.96071e-05	0.00338166	UPP1 low specific drugs		AXITINIB	1.54946e-10	0.00702748	UPP1 low specific drugs			0	-0.043718	0.064871	-0.06111
dacarbazine	0.000234481	0.0206084	UPP1 low specific drugs		dacarbazine	0.0277746	0.0346878	UPP1 low specific drugs		dacarbazine	0.000191985	0.0413357	UPP1 low specific drugs		AZD3759	4.16737e-05	-0.00413748	UPP1 high specific drugs		AZD3759	1.41885e-07	-0.0066897	UPP1 high specific drugs		AZD3759	2.68091e-08	-0.00553639	UPP1 high specific drugs		A-803467	0.044425	0.0020014	UPP1 low specific drugs		A-803467	0.497771	-0.000883123	Ns		AZD3759	2.68091e-08	-0.00553639	UPP1 high specific drugs			500	0.212809	0.155416	0.229875
niclosamide	0.0304845	-0.114123	UPP1 high specific drugs		niclosamide	0.16164	-0.0948158	Ns		niclosamide	0.134787	-0.0638703	Ns		AZD4547	0.10021	0.00197927	Ns		AZD4547	0.00013699	0.00419127	UPP1 low specific drugs		AZD4547	8.61896e-09	0.00445969	UPP1 low specific drugs		A61603	1.05788e-14	-0.0162138	UPP1 high specific drugs		A61603	1.87815e-05	-0.00219305	UPP1 high specific drugs		AZD4547	8.61896e-09	0.00445969	UPP1 low specific drugs			1000	0.326072	0.40053	0.330094
prochlorperazine	3.39237e-06	0.0552567	UPP1 low specific drugs		prochlorperazine	3.764e-06	0.0552203	UPP1 low specific drugs		prochlorperazine	4.62504e-09	0.0515911	UPP1 low specific drugs		AZD6482	3.75659e-05	-0.00932352	UPP1 high specific drugs		AZD6482	3.31317e-05	-0.0111843	UPP1 high specific drugs		AZD6482	3.93974e-06	-0.00932608	UPP1 high specific drugs		ABT-702	0.00125788	-0.00349109	UPP1 high specific drugs		ABT-702	0.960382	-0.000140126	Ns		AZD6482	3.93974e-06	-0.00932608	UPP1 high specific drugs			2000	0.55499	0.522816	0.530533
doxorubicin	0.473969	-0.0489027	Ns		doxorubicin	0.972887	0.0102268	Ns		doxorubicin	0.465013	0.04983	Ns		AZD7762	0.0604882	-0.00866946	Ns		AZD7762	0.767667	0.00105272	Ns		AZD7762	0.849522	-0.00123921	Ns		ABT-737	4.38709e-12	0.00539783	UPP1 low specific drugs		ABT-737	3.49434e-05	0.00362005	UPP1 low specific drugs		AZD7762	0.849522	-0.00123921	Ns			4000	0.761951	0.711842	0.727277
ouabain	1.69285e-11	0.514209	UPP1 low specific drugs		ouabain	5.21156e-11	0.511229	UPP1 low specific drugs		ouabain	1.56017e-06	0.387333	UPP1 low specific drugs		AZD8055	0.0997803	0.000393132	Ns		AZD8055	0.310398	0.000287303	Ns		AZD8055	0.799447	-0.000668593	Ns		ABT-751	0.010046	-0.00653958	UPP1 high specific drugs		ABT-751	0.413181	0.00169079	Ns		AZD8055	0.799447	-0.000668593	Ns
BRD9647	0.000118103	-0.0254484	UPP1 high specific drugs		BRD9647	0.000105684	-0.0258234	UPP1 high specific drugs		BRD9647	0.000103672	-0.0178384	UPP1 high specific drugs		AZD8931	0.000931851	-0.009063	UPP1 high specific drugs		AZD8931	6.21771e-05	-0.0128062	UPP1 high specific drugs		AZD8931	0.000219042	-0.00914841	UPP1 high specific drugs		AC-264613	6.89703e-13	-0.0062555	UPP1 high specific drugs		AC-264613	1.70282e-11	-0.0187779	UPP1 high specific drugs		AZD8931	0.000219042	-0.00914841	UPP1 high specific drugs			Figure 7h
piperlongumine	0.407059	-0.0216159	Ns		piperlongumine	0.000701131	0.0301522	UPP1 low specific drugs		piperlongumine	0.0792235	-0.0597548	Ns		BAM7	0.236888	-0.000774644	Ns		BAM7	0.00136586	-0.00273165	UPP1 high specific drugs		BAM7	0.23573	-0.00101006	Ns		ACY-1215	1.54412e-06	0.00605885	UPP1 low specific drugs		ACY-1215	2.22394e-12	0.00185196	UPP1 low specific drugs		BAM7	0.23573	-0.00101006	Ns			Bosutinib	UPP1-high
BRD-K26531177	0.659606	0.0095717	Ns		BRD-K26531177	0.000246121	-0.114342	UPP1 high specific drugs		BRD-K26531177	0.0228553	-0.0577474	UPP1 high specific drugs		BAY-61-3606	0.0101067	-0.0053202	UPP1 high specific drugs		BAY-61-3606	0.167731	-0.00379515	Ns		BAY-61-3606	0.976001	-0.000223609	Ns		ADL5859	1.7046e-07	-0.00629379	UPP1 high specific drugs		ADL5859	0.189375	-0.00723284	Ns		BAY-61-3606	0.976001	-0.000223609	Ns			0	1.03761	0.968483	1.04424
NSC23766	0.000547855	0.00918637	UPP1 low specific drugs		NSC23766	0.512808	-0.010001	Ns		NSC23766	0.000181379	-0.113828	UPP1 high specific drugs		BELINOSTAT	2.46438e-10	0.0203454	UPP1 low specific drugs		BELINOSTAT	1.51211e-06	0.0233547	UPP1 low specific drugs		BELINOSTAT	0.172994	0.00835162	Ns		AEE788	3.43544e-06	-0.0127141	UPP1 high specific drugs		AEE788	0.000409631	-0.0092389	UPP1 high specific drugs		BELINOSTAT	0.172994	0.00835162	Ns			250	0.743174	0.776625	0.777655
pyrazolanthrone	0.0719241	-0.00616618	Ns		pyrazolanthrone	0.00321464	-0.0506739	UPP1 high specific drugs		pyrazolanthrone	0.0311681	-0.027865	UPP1 high specific drugs		BEXAROTENE	1.00811e-11	-0.0043293	UPP1 high specific drugs		BEXAROTENE	0.00355622	-0.00241024	UPP1 high specific drugs		BEXAROTENE	4.86176e-10	-0.00420355	UPP1 high specific drugs		AEG3482	1.13797e-12	0.0090953	UPP1 low specific drugs		AEG3482	6.22622e-06	0.00421043	UPP1 low specific drugs		BEXAROTENE	4.86176e-10	-0.00420355	UPP1 high specific drugs			500	0.588622	0.490257	0.460719
C6-ceramide	1.22844e-08	-0.0517015	UPP1 high specific drugs		C6-ceramide	1.10426e-05	-0.0124388	UPP1 high specific drugs		C6-ceramide	6.29049e-07	-0.0567885	UPP1 high specific drugs		BICALUTAMIDE	0.404705	1.89514e-05	Ns		BICALUTAMIDE	0.512808	-0.000114276	Ns		BICALUTAMIDE	0.626695	-3.54038e-05	Ns		AG-14361	3.22572e-10	0.0104579	UPP1 low specific drugs		AG-14361	0.0154065	0.00518484	UPP1 low specific drugs		BICALUTAMIDE	0.626695	-3.54038e-05	Ns			1000	0.35509	0.486287	0.437522
topotecan	0.156874	-0.102258	Ns		topotecan	0.690438	-0.0182083	Ns		topotecan	0.400448	-0.0264543	Ns		BIX02189	1.22988e-06	0.00349002	UPP1 low specific drugs		BIX02189	0.000334556	0.001628	UPP1 low specific drugs		BIX02189	0.0375382	0.00162016	UPP1 low specific drugs		AM-251	8.015e-09	0.0093458	UPP1 low specific drugs		AM-251	0.000629057	0.00736716	UPP1 low specific drugs		BIX02189	0.0375382	0.00162016	UPP1 low specific drugs			Dasatinib	UPP1-high
N9-isopropylolomoucine	0.207517	-0.0154305	Ns		N9-isopropylolomoucine	0.169077	-0.0250507	Ns		N9-isopropylolomoucine	0.196853	0.0172471	Ns		BLEOMYCIN	0.00572127	-0.0235844	UPP1 high specific drugs		BLEOMYCIN	0.494461	-0.00419391	Ns		BLEOMYCIN	0.000836733	-0.0320546	UPP1 high specific drugs		AM-580	3.82628e-10	-0.00137977	UPP1 high specific drugs		AM-580	1.07636e-07	-0.00156077	UPP1 high specific drugs		BLEOMYCIN	0.000836733	-0.0320546	UPP1 high specific drugs			0	0.92896	0.942147	0.92658
importazole	0.0076302	-0.0355562	UPP1 high specific drugs		importazole	0.000317114	-0.0615841	UPP1 high specific drugs		importazole	0.480438	0.00869212	Ns		BLEOMYCIN (50 UM)	0.0195368	-0.0235978	UPP1 high specific drugs		BLEOMYCIN (50 UM)	0.293263	-0.0118462	Ns		BLEOMYCIN (50 UM)	0.0477276	-0.0207261	UPP1 high specific drugs		AMG-208	6.24582e-13	-0.0117186	UPP1 high specific drugs		AMG-208	0.00348732	-0.00596455	UPP1 high specific drugs		BLEOMYCIN (50 UM)	0.0477276	-0.0207261	UPP1 high specific drugs			500	0.790955	0.802152	0.831156
etoposide	0.0272068	-0.112268	UPP1 high specific drugs		etoposide	0.9098	-0.00383095	Ns		etoposide	0.976951	0.00785615	Ns		BMS-345541	0.0268103	0.00202489	UPP1 low specific drugs		BMS-345541	0.000124953	0.00318646	UPP1 low specific drugs		BMS-345541	0.378785	0.000862745	Ns		AMG-232	0.137006	0.00925571	Ns		AMG-232	0.0192894	0.0142307	UPP1 low specific drugs		BMS-345541	0.378785	0.000862745	Ns			1000	0.649926	0.605556	0.625427
PRIMA-1	1.30809e-16	0.0759365	UPP1 low specific drugs		PRIMA-1	0.0708322	-0.0549863	Ns		PRIMA-1	0.514026	-0.0174437	Ns		BMS-536924	0.0316225	0.00552808	UPP1 low specific drugs		BMS-536924	0.0110198	0.00629625	UPP1 low specific drugs		BMS-536924	0.165238	0.00470342	Ns		AMG458	0.0989251	-0.00133743	Ns		AMG458	0.753727	-0.000102074	Ns		BMS-536924	0.165238	0.00470342	Ns			2000	0.384083	0.524486	0.497894
tanespimycin	0.545821	-0.0546668	Ns		tanespimycin	0.60531	0.0420629	Ns		tanespimycin	0.256087	-0.0645172	Ns		BMS-754807	0.0633251	0.00423633	Ns		BMS-754807	0.442628	0.00186662	Ns		BMS-754807	0.228976	0.00331598	Ns		AMG900	0.0753646	-0.0141006	Ns		AMG900	0.305848	0.00647008	Ns		BMS-754807	0.228976	0.00331598	Ns
cytochalasin B	0.000256984	-0.0921108	UPP1 high specific drugs		cytochalasin B	5.56999e-06	-0.155817	UPP1 high specific drugs		cytochalasin B	0.0247765	-0.089167	UPP1 high specific drugs		BORTEZOMIB	0.353376	-0.00151479	Ns		BORTEZOMIB	0.214939	-0.0036355	Ns		BORTEZOMIB	0.0117527	-0.00921429	UPP1 high specific drugs		AP26113	3.72317e-08	-0.0129768	UPP1 high specific drugs		AP26113	0.306259	-0.00187563	Ns		BORTEZOMIB	0.0117527	-0.00921429	UPP1 high specific drugs			Figure 7i
NSC95397	3.85702e-06	0.0713131	UPP1 low specific drugs		NSC95397	0.117956	0.0433291	Ns		NSC95397	0.508281	0.022087	Ns		BOSUTINIB	0.00169559	-0.00590295	UPP1 high specific drugs		BOSUTINIB	3.88529e-05	-0.00550248	UPP1 high specific drugs		BOSUTINIB	0.0709428	-0.00275392	Ns		AR-12	0.22994	-0.0016951	Ns		AR-12	0.355614	0.00191355	Ns		BOSUTINIB	0.0709428	-0.00275392	Ns			Bosutinib		Dasatinib
manumycin A	0.87109	0.0035905	Ns		manumycin A	0.309152	-0.0354668	Ns		manumycin A	0.80267	-0.0104276	Ns		BRIVANIB	0.0161754	0.00146592	UPP1 low specific drugs		BRIVANIB	0.00150414	0.00178828	UPP1 low specific drugs		BRIVANIB	0.00359756	0.00223476	UPP1 low specific drugs		AR-42	5.05441e-07	0.00319309	UPP1 low specific drugs		AR-42	0.0410802	0.00353969	UPP1 low specific drugs		BRIVANIB	0.00359756	0.00223476	UPP1 low specific drugs			OE	OENC	OE	OENC
mitomycin	0.565738	-0.0312022	Ns		mitomycin	0.0507214	0.18266	Ns		mitomycin	0.288316	0.120511	Ns		BRYOSTATIN 1	0.0881371	-0.0013108	Ns		BRYOSTATIN 1	0.686588	0.000489812	Ns		BRYOSTATIN 1	0.508663	-1.89532e-05	Ns		ARRY-334543	0.429522	0.00191698	Ns		ARRY-334543	0.435926	0.000465078	Ns		BRYOSTATIN 1	0.508663	-1.89532e-05	Ns			0.880408	0.604435	0.752883	0.374203
tacrolimus	1.8517e-15	0.0473226	UPP1 low specific drugs		tacrolimus	7.42385e-07	0.0403602	UPP1 low specific drugs		tacrolimus	3.20885e-07	0.0282123	UPP1 low specific drugs		BVD-523	0.386739	0.00152749	Ns		BVD-523	0.759029	-0.000370565	Ns		BVD-523	0.401785	-0.00142489	Ns		AS-1949490	0.0286914	-0.00318509	UPP1 high specific drugs		AS-1949490	0.0011135	-0.00495532	UPP1 high specific drugs		BVD-523	0.401785	-0.00142489	Ns			0.843798	0.604435	0.752883	0.405493
pifithrin-alpha	1.58072e-09	-0.0856784	UPP1 high specific drugs		pifithrin-alpha	0.00660034	-0.0384412	UPP1 high specific drugs		pifithrin-alpha	3.44958e-05	-0.0334987	UPP1 high specific drugs		BX-795	0.280993	-0.00270065	Ns		BX-795	0.890484	0.000463855	Ns		BX-795	0.857465	-0.0014961	Ns		AS-703026	0.0534984	-0.00430471	Ns		AS-703026	0.229459	0.00638717	Ns		BX-795	0.857465	-0.0014961	Ns			0.871293	0.554989	0.824272	0.436783
SB-431542	0.000345415	-0.0232703	UPP1 high specific drugs		SB-431542	0.00296153	-0.0145033	UPP1 high specific drugs		SB-431542	0.179082	-0.00248975	Ns		BX-912	0.244405	0.00391769	Ns		BX-912	0.0144019	0.00787079	UPP1 low specific drugs		BX-912	0.0454317	0.00563225	UPP1 low specific drugs		AT-7519	0.000942311	-0.00996501	UPP1 high specific drugs		AT-7519	0.0631735	-0.00510448	Ns		BX-912	0.0454317	0.00563225	UPP1 low specific drugs			0.887882	0.436783	0.895357	0.554989
SB-225002	0.896174	-0.000838969	Ns		SB-225002	0.158787	0.0870543	Ns		SB-225002	0.0789184	0.0957565	Ns		C-75	0.696977	0.000976749	Ns		C-75	0.819394	0.00107367	Ns		C-75	0.106909	0.00328722	Ns		AT-9283	0.00817954	-0.0106699	UPP1 high specific drugs		AT-9283	0.661134	0.00248865	Ns		C-75	0.106909	0.00328722	Ns			0.887882	0.697145	0.777595	0.405493
cerulenin	0.438089	0.0278969	Ns		cerulenin	0.00717789	0.0292352	UPP1 low specific drugs		cerulenin	0.061129	-0.0410509	Ns		CABOZANTINIB	0.00477716	-0.00269839	UPP1 high specific drugs		CABOZANTINIB	0.0476086	-0.00277243	UPP1 high specific drugs		CABOZANTINIB	0.000438956	-0.00383908	UPP1 high specific drugs		AT13387	0.405292	-0.002483	Ns		AT13387	0.145331	0.00330545	Ns		CABOZANTINIB	0.000438956	-0.00383908	UPP1 high specific drugs
purmorphamine	0.0136477	0.0255352	UPP1 low specific drugs		purmorphamine	0.448867	-0.00375715	Ns		purmorphamine	0.000429211	0.0473852	UPP1 low specific drugs		CAMPTOTHECIN	0.160259	0.00607057	Ns		CAMPTOTHECIN	0.0877841	0.00877953	Ns		CAMPTOTHECIN	0.616177	-0.00140388	Ns		AV-412	3.49e-09	-0.00682123	UPP1 high specific drugs		AV-412	3.39701e-09	-0.00713418	UPP1 high specific drugs		CAMPTOTHECIN	0.616177	-0.00140388	Ns
GSK-3 inhibitor IX	0.0444801	-0.0248386	UPP1 high specific drugs		GSK-3 inhibitor IX	0.555202	-0.00525718	Ns		GSK-3 inhibitor IX	0.0770083	-0.00862662	Ns		CANERTINIB	6.19464e-05	-0.0131849	UPP1 high specific drugs		CANERTINIB	1.30904e-09	-0.0245626	UPP1 high specific drugs		CANERTINIB	0.21368	-0.00473975	Ns		AVL-292	0.983998	-2.7841e-05	Ns		AVL-292	0.310398	-0.00206231	Ns		CANERTINIB	0.21368	-0.00473975	Ns
dasatinib	8.33919e-14	-0.626042	UPP1 high specific drugs		dasatinib	9.68653e-08	-0.603784	UPP1 high specific drugs		dasatinib	8.87205e-08	-0.536682	UPP1 high specific drugs		CAP-232, TT-232, TLN-232	0.595709	-0.000536546	Ns		CAP-232, TT-232, TLN-232	0.772998	1.26193e-05	Ns		CAP-232, TT-232, TLN-232	0.589611	0.000386043	Ns		AVN-944	0.0202273	0.00402747	UPP1 low specific drugs		AVN-944	3.27553e-05	0.00983123	UPP1 low specific drugs		CAP-232, TT-232, TLN-232	0.589611	0.000386043	Ns
gefitinib	2.28545e-05	-0.141749	UPP1 high specific drugs		gefitinib	0.000763755	-0.0904213	UPP1 high specific drugs		gefitinib	0.000319591	-0.117498	UPP1 high specific drugs		CAY10566	0.678574	0.000792879	Ns		CAY10566	0.243958	0.000894054	Ns		CAY10566	0.396787	-0.000412313	Ns		AZ-628	0.656591	-0.00169126	Ns		AZ-628	0.00207164	0.011774	UPP1 low specific drugs		CAY10566	0.396787	-0.000412313	Ns
erlotinib	0.021822	-0.113045	UPP1 high specific drugs		erlotinib	0.00101512	-0.143138	UPP1 high specific drugs		erlotinib	0.000318131	-0.150891	UPP1 high specific drugs		CAY10603	0.000108449	0.0166705	UPP1 low specific drugs		CAY10603	0.000185052	0.0195405	UPP1 low specific drugs		CAY10603	0.271355	0.00644564	Ns		AZ20	0.0010946	0.0033266	UPP1 low specific drugs		AZ20	1.89055e-12	0.00349647	UPP1 low specific drugs		CAY10603	0.271355	0.00644564	Ns
BRD-K94991378	0.957001	0.00652621	Ns		BRD-K94991378	0.0344256	-0.0400814	UPP1 high specific drugs		BRD-K94991378	0.32405	-0.00238164	Ns		CCT007093	0.0165716	-0.0010499	UPP1 high specific drugs		CCT007093	2.48436e-06	-0.00189941	UPP1 high specific drugs		CCT007093	0.0542316	-0.000908115	Ns		AZ3146	1.56454e-05	0.00810427	UPP1 low specific drugs		AZ3146	0.000110318	0.00720711	UPP1 low specific drugs		CCT007093	0.0542316	-0.000908115	Ns
BIX-01294	2.61413e-12	0.139929	UPP1 low specific drugs		BIX-01294	6.14855e-08	0.107337	UPP1 low specific drugs		BIX-01294	8.52961e-10	0.117564	UPP1 low specific drugs		CCT018159	8.07932e-14	-0.015719	UPP1 high specific drugs		CCT018159	0.000115143	-0.00850594	UPP1 high specific drugs		CCT018159	2.28276e-09	-0.0110191	UPP1 high specific drugs		AZ960	0.00120184	0.00147263	UPP1 low specific drugs		AZ960	8.86004e-05	0.00189107	UPP1 low specific drugs		CCT018159	2.28276e-09	-0.0110191	UPP1 high specific drugs
LBH-589	9.10071e-07	0.220899	UPP1 low specific drugs		LBH-589	4.6364e-05	0.233671	UPP1 low specific drugs		LBH-589	6.58382e-05	0.231439	UPP1 low specific drugs		CD532	1.63003e-08	0.0188825	UPP1 low specific drugs		CD532	1.42267e-08	0.0196356	UPP1 low specific drugs		CD532	7.76472e-21	0.0304895	UPP1 low specific drugs		AZD1480	9.86904e-05	0.00456004	UPP1 low specific drugs		AZD1480	0.00142484	0.00155598	UPP1 low specific drugs		CD532	7.76472e-21	0.0304895	UPP1 low specific drugs
IC-87114	4.23447e-16	-0.105948	UPP1 high specific drugs		IC-87114	2.63282e-09	-0.101434	UPP1 high specific drugs		IC-87114	4.43611e-13	-0.115988	UPP1 high specific drugs		CETUXIMAB, ERBITUX	0.023782	-0.00386163	UPP1 high specific drugs		CETUXIMAB, ERBITUX	0.00590582	-0.00437362	UPP1 high specific drugs		CETUXIMAB, ERBITUX	0.0531233	-0.00308814	Ns		AZD2014	5.69602e-09	0.00400248	UPP1 low specific drugs		AZD2014	0.000464065	0.0082764	UPP1 low specific drugs		CETUXIMAB, ERBITUX	0.0531233	-0.00308814	Ns
ciclosporin	0.297344	-0.0075656	Ns		ciclosporin	0.352446	-0.00628571	Ns		ciclosporin	0.00730297	-0.0509424	UPP1 high specific drugs		CHIR-99021	0.650953	-0.00130232	Ns		CHIR-99021	0.00162587	-0.00400788	UPP1 high specific drugs		CHIR-99021	0.000326243	-0.00474593	UPP1 high specific drugs		AZD2461	0.402652	0.000421719	Ns		AZD2461	0.941644	-0.00197171	Ns		CHIR-99021	0.000326243	-0.00474593	UPP1 high specific drugs
vorinostat	9.73554e-08	0.126781	UPP1 low specific drugs		vorinostat	7.4421e-05	0.100841	UPP1 low specific drugs		vorinostat	1.34812e-07	0.131884	UPP1 low specific drugs		CISPLATIN	0.00942831	-0.00611246	UPP1 high specific drugs		CISPLATIN	0.275623	0.00160027	Ns		CISPLATIN	0.4424	-0.00177844	Ns		AZD2858	0.226921	0.000347306	Ns		AZD2858	0.0176857	0.000846278	UPP1 low specific drugs		CISPLATIN	0.4424	-0.00177844	Ns
sirolimus	0.0132751	-0.0695752	UPP1 high specific drugs		sirolimus	0.0764455	-0.0759221	Ns		sirolimus	0.0357711	-0.103771	UPP1 high specific drugs		CP-724714	0.0102137	0.0020816	UPP1 low specific drugs		CP-724714	0.537235	0.00087139	Ns		CP-724714	0.0993558	0.00197479	Ns		AZD3463	0.00783371	-0.00448189	UPP1 high specific drugs		AZD3463	0.689154	0.00097078	Ns		CP-724714	0.0993558	0.00197479	Ns
KU-55933	0.0369681	-0.025005	UPP1 high specific drugs		KU-55933	0.273326	0.00930521	Ns		KU-55933	0.57328	0.0167821	Ns		CP466722	0.00303247	0.00466185	UPP1 low specific drugs		CP466722	0.00766023	0.00444525	UPP1 low specific drugs		CP466722	0.608235	-0.000531278	Ns		AZD5363	1.73408e-12	0.00899683	UPP1 low specific drugs		AZD5363	3.66434e-11	0.0124461	UPP1 low specific drugs		CP466722	0.608235	-0.000531278	Ns
AM-580	0.302444	0.0222739	Ns		AM-580	0.63172	0.0154398	Ns		AM-580	0.653107	-0.00201075	Ns		CPI-613	0.000422712	0.00637219	UPP1 low specific drugs		CPI-613	0.00183636	0.00788953	UPP1 low specific drugs		CPI-613	0.000184414	0.00722982	UPP1 low specific drugs		AZD5438	0.510402	-0.00086399	Ns		AZD5438	0.720866	2.8255e-05	Ns		CPI-613	0.000184414	0.00722982	UPP1 low specific drugs
PDMP	7.98394e-14	0.0457237	UPP1 low specific drugs		PDMP	1.13346e-10	0.0525966	UPP1 low specific drugs		PDMP	4.48278e-12	0.0571799	UPP1 low specific drugs		CRIZOTINIB	0.00290163	-0.00291141	UPP1 high specific drugs		CRIZOTINIB	0.000323553	-0.00456609	UPP1 high specific drugs		CRIZOTINIB	2.67673e-10	-0.00678659	UPP1 high specific drugs		AZD6482	0.000175729	-0.00138595	UPP1 high specific drugs		AZD6482	0.921554	-5.52527e-05	Ns		CRIZOTINIB	2.67673e-10	-0.00678659	UPP1 high specific drugs
BRD-K71935468	0.0340959	-0.0620892	UPP1 high specific drugs		BRD-K71935468	0.00166511	-0.0486722	UPP1 high specific drugs		BRD-K71935468	0.000157599	-0.138632	UPP1 high specific drugs		CUDC-101	0.0294984	0.0106253	UPP1 low specific drugs		CUDC-101	0.01339	0.011246	UPP1 low specific drugs		CUDC-101	0.472324	0.00477975	Ns		AZD7762	4.57935e-05	-0.0101089	UPP1 high specific drugs		AZD7762	0.521263	-0.000190627	Ns		CUDC-101	0.472324	0.00477975	Ns
entinostat	0.560112	0.0271723	Ns		entinostat	3.63944e-06	0.0722349	UPP1 low specific drugs		entinostat	0.842526	0.0230355	Ns		CX-5461	0.00550584	0.00612535	UPP1 low specific drugs		CX-5461	0.00393051	0.00992055	UPP1 low specific drugs		CX-5461	0.020539	0.0052245	UPP1 low specific drugs		AZD8055	3.39208e-10	0.0023244	UPP1 low specific drugs		AZD8055	6.61396e-08	0.00284631	UPP1 low specific drugs		CX-5461	0.020539	0.0052245	UPP1 low specific drugs
apicidin	6.77339e-06	0.1172	UPP1 low specific drugs		apicidin	0.150704	0.0403842	Ns		apicidin	0.00571469	0.116182	UPP1 low specific drugs		CYTARABINE	0.298069	-0.00088821	Ns		CYTARABINE	0.0570034	0.00565813	Ns		CYTARABINE	0.757876	-0.000226287	Ns		AZD8330	0.0039829	-0.0150002	UPP1 high specific drugs		AZD8330	0.86506	0.00132872	Ns		CYTARABINE	0.757876	-0.000226287	Ns
Merck60	9.84118e-10	0.043574	UPP1 low specific drugs		Merck60	0.954828	-0.00899715	Ns		Merck60	0.337376	-0.0249357	Ns		DABRAFENIB	0.719453	-0.000396741	Ns		DABRAFENIB	0.0207296	0.00492808	UPP1 low specific drugs		DABRAFENIB	0.664748	-0.00103854	Ns		AZD8931	0.054081	-0.00725687	Ns		AZD8931	5.20507e-05	-0.0176887	UPP1 high specific drugs		DABRAFENIB	0.664748	-0.00103854	Ns
compound 1B	0.00514639	0.062705	UPP1 low specific drugs		compound 1B	0.021908	0.0264559	UPP1 low specific drugs		compound 1B	1.4568e-06	0.0964091	UPP1 low specific drugs		DACINOSTAT	0.186377	-0.00229681	Ns		DACINOSTAT	0.717607	0.00092447	Ns		DACINOSTAT	0.0255519	-0.00438064	UPP1 high specific drugs		AZD9668	0.682775	-0.000433542	Ns		AZD9668	0.813303	-0.00120426	Ns		DACINOSTAT	0.0255519	-0.00438064	UPP1 high specific drugs
vincristine	0.27729	-0.103734	Ns		vincristine	0.465213	0.174405	Ns		vincristine	0.333193	0.188937	Ns		DACOMITINIB	0.000132428	0.0013967	UPP1 low specific drugs		DACOMITINIB	5.65941e-08	-0.0202853	UPP1 high specific drugs		DACOMITINIB	0.199136	-0.00314638	Ns		BAM7	2.78401e-06	-0.00866858	UPP1 high specific drugs		BAM7	0.00842748	-0.00460959	UPP1 high specific drugs		DACOMITINIB	0.199136	-0.00314638	Ns
cytarabine hydrochloride	2.68217e-14	0.131197	UPP1 low specific drugs		cytarabine hydrochloride	7.94663e-05	0.295663	UPP1 low specific drugs		cytarabine hydrochloride	1.57534e-05	0.254461	UPP1 low specific drugs		DACTINOMYCIN	0.0148643	0.00842146	UPP1 low specific drugs		DACTINOMYCIN	0.00701103	0.00924822	UPP1 low specific drugs		DACTINOMYCIN	0.0287797	0.00697509	UPP1 low specific drugs		BAN-ORL-24	0.0533054	0.00240905	Ns		BAN-ORL-24	0.601057	0.00223155	Ns		DACTINOMYCIN	0.0287797	0.00697509	UPP1 low specific drugs
itraconazole	0.0205948	0.00919357	UPP1 low specific drugs		itraconazole	0.0455926	0.00516646	UPP1 low specific drugs		itraconazole	0.585508	0.00695054	Ns		DASATINIB	0.00115444	-0.0125602	UPP1 high specific drugs		DASATINIB	0.00454687	-0.0129357	UPP1 high specific drugs		DASATINIB	0.000210967	-0.0188343	UPP1 high specific drugs		BAY-11-7082	0.568561	-2.15251e-05	Ns		BAY-11-7082	0.00396326	0.00115076	UPP1 low specific drugs		DASATINIB	0.000210967	-0.0188343	UPP1 high specific drugs
erastin	0.720232	0.0326579	Ns		erastin	0.49943	-0.0453561	Ns		erastin	0.0342772	-0.113908	UPP1 high specific drugs		DMOG, DIMETHYLOXALYLGLCINE	0.955756	-0.0022142	Ns		DMOG, DIMETHYLOXALYLGLCINE	0.981228	-0.00135889	Ns		DMOG, DIMETHYLOXALYLGLCINE	0.44737	-0.00392881	Ns		BAY-11-7085	0.947043	1.19409e-05	Ns		BAY-11-7085	0.904966	7.1821e-06	Ns		DMOG, DIMETHYLOXALYLGLCINE	0.44737	-0.00392881	Ns
ML031	1.29425e-05	0.0801985	UPP1 low specific drugs		ML031	6.86656e-05	0.0734639	UPP1 low specific drugs		ML031	0.000136777	0.0733611	UPP1 low specific drugs		DOCETAXEL	0.602225	0.00381466	Ns		DOCETAXEL	9.87202e-05	0.0289081	UPP1 low specific drugs		DOCETAXEL	0.0710359	0.00600264	Ns		BAY-87-2243	6.57238e-20	0.00650755	UPP1 low specific drugs		BAY-87-2243	2.66985e-20	0.0360595	UPP1 low specific drugs		DOCETAXEL	0.0710359	0.00600264	Ns
BRD-K92856060	0.000150258	0.0725495	UPP1 low specific drugs		BRD-K92856060	0.0468319	0.0407941	UPP1 low specific drugs		BRD-K92856060	0.0164866	0.049546	UPP1 low specific drugs		DORAMAPIMOD	0.962813	-4.13128e-06	Ns		DORAMAPIMOD	0.000728351	-0.002348	UPP1 high specific drugs		DORAMAPIMOD	0.542066	-0.000457232	Ns		BAY-K-8644-(s)-(-)	0.746904	0.000214916	Ns		BAY-K-8644-(s)-(-)	0.213332	-0.0013659	Ns		DORAMAPIMOD	0.542066	-0.000457232	Ns
B02	9.40586e-08	0.0986332	UPP1 low specific drugs		B02	1.34668e-07	0.0972818	UPP1 low specific drugs		B02	0.000314506	0.0800655	UPP1 low specific drugs		DOXORUBICIN	2.34622e-07	-0.024997	UPP1 high specific drugs		DOXORUBICIN	0.000942274	-0.0153376	UPP1 high specific drugs		DOXORUBICIN	1.73481e-07	-0.00786464	UPP1 high specific drugs		BF2.649	2.31374e-07	-0.00568379	UPP1 high specific drugs		BF2.649	0.0869775	-0.00650676	Ns		DOXORUBICIN	1.73481e-07	-0.00786464	UPP1 high specific drugs
BRD-K45681478	0.53651	0.0176942	Ns		BRD-K45681478	0.0141257	-0.0804715	UPP1 high specific drugs		BRD-K45681478	0.290485	0.015364	Ns		EEF2K INHIBITOR, A-484954	3.15262e-06	0.000489237	UPP1 low specific drugs		EEF2K INHIBITOR, A-484954	0.132094	-0.000184074	Ns		EEF2K INHIBITOR, A-484954	0.976001	-4.01989e-05	Ns		BGT226	0.635644	0.000408163	Ns		BGT226	0.00071917	0.00135308	UPP1 low specific drugs		EEF2K INHIBITOR, A-484954	0.976001	-4.01989e-05	Ns
ML050	0.00945694	-0.021913	UPP1 high specific drugs		ML050	0.00829857	-0.0211565	UPP1 high specific drugs		ML050	0.360669	-0.0060424	Ns		EHT 1864	0.000822126	0.00229187	UPP1 low specific drugs		EHT 1864	0.581196	-0.000370621	Ns		EHT 1864	0.0523226	0.00188573	Ns		BI-2536	0.00127864	-0.0131576	UPP1 high specific drugs		BI-2536	0.18414	0.000937745	Ns		EHT 1864	0.0523226	0.00188573	Ns
ML162	0.791488	-0.0127672	Ns		ML162	0.0267415	-0.261568	UPP1 high specific drugs		ML162	4.0427e-06	-0.365745	UPP1 high specific drugs		ELESCLOMOL	0.942067	0.00132775	Ns		ELESCLOMOL	0.0822627	0.0110176	Ns		ELESCLOMOL	0.705012	-0.000168234	Ns		BI-78D3	1.08439e-25	0.00201231	UPP1 low specific drugs		BI-78D3	1.27887e-13	0.00193671	UPP1 low specific drugs		ELESCLOMOL	0.705012	-0.000168234	Ns
NSC30930	3.19181e-07	-0.0251184	UPP1 high specific drugs		NSC30930	0.00257483	-0.019006	UPP1 high specific drugs		NSC30930	0.0262274	-0.0160848	UPP1 high specific drugs		EMBELIN	1.08673e-06	-0.00687267	UPP1 high specific drugs		EMBELIN	0.307084	-0.00209301	Ns		EMBELIN	0.110586	-0.00355518	Ns		BI-D1870	2.30273e-13	0.023206	UPP1 low specific drugs		BI-D1870	7.01583e-11	0.00654322	UPP1 low specific drugs		EMBELIN	0.110586	-0.00355518	Ns
MI-1	4.44788e-05	-0.0347849	UPP1 high specific drugs		MI-1	0.0031164	-0.0198561	UPP1 high specific drugs		MI-1	0.00130872	-0.0253026	UPP1 high specific drugs		ENTINOSTAT	0.00338346	0.00574653	UPP1 low specific drugs		ENTINOSTAT	2.76801e-05	0.0081844	UPP1 low specific drugs		ENTINOSTAT	1.44813e-06	0.0102048	UPP1 low specific drugs		BIBR-1532	0.294455	-0.00334611	Ns		BIBR-1532	0.827533	-0.000650854	Ns		ENTINOSTAT	1.44813e-06	0.0102048	UPP1 low specific drugs
DBeQ	0.0382121	0.0321273	UPP1 low specific drugs		DBeQ	0.000836776	0.0511916	UPP1 low specific drugs		DBeQ	0.0272072	0.0346449	UPP1 low specific drugs		ENZASTAURIN	0.667547	-0.00185085	Ns		ENZASTAURIN	0.777671	-0.000638656	Ns		ENZASTAURIN	0.000659524	-0.00721347	UPP1 high specific drugs		BIBU-1361	0.00176311	-0.0112666	UPP1 high specific drugs		BIBU-1361	0.00289497	-0.0112748	UPP1 high specific drugs		ENZASTAURIN	0.000659524	-0.00721347	UPP1 high specific drugs
Mdivi-1	0.000129932	0.0262018	UPP1 low specific drugs		Mdivi-1	1.0272e-05	0.0197097	UPP1 low specific drugs		Mdivi-1	4.53443e-05	0.0370519	UPP1 low specific drugs		EPOTHILONE B, GNF-PF-193	1.07402e-05	-0.0247413	UPP1 high specific drugs		EPOTHILONE B, GNF-PF-193	0.0443809	-0.0114829	UPP1 high specific drugs		EPOTHILONE B, GNF-PF-193	9.85457e-06	-0.0287576	UPP1 high specific drugs		BIBX-1382	0.99522	-0.000146183	Ns		BIBX-1382	0.9098	-0.000295952	Ns		EPOTHILONE B, GNF-PF-193	9.85457e-06	-0.0287576	UPP1 high specific drugs
ML083	0.0277925	0.00830728	UPP1 low specific drugs		ML083	0.86986	0.000520067	Ns		ML083	0.301496	-0.000119182	Ns		EPZ-5676	0.0130063	-0.000646716	UPP1 high specific drugs		EPZ-5676	1.03604e-09	-0.00160627	UPP1 high specific drugs		EPZ-5676	1.29907e-08	-0.00130926	UPP1 high specific drugs		BIIB021	0.00088279	-0.00689086	UPP1 high specific drugs		BIIB021	0.639177	-0.00213093	Ns		EPZ-5676	1.29907e-08	-0.00130926	UPP1 high specific drugs
CID-5951923	0.000190923	0.0148961	UPP1 low specific drugs		CID-5951923	0.000144423	0.0253725	UPP1 low specific drugs		CID-5951923	0.0252004	0.0201164	UPP1 low specific drugs		EPZ004777	0.228931	-0.000355321	Ns		EPZ004777	0.000120595	-0.0012646	UPP1 high specific drugs		EPZ004777	0.036087	-0.000474103	UPP1 high specific drugs		BIX-01294	1.2626e-06	-0.00348207	UPP1 high specific drugs		BIX-01294	0.0635457	-0.00124672	Ns		EPZ004777	0.036087	-0.000474103	UPP1 high specific drugs
IU1	8.22017e-10	0.000917454	UPP1 low specific drugs		IU1	4.16268e-06	0.00409267	UPP1 low specific drugs		IU1	0.000568147	0.0110911	UPP1 low specific drugs		ERLOTINIB	0.000224166	-0.00615045	UPP1 high specific drugs		ERLOTINIB	2.73628e-05	-0.0078102	UPP1 high specific drugs		ERLOTINIB	0.000981867	-0.00472993	UPP1 high specific drugs		BIX-02188	6.96836e-07	-0.00298961	UPP1 high specific drugs		BIX-02188	0.0300764	-0.0018761	UPP1 high specific drugs		ERLOTINIB	0.000981867	-0.00472993	UPP1 high specific drugs
dexamethasone	1.45283e-18	0.262092	UPP1 low specific drugs		dexamethasone	1.38862e-18	0.0941453	UPP1 low specific drugs		dexamethasone	4.71138e-23	0.275739	UPP1 low specific drugs		ETOPOSIDE	0.0187353	-0.0148249	UPP1 high specific drugs		ETOPOSIDE	0.538386	-0.00201817	Ns		ETOPOSIDE	0.000843941	-0.0191475	UPP1 high specific drugs		BMS-265246	1.59725e-06	-0.0166667	UPP1 high specific drugs		BMS-265246	0.0588461	-0.00848471	Ns		ETOPOSIDE	0.000843941	-0.0191475	UPP1 high specific drugs
ML311	0.00138726	0.12704	UPP1 low specific drugs		ML311	4.65378e-05	0.16067	UPP1 low specific drugs		ML311	6.13716e-06	0.172299	UPP1 low specific drugs		ETP-45835	1.20613e-08	-0.00168265	UPP1 high specific drugs		ETP-45835	2.68417e-05	-0.00143847	UPP1 high specific drugs		ETP-45835	1.40233e-05	-0.000923547	UPP1 high specific drugs		BMS-345541	2.87139e-05	-0.00338396	UPP1 high specific drugs		BMS-345541	0.722171	-0.00172557	Ns		ETP-45835	1.40233e-05	-0.000923547	UPP1 high specific drugs
imatinib	3.10509e-06	0.0162441	UPP1 low specific drugs		imatinib	1.66063e-09	0.0112683	UPP1 low specific drugs		imatinib	0.113002	0.00755498	Ns		EX-527	0.013608	-0.000331824	UPP1 high specific drugs		EX-527	0.437982	-1.45755e-05	Ns		EX-527	0.0238361	-0.000205797	UPP1 high specific drugs		BMS-387032	0.0425836	-0.0035353	UPP1 high specific drugs		BMS-387032	0.493911	-0.000805644	Ns		EX-527	0.0238361	-0.000205797	UPP1 high specific drugs
decitabine	0.000569418	0.0833932	UPP1 low specific drugs		decitabine	0.000234643	0.0887792	UPP1 low specific drugs		decitabine	0.000257308	0.0844454	UPP1 low specific drugs		FH535	7.74699e-09	-0.0187983	UPP1 high specific drugs		FH535	0.010965	-0.00859572	UPP1 high specific drugs		FH535	1.13759e-08	-0.0197556	UPP1 high specific drugs		BMS-599626	0.0233655	0.00550218	UPP1 low specific drugs		BMS-599626	1.09104e-05	0.0121081	UPP1 low specific drugs		FH535	1.13759e-08	-0.0197556	UPP1 high specific drugs
CHIR-99021	8.07522e-06	-0.0368629	UPP1 high specific drugs		CHIR-99021	0.0013171	-0.0643538	UPP1 high specific drugs		CHIR-99021	4.06593e-06	-0.0375754	UPP1 high specific drugs		FILANESIB	0.546168	-0.00158949	Ns		FILANESIB	0.442111	0.00788204	Ns		FILANESIB	0.00254383	-0.0166326	UPP1 high specific drugs		BMS-626529	3.03888e-16	0.00409125	UPP1 low specific drugs		BMS-626529	1.90107e-07	0.00211053	UPP1 low specific drugs		FILANESIB	0.00254383	-0.0166326	UPP1 high specific drugs
BI-2536	0.647205	0.101537	Ns		BI-2536	0.0151862	0.348185	UPP1 low specific drugs		BI-2536	0.000951096	0.400518	UPP1 low specific drugs		FORETINIB	0.665274	0.0027048	Ns		FORETINIB	0.0534618	0.00822793	Ns		FORETINIB	0.457765	-0.00133508	Ns		BMS-690514	0.016548	-0.00616581	UPP1 high specific drugs		BMS-690514	0.000194911	-0.00956857	UPP1 high specific drugs		FORETINIB	0.457765	-0.00133508	Ns
BRD-K61166597	0.0639952	-0.058867	Ns		BRD-K61166597	0.55345	-0.0371627	Ns		BRD-K61166597	0.0087583	-0.0948667	UPP1 high specific drugs		FR-180204	0.478161	-0.000286579	Ns		FR-180204	0.998609	3.40046e-05	Ns		FR-180204	0.0106119	-0.00165997	UPP1 high specific drugs		BMS-754807	3.8079e-05	-0.0124961	UPP1 high specific drugs		BMS-754807	0.851374	-0.000793956	Ns		FR-180204	0.0106119	-0.00165997	UPP1 high specific drugs
axitinib	0.00227364	0.156653	UPP1 low specific drugs		axitinib	1.01896e-05	0.179035	UPP1 low specific drugs		axitinib	6.11846e-07	0.193774	UPP1 low specific drugs		FTI-277	1.04324e-12	-0.00252031	UPP1 high specific drugs		FTI-277	8.06393e-11	-0.00273763	UPP1 high specific drugs		FTI-277	4.70027e-14	-0.00292047	UPP1 high specific drugs		BMS-986020	4.40776e-13	-0.0173802	UPP1 high specific drugs		BMS-986020	0.000214649	-0.0195983	UPP1 high specific drugs		FTI-277	4.70027e-14	-0.00292047	UPP1 high specific drugs
selumetinib	2.4058e-07	-0.295091	UPP1 high specific drugs		selumetinib	7.69045e-05	-0.257496	UPP1 high specific drugs		selumetinib	0.0033389	-0.147318	UPP1 high specific drugs		FTY-720, FINGOLIMOD HYDROCHLORIDE; GILENYA; TDI-132; IMUSERA; GILENIA	1.5401e-06	-0.00988823	UPP1 high specific drugs		FTY-720, FINGOLIMOD HYDROCHLORIDE; GILENYA; TDI-132; IMUSERA; GILENIA	7.49062e-07	-0.011897	UPP1 high specific drugs		FTY-720, FINGOLIMOD HYDROCHLORIDE; GILENYA; TDI-132; IMUSERA; GILENIA	0.00370885	-0.00234798	UPP1 high specific drugs		BNC105	0.0263835	-0.0119564	UPP1 high specific drugs		BNC105	0.940258	0.000335169	Ns		FTY-720, FINGOLIMOD HYDROCHLORIDE; GILENYA; TDI-132; IMUSERA; GILENIA	0.00370885	-0.00234798	UPP1 high specific drugs
GW-843682X	0.390465	-0.0455478	Ns		GW-843682X	0.189669	0.061266	Ns		GW-843682X	0.21368	0.0796708	Ns		FULVESTRANT	0.150712	0.000419713	Ns		FULVESTRANT	0.401833	0.000115529	Ns		FULVESTRANT	0.855595	8.49643e-05	Ns		BNTX	0.288262	-0.000807075	Ns		BNTX	0.00744453	0.00248351	UPP1 low specific drugs		FULVESTRANT	0.855595	8.49643e-05	Ns
vandetanib	1.76739e-06	-0.12925	UPP1 high specific drugs		vandetanib	1.3988e-07	-0.164885	UPP1 high specific drugs		vandetanib	5.20458e-05	-0.128107	UPP1 high specific drugs		GDC-0941	0.576359	0.00074279	Ns		GDC-0941	0.666195	0.00139981	Ns		GDC-0941	0.875742	-0.00174802	Ns		BVD-523	0.74178	-0.00305844	Ns		BVD-523	0.403793	0.00258753	Ns		GDC-0941	0.875742	-0.00174802	Ns
sorafenib	0.101617	0.0482037	Ns		sorafenib	0.00278973	0.0672188	UPP1 low specific drugs		sorafenib	0.170565	0.0535991	Ns		GEFITINIB	0.000851957	-0.00490887	UPP1 high specific drugs		GEFITINIB	0.000194911	-0.00640276	UPP1 high specific drugs		GEFITINIB	7.86256e-05	-0.00521453	UPP1 high specific drugs		BVT-948	8.36918e-09	-0.00780659	UPP1 high specific drugs		BVT-948	4.11401e-08	-0.0144391	UPP1 high specific drugs		GEFITINIB	7.86256e-05	-0.00521453	UPP1 high specific drugs
ML029	4.29709e-09	0.0625882	UPP1 low specific drugs		ML029	0.00124696	0.0449361	UPP1 low specific drugs		ML029	1.04066e-06	0.0604831	UPP1 low specific drugs		GEMCITABINE	0.0553283	-0.0142564	Ns		GEMCITABINE	0.408224	-0.00595725	Ns		GEMCITABINE	4.93352e-05	-0.0254886	UPP1 high specific drugs		BW-180C	0.0115267	-0.0044813	UPP1 high specific drugs		BW-180C	0.0153328	-0.00445057	UPP1 high specific drugs		GEMCITABINE	4.93352e-05	-0.0254886	UPP1 high specific drugs
temozolomide	4.39702e-15	0.0218353	UPP1 low specific drugs		temozolomide	3.18722e-14	0.0138169	UPP1 low specific drugs		temozolomide	8.49629e-12	0.0284184	UPP1 low specific drugs		GENENTECH CPD 10	0.28309	-0.00243186	Ns		GENENTECH CPD 10	0.372655	0.00240431	Ns		GENENTECH CPD 10	0.291847	-0.000188662	Ns		BX-912	0.00348116	-0.00520501	UPP1 high specific drugs		BX-912	0.390193	-0.00206403	Ns		GENENTECH CPD 10	0.291847	-0.000188662	Ns
SNX-2112	0.173855	0.0584337	Ns		SNX-2112	0.840457	0.0293793	Ns		SNX-2112	0.195205	0.0467998	Ns		GSK1059615	0.104924	0.0127044	Ns		GSK1059615	0.285332	0.00591735	Ns		GSK1059615	0.00611264	0.0157816	UPP1 low specific drugs		CB-10-277	0.0312528	-0.0105544	UPP1 high specific drugs		CB-10-277	0.00207164	-0.00803056	UPP1 high specific drugs		GSK1059615	0.00611264	0.0157816	UPP1 low specific drugs
navitoclax	0.117176	0.090789	Ns		navitoclax	0.215908	-0.0779056	Ns		navitoclax	0.992633	0.018807	Ns		GSK1070916	0.19005	0.00338969	Ns		GSK1070916	0.0709683	0.00447852	Ns		GSK1070916	0.00810755	-0.00374216	UPP1 high specific drugs		CCG-50014	7.35166e-10	0.00400358	UPP1 low specific drugs		CCG-50014	3.22021e-06	0.00344693	UPP1 low specific drugs		GSK1070916	0.00810755	-0.00374216	UPP1 high specific drugs
bexarotene	1.18857e-06	0.0370675	UPP1 low specific drugs		bexarotene	2.84342e-05	0.03719	UPP1 low specific drugs		bexarotene	0.00388902	0.0430291	UPP1 low specific drugs		GSK1904529A	0.0154965	0.000549323	UPP1 low specific drugs		GSK1904529A	0.510565	0.000230138	Ns		GSK1904529A	0.766957	6.16198e-05	Ns		CCMI	2.40675e-09	-0.00977503	UPP1 high specific drugs		CCMI	0.00488016	-0.00798471	UPP1 high specific drugs		GSK1904529A	0.766957	6.16198e-05	Ns
nilotinib	0.00825539	0.0550413	UPP1 low specific drugs		nilotinib	0.00228738	0.0285571	UPP1 low specific drugs		nilotinib	0.00248936	0.0396741	UPP1 low specific drugs		GSK2126458	4.92676e-13	0.00347842	UPP1 low specific drugs		GSK2126458	0.2547	0.0049999	Ns		GSK2126458	0.0343785	-0.00493545	UPP1 high specific drugs		CCT128930	1.95096e-05	-0.0177857	UPP1 high specific drugs		CCT128930	0.272183	-0.00193451	Ns		GSK2126458	0.0343785	-0.00493545	UPP1 high specific drugs
sunitinib	0.417154	0.0226239	Ns		sunitinib	0.0236771	0.054283	UPP1 low specific drugs		sunitinib	0.0166481	0.046809	UPP1 low specific drugs		GSK269962A	0.262147	0.00200676	Ns		GSK269962A	0.876726	0.000309557	Ns		GSK269962A	0.243587	0.00153982	Ns		CCT129202	1.41992e-05	0.00639348	UPP1 low specific drugs		CCT129202	1.09984e-05	0.00626355	UPP1 low specific drugs		GSK269962A	0.243587	0.00153982	Ns
bendamustine	0.844097	0.0117894	Ns		bendamustine	0.0248867	0.0541226	UPP1 low specific drugs		bendamustine	0.00309729	0.0587941	UPP1 low specific drugs		GSK429286A	0.572453	0.000747615	Ns		GSK429286A	0.0655614	0.00274529	Ns		GSK429286A	0.67996	-0.000139283	Ns		CCT137690	0.377378	0.00166568	Ns		CCT137690	0.000726045	0.00883175	UPP1 low specific drugs		GSK429286A	0.67996	-0.000139283	Ns
CD-437	0.0183455	-0.178079	UPP1 high specific drugs		CD-437	0.557541	-0.0388664	Ns		CD-437	0.961753	0.0141383	Ns		GSK650394	1.69723e-10	-0.00299701	UPP1 high specific drugs		GSK650394	0.100081	-0.00337729	Ns		GSK650394	6.22933e-05	-0.00951187	UPP1 high specific drugs		CD-437	0.542018	0.000779914	Ns		CD-437	0.0483961	0.00175921	UPP1 low specific drugs		GSK650394	6.22933e-05	-0.00951187	UPP1 high specific drugs
SCH-79797	0.00217693	0.10656	UPP1 low specific drugs		SCH-79797	4.70929e-09	0.0761414	UPP1 low specific drugs		SCH-79797	2.14107e-06	0.172533	UPP1 low specific drugs		GSK690693	0.333218	0.00319186	Ns		GSK690693	0.146539	0.00380763	Ns		GSK690693	0.979802	0.000293332	Ns		CEP-32496	4.50543e-10	0.00649449	UPP1 low specific drugs		CEP-32496	2.60387e-06	0.00913067	UPP1 low specific drugs		GSK690693	0.979802	0.000293332	Ns
LE-135	0.0224899	0.0221064	UPP1 low specific drugs		LE-135	0.0123804	0.0272614	UPP1 low specific drugs		LE-135	0.000524685	0.0320033	UPP1 low specific drugs		GW 441756	2.95483e-12	0.00659579	UPP1 low specific drugs		GW 441756	0.000712356	0.00420725	UPP1 low specific drugs		GW 441756	0.452372	0.000139138	Ns		CEP-33779	0.00051493	0.00231852	UPP1 low specific drugs		CEP-33779	1.82735e-05	0.00299983	UPP1 low specific drugs		GW 441756	0.452372	0.000139138	Ns
SKI-II	1.05458e-10	0.0348497	UPP1 low specific drugs		SKI-II	0.000186339	0.0312379	UPP1 low specific drugs		SKI-II	0.000136119	0.0458127	UPP1 low specific drugs		GW-2580	2.72099e-13	0.00201071	UPP1 low specific drugs		GW-2580	5.16986e-06	0.00136147	UPP1 low specific drugs		GW-2580	9.74924e-09	0.00126913	UPP1 low specific drugs		CEP-37440	1.5533e-10	-0.00903082	UPP1 high specific drugs		CEP-37440	0.57405	-0.000153581	Ns		GW-2580	9.74924e-09	0.00126913	UPP1 low specific drugs
CI-976	0.000578262	0.0345318	UPP1 low specific drugs		CI-976	2.17228e-10	0.0301475	UPP1 low specific drugs		CI-976	0.000319591	0.0368485	UPP1 low specific drugs		I-BET-762	4.01598e-12	0.0113686	UPP1 low specific drugs		I-BET-762	2.27126e-07	0.00979885	UPP1 low specific drugs		I-BET-762	2.68796e-07	0.0062662	UPP1 low specific drugs		CGM097	0.000266001	0.0279247	UPP1 low specific drugs		CGM097	0.000127188	0.0395024	UPP1 low specific drugs		I-BET-762	2.68796e-07	0.0062662	UPP1 low specific drugs
Platin	0.0925951	0.000226517	Ns		Platin	0.556371	-2.52218e-05	Ns		Platin	0.0179625	1.3569e-06	UPP1 low specific drugs		IC-87114	7.21351e-08	-0.00208164	UPP1 high specific drugs		IC-87114	4.69028e-11	-0.00298292	UPP1 high specific drugs		IC-87114	6.12556e-10	-0.00211464	UPP1 high specific drugs		CGP-37849	0.829448	-5.41029e-05	Ns		CGP-37849	0.478633	-0.00052277	Ns		IC-87114	6.12556e-10	-0.00211464	UPP1 high specific drugs
necrostatin-1	0.964473	-0.00149564	Ns		necrostatin-1	0.739209	-0.00199739	Ns		necrostatin-1	0.383319	-0.00459717	Ns		ICL1100013	0.00189224	-0.0178626	UPP1 high specific drugs		ICL1100013	0.115115	-0.00868044	Ns		ICL1100013	0.244551	-0.00923646	Ns		CGP-52411	0.327524	0.000170923	Ns		CGP-52411	0.720866	0.000222745	Ns		ICL1100013	0.244551	-0.00923646	Ns
GW-405833	1.80025e-12	0.0854069	UPP1 low specific drugs		GW-405833	2.18837e-11	0.0967997	UPP1 low specific drugs		GW-405833	0.000159876	0.0816976	UPP1 low specific drugs		IDELALISIB	0.52762	-0.000769681	Ns		IDELALISIB	3.27515e-06	-0.000616358	UPP1 high specific drugs		IDELALISIB	1.16004e-06	-0.00105617	UPP1 high specific drugs		CGS-15943	0.00564863	0.0205698	UPP1 low specific drugs		CGS-15943	0.0890872	0.0186945	Ns		IDELALISIB	1.16004e-06	-0.00105617	UPP1 high specific drugs
AC55649	1.31036e-09	-0.0300857	UPP1 high specific drugs		AC55649	6.8711e-06	-0.0278539	UPP1 high specific drugs		AC55649	0.0977768	-0.0101771	Ns		IKK-2-INHIBITOR-V	0.636759	0.00267509	Ns		IKK-2-INHIBITOR-V	0.816685	-0.00203032	Ns		IKK-2-INHIBITOR-V	0.250395	0.00832624	Ns		CGS-20625	0.0387982	-0.00189446	UPP1 high specific drugs		CGS-20625	0.780345	-0.000491615	Ns		IKK-2-INHIBITOR-V	0.250395	0.00832624	Ns
RITA	0.227322	0.082714	Ns		RITA	0.628624	0.00262719	Ns		RITA	0.895027	-0.0233083	Ns		IOX2	0.99813	-3.79564e-05	Ns		IOX2	0.712403	-6.03493e-06	Ns		IOX2	0.857933	-0.000188664	Ns		CH5132799	0.20323	0.000869758	Ns		CH5132799	0.091908	0.00100411	Ns		IOX2	0.857933	-0.000188664	Ns
LY-2183240	0.251011	0.0563681	Ns		LY-2183240	0.0402247	0.0875046	UPP1 low specific drugs		LY-2183240	0.145181	0.0670733	Ns		IPA-3	0.00424019	-0.00729178	UPP1 high specific drugs		IPA-3	0.000124953	-0.00949631	UPP1 high specific drugs		IPA-3	0.00350938	-0.00689678	UPP1 high specific drugs		CHIR-124	0.167995	-0.00216128	Ns		CHIR-124	0.778339	0.00169995	Ns		IPA-3	0.00350938	-0.00689678	UPP1 high specific drugs
Ki8751	0.206392	-0.0257217	Ns		Ki8751	0.197736	-0.0218295	Ns		Ki8751	0.0925806	-0.0221788	Ns		IRINOTECAN	0.043822	0.00595549	UPP1 low specific drugs		IRINOTECAN	0.0220088	0.00861036	UPP1 low specific drugs		IRINOTECAN	0.45094	0.00183717	Ns		CHIR-98014	9.98037e-11	-0.0113681	UPP1 high specific drugs		CHIR-98014	1.72105e-10	-0.0139894	UPP1 high specific drugs		IRINOTECAN	0.45094	0.00183717	Ns
CD-1530	0.688903	-0.0107478	Ns		CD-1530	0.152695	-0.0295592	Ns		CD-1530	0.860741	-0.00471136	Ns		ISPINESIB MESYLATE, SB-715992	0.619387	0.0016136	Ns		ISPINESIB MESYLATE, SB-715992	0.00399626	0.0116791	UPP1 low specific drugs		ISPINESIB MESYLATE, SB-715992	0.000730477	-0.00808952	UPP1 high specific drugs		CHIR-99021	0.0829253	-0.00811414	Ns		CHIR-99021	0.696872	-0.00119768	Ns		ISPINESIB MESYLATE, SB-715992	0.000730477	-0.00808952	UPP1 high specific drugs
TPCA-1	0.831885	0.00775757	Ns		TPCA-1	2.05522e-14	0.0270397	UPP1 low specific drugs		TPCA-1	0.00914849	0.072915	UPP1 low specific drugs		JNJ-38877605	1.87576e-06	-0.00629672	UPP1 high specific drugs		JNJ-38877605	9.59478e-09	-0.00976057	UPP1 high specific drugs		JNJ-38877605	2.52086e-13	-0.00956053	UPP1 high specific drugs		CI-844	0.183787	0.00123315	Ns		CI-844	0.851374	0.000448466	Ns		JNJ-38877605	2.52086e-13	-0.00956053	UPP1 high specific drugs
oxaliplatin	3.45188e-17	0.180674	UPP1 low specific drugs		oxaliplatin	3.04395e-13	0.0374895	UPP1 low specific drugs		oxaliplatin	4.3193e-24	0.211511	UPP1 low specific drugs		JNK INHIBITOR VIII	4.42355e-11	-0.00308249	UPP1 high specific drugs		JNK INHIBITOR VIII	3.37128e-10	-0.00298222	UPP1 high specific drugs		JNK INHIBITOR VIII	8.49629e-12	-0.00308968	UPP1 high specific drugs		CID-5458317	0.724915	0.000585789	Ns		CID-5458317	0.122109	0.00172724	Ns		JNK INHIBITOR VIII	8.49629e-12	-0.00308968	UPP1 high specific drugs
NSC632839	0.00220362	0.106711	UPP1 low specific drugs		NSC632839	3.00717e-09	0.0405825	UPP1 low specific drugs		NSC632839	0.000388685	0.112561	UPP1 low specific drugs		JNK-9L, KIN001-204	0.000118607	-0.0115257	UPP1 high specific drugs		JNK-9L, KIN001-204	0.102442	-0.00566694	Ns		JNK-9L, KIN001-204	2.5463e-05	-0.00339949	UPP1 high specific drugs		CL-218872	6.73452e-05	-0.00290259	UPP1 high specific drugs		CL-218872	0.373123	-0.00191942	Ns		JNK-9L, KIN001-204	2.5463e-05	-0.00339949	UPP1 high specific drugs
pifithrin-mu	0.793897	0.0171161	Ns		pifithrin-mu	0.00236147	-0.0886539	UPP1 high specific drugs		pifithrin-mu	0.283743	-0.0176444	Ns		JQ1	0.792291	0.00030925	Ns		JQ1	0.188495	-0.00318561	Ns		JQ1	0.017647	-0.00309961	UPP1 high specific drugs		CMPD-1	7.76674e-06	-0.007248	UPP1 high specific drugs		CMPD-1	0.00457176	-0.00520349	UPP1 high specific drugs		JQ1	0.017647	-0.00309961	UPP1 high specific drugs
SN-38	0.00770148	-0.230022	UPP1 high specific drugs		SN-38	0.689796	-0.0351437	Ns		SN-38	0.418372	-0.0378725	Ns		JQ12	8.57868e-08	-0.00354066	UPP1 high specific drugs		JQ12	1.54542e-06	-0.00103364	UPP1 high specific drugs		JQ12	0.000296273	-0.00193359	UPP1 high specific drugs		CNX-2006	0.0336145	0.00230037	UPP1 low specific drugs		CNX-2006	4.91856e-06	0.00256259	UPP1 low specific drugs		JQ12	0.000296273	-0.00193359	UPP1 high specific drugs
BRD-K80183349	0.88876	0.00492802	Ns		BRD-K80183349	0.0205386	0.0367986	UPP1 low specific drugs		BRD-K80183349	0.00161106	0.0729856	UPP1 low specific drugs		JW-7-24-1	6.30796e-06	0.0050005	UPP1 low specific drugs		JW-7-24-1	0.017644	0.00717905	UPP1 low specific drugs		JW-7-24-1	0.594552	0.000767316	Ns		CNX-774	0.052985	-0.00383247	Ns		CNX-774	0.45779	0.00140364	Ns		JW-7-24-1	0.594552	0.000767316	Ns
BRD-K66532283	0.0279035	-0.0253006	UPP1 high specific drugs		BRD-K66532283	6.32952e-06	-0.100913	UPP1 high specific drugs		BRD-K66532283	0.28401	-0.00600918	Ns		KB NB 142-70	0.110161	-0.0029404	Ns		KB NB 142-70	0.433875	-0.00316395	Ns		KB NB 142-70	0.0543808	0.00587004	Ns		CP-673451	2.21848e-14	-0.0428014	UPP1 high specific drugs		CP-673451	0.000763755	-0.0211508	UPP1 high specific drugs		KB NB 142-70	0.0543808	0.00587004	Ns
MK-2206	0.000104351	0.0908337	UPP1 low specific drugs		MK-2206	0.0070294	0.059961	UPP1 low specific drugs		MK-2206	0.00036396	0.0801283	UPP1 low specific drugs		KIN001-042	0.0002798	-0.00118919	UPP1 high specific drugs		KIN001-042	0.000166723	-0.00156432	UPP1 high specific drugs		KIN001-042	0.0147253	-0.000979619	UPP1 high specific drugs		CP-724714	0.000363032	0.00113569	UPP1 low specific drugs		CP-724714	0.091071	0.000574378	Ns		KIN001-042	0.0147253	-0.000979619	UPP1 high specific drugs
triazolothiadiazine	0.91516	0.0392207	Ns		triazolothiadiazine	0.590787	0.104461	Ns		triazolothiadiazine	0.344321	0.125095	Ns		KIN001-206	0.146901	-0.0077975	Ns		KIN001-206	0.00336258	-0.0142703	UPP1 high specific drugs		KIN001-206	0.00031235	-0.0175624	UPP1 high specific drugs		CP-945,598	0.00105696	-0.0040225	UPP1 high specific drugs		CP-945,598	0.0189323	-0.0041914	UPP1 high specific drugs		KIN001-206	0.00031235	-0.0175624	UPP1 high specific drugs
BRD-K66453893	0.0328392	-0.0885525	UPP1 high specific drugs		BRD-K66453893	0.656718	-0.00616575	Ns		BRD-K66453893	0.17469	-0.0294819	Ns		KIN001-236	2.82446e-17	0.00152912	UPP1 low specific drugs		KIN001-236	1.09502e-10	0.00143553	UPP1 low specific drugs		KIN001-236	2.11534e-05	0.00152402	UPP1 low specific drugs		CPI-1189	0.000283783	-0.00657242	UPP1 high specific drugs		CPI-1189	0.00023787	-0.00428188	UPP1 high specific drugs		KIN001-236	2.11534e-05	0.00152402	UPP1 low specific drugs
BRD-K11533227	5.85308e-13	0.0773217	UPP1 low specific drugs		BRD-K11533227	1.49234e-11	0.0895039	UPP1 low specific drugs		BRD-K11533227	6.21975e-19	0.0750889	UPP1 low specific drugs		KIN001-244	2.97212e-18	0.00529076	UPP1 low specific drugs		KIN001-244	1.81478e-06	0.00695898	UPP1 low specific drugs		KIN001-244	0.000415907	0.0056899	UPP1 low specific drugs		CPP	6.21816e-14	0.00412765	UPP1 low specific drugs		CPP	4.20538e-05	0.00370751	UPP1 low specific drugs		KIN001-244	0.000415907	0.0056899	UPP1 low specific drugs
BRD-K14844214	0.272709	0.00666934	Ns		BRD-K14844214	0.227439	0.00713041	Ns		BRD-K14844214	0.0747467	0.0125412	Ns		KIN001-260, BAYER IKKB INHIBITOR	8.44745e-07	0.00334452	UPP1 low specific drugs		KIN001-260, BAYER IKKB INHIBITOR	4.52552e-06	0.00384051	UPP1 low specific drugs		KIN001-260, BAYER IKKB INHIBITOR	1.21096e-10	0.00302882	UPP1 low specific drugs		CR8-(R)	0.464691	0.00136839	Ns		CR8-(R)	0.234565	0.0020347	Ns		KIN001-260, BAYER IKKB INHIBITOR	1.21096e-10	0.00302882	UPP1 low specific drugs
BRD1835	0.623066	0.00784458	Ns		BRD1835	0.0780512	0.0137717	Ns		BRD1835	0.803591	0.010555	Ns		KIN001-266	0.0368268	0.000642453	UPP1 low specific drugs		KIN001-266	0.879475	-0.000420933	Ns		KIN001-266	0.0113224	-0.00174975	UPP1 high specific drugs		CS-110266	0.320116	0.000112032	Ns		CS-110266	0.687871	-0.000193635	Ns		KIN001-266	0.0113224	-0.00174975	UPP1 high specific drugs
BRD-K41597374	0.0492039	0.0300615	UPP1 low specific drugs		BRD-K41597374	0.192034	0.0174418	Ns		BRD-K41597374	0.135722	0.0286938	Ns		KIN001-270	0.647205	-0.000411424	Ns		KIN001-270	0.501092	0.000733476	Ns		KIN001-270	0.24047	-0.000361356	Ns		CUDC-907	0.0187091	-0.00390488	UPP1 high specific drugs		CUDC-907	0.498876	-0.00161691	Ns		KIN001-270	0.24047	-0.000361356	Ns
BRD-K63431240	0.960322	0.0126083	Ns		BRD-K63431240	0.0698855	0.0474874	Ns		BRD-K63431240	0.02567	0.0353366	UPP1 low specific drugs		KOBE2602	0.0494447	-0.00208165	UPP1 high specific drugs		KOBE2602	0.0446581	-0.00160579	UPP1 high specific drugs		KOBE2602	0.303452	0.000631278	Ns		CX-4945	3.36951e-15	0.0150245	UPP1 low specific drugs		CX-4945	9.92176e-08	0.0126405	UPP1 low specific drugs		KOBE2602	0.303452	0.000631278	Ns
BRD-K13999467	0.28076	-0.00380006	Ns		BRD-K13999467	0.413181	-0.000601786	Ns		BRD-K13999467	0.441339	0.017915	Ns		KU-55933	1.90655e-27	-0.00417899	UPP1 high specific drugs		KU-55933	7.14331e-16	-0.00359606	UPP1 high specific drugs		KU-55933	3.07427e-10	-0.00373893	UPP1 high specific drugs		CX-5461	0.108316	-0.000953076	Ns		CX-5461	0.0337627	-0.00158978	UPP1 high specific drugs		KU-55933	3.07427e-10	-0.00373893	UPP1 high specific drugs
brefeldin A	3.57184e-15	0.389931	UPP1 low specific drugs		brefeldin A	9.26868e-17	0.446089	UPP1 low specific drugs		brefeldin A	2.00088e-09	0.380402	UPP1 low specific drugs		KU-57788	0.0587953	-0.0011943	Ns		KU-57788	0.00952493	-0.0016731	UPP1 high specific drugs		KU-57788	0.256336	-0.00104248	Ns		CYC116	0.100103	0.00134661	Ns		CYC116	0.43132	0.000653373	Ns		KU-57788	0.256336	-0.00104248	Ns
AGK-2	5.63381e-08	-0.053203	UPP1 high specific drugs		AGK-2	2.44344e-09	-0.0749187	UPP1 high specific drugs		AGK-2	0.00277276	-0.0150613	UPP1 high specific drugs		LAPATINIB	0.0040962	-0.00584253	UPP1 high specific drugs		LAPATINIB	0.165327	-0.00341929	Ns		LAPATINIB	0.165057	-0.0025392	Ns		CYT-997	0.104701	-0.00404362	Ns		CYT-997	0.164532	0.00336082	Ns		LAPATINIB	0.165057	-0.0025392	Ns
L-685458	0.000149943	-0.030096	UPP1 high specific drugs		L-685458	0.00022988	-0.0647206	UPP1 high specific drugs		L-685458	0.101825	0.00905821	Ns		LCL-161	0.0927973	-0.000378599	Ns		LCL-161	0.84182	0.000800208	Ns		LCL-161	0.0892788	0.00150752	Ns		D-4476	0.0764831	-0.00388476	Ns		D-4476	0.132542	-0.00443887	Ns		LCL-161	0.0892788	0.00150752	Ns
PF-750	1.52484e-08	0.0906137	UPP1 low specific drugs		PF-750	0.00013177	0.0692765	UPP1 low specific drugs		PF-750	2.94705e-10	0.121847	UPP1 low specific drugs		LDN-193189	0.000193305	-0.00679421	UPP1 high specific drugs		LDN-193189	0.00699271	-0.00825754	UPP1 high specific drugs		LDN-193189	0.0587002	-0.00548954	Ns		D-64131	0.0221841	-0.0109889	UPP1 high specific drugs		D-64131	0.0383142	0.00174727	UPP1 low specific drugs		LDN-193189	0.0587002	-0.00548954	Ns
triptolide	0.0389459	0.0664405	UPP1 low specific drugs		triptolide	0.138243	-0.0212392	Ns		triptolide	0.000263959	0.0740336	UPP1 low specific drugs		LENALIDOMIDE	0.0597073	-0.000400027	Ns		LENALIDOMIDE	1.19366e-06	-0.000735158	UPP1 high specific drugs		LENALIDOMIDE	0.00910086	-0.000617464	UPP1 high specific drugs		D-7193	0.00571214	-0.0044309	UPP1 high specific drugs		D-7193	0.450958	-0.00160143	Ns		LENALIDOMIDE	0.00910086	-0.000617464	UPP1 high specific drugs
nutlin-3	2.41054e-19	0.312509	UPP1 low specific drugs		nutlin-3	5.83562e-09	0.273183	UPP1 low specific drugs		nutlin-3	1.73973e-12	0.257555	UPP1 low specific drugs		LESTAURTINIB	0.560814	0.00226042	Ns		LESTAURTINIB	0.0314247	0.0106318	UPP1 low specific drugs		LESTAURTINIB	0.0688284	0.00591086	Ns		DCEBIO	0.0468495	0.0019204	UPP1 low specific drugs		DCEBIO	8.84167e-10	0.00427439	UPP1 low specific drugs		LESTAURTINIB	0.0688284	0.00591086	Ns
AA-COCF3	0.376534	-0.00220756	Ns		AA-COCF3	0.916021	0.00889831	Ns		AA-COCF3	0.663019	0.0042527	Ns		LFM-A13	4.92659e-06	-0.00181948	UPP1 high specific drugs		LFM-A13	0.00091909	-0.00134944	UPP1 high specific drugs		LFM-A13	2.51452e-07	-0.00220909	UPP1 high specific drugs		DMH1	0.0129683	0.00283771	UPP1 low specific drugs		DMH1	0.187035	0.00298662	Ns		LFM-A13	2.51452e-07	-0.00220909	UPP1 high specific drugs
16-beta-bromoandrosterone	0.000126942	0.0224842	UPP1 low specific drugs		16-beta-bromoandrosterone	0.195922	0.0202219	Ns		16-beta-bromoandrosterone	0.0154443	0.0402888	UPP1 low specific drugs		LGK-974	0.00191234	0.000289008	UPP1 low specific drugs		LGK-974	0.994437	-0.000157118	Ns		LGK-974	0.27553	0.000187904	Ns		DPI-201106	0.136457	-0.00262839	Ns		DPI-201106	0.00653116	0.00109	UPP1 low specific drugs		LGK-974	0.27553	0.000187904	Ns
PRL-3 inhibitor I	0.0153638	-0.0114107	UPP1 high specific drugs		PRL-3 inhibitor I	0.133216	-0.0140368	Ns		PRL-3 inhibitor I	0.00358386	-0.0134926	UPP1 high specific drugs		LIMK1 INHIBITOR BMS4	0.666031	4.85819e-05	Ns		LIMK1 INHIBITOR BMS4	0.404284	0.000182544	Ns		LIMK1 INHIBITOR BMS4	0.039493	0.00108492	UPP1 low specific drugs		DU-728	0.297585	0.000881596	Ns		DU-728	0.077318	0.00193603	Ns		LIMK1 INHIBITOR BMS4	0.039493	0.00108492	UPP1 low specific drugs
SID 26681509	0.406469	0.00944267	Ns		SID 26681509	0.166659	-0.0468956	Ns		SID 26681509	0.192142	-0.0407341	Ns		LINIFANIB	0.925499	-3.84358e-05	Ns		LINIFANIB	0.0830338	-0.000274422	Ns		LINIFANIB	0.0300211	-0.000840602	UPP1 high specific drugs		DVD-111	3.62538e-08	0.0079738	UPP1 low specific drugs		DVD-111	3.47461e-06	0.00535343	UPP1 low specific drugs		LINIFANIB	0.0300211	-0.000840602	UPP1 high specific drugs
neuronal differentiation inducer III	0.000851957	0.0802015	UPP1 low specific drugs		neuronal differentiation inducer III	0.000103436	0.0976997	UPP1 low specific drugs		neuronal differentiation inducer III	7.12077e-09	0.138535	UPP1 low specific drugs		LINSITINIB	1.1708e-05	0.00882349	UPP1 low specific drugs		LINSITINIB	0.0414267	0.00465534	UPP1 low specific drugs		LINSITINIB	0.000480038	0.00688257	UPP1 low specific drugs		E7449	1.0608e-09	-0.00967597	UPP1 high specific drugs		E7449	0.000213179	-0.0041082	UPP1 high specific drugs		LINSITINIB	0.000480038	0.00688257	UPP1 low specific drugs
NSC 74859	0.0847909	-0.017316	Ns		NSC 74859	0.00135762	-0.0617181	UPP1 high specific drugs		NSC 74859	0.191533	0.00660141	Ns		MASITINIB	0.493483	-0.000730253	Ns		MASITINIB	0.00898409	0.002957	UPP1 low specific drugs		MASITINIB	0.326393	-0.000280029	Ns		EMD-53998	1.31461e-09	-0.00490193	UPP1 high specific drugs		EMD-53998	0.000677014	-0.006824	UPP1 high specific drugs		MASITINIB	0.326393	-0.000280029	Ns
bortezomib	0.704698	0.00439373	Ns		bortezomib	0.338193	0.0139506	Ns		bortezomib	0.0129576	0.0250293	UPP1 low specific drugs		METAP2 INHIBITOR, A832234	8.51488e-11	0.000861419	UPP1 low specific drugs		METAP2 INHIBITOR, A832234	0.949969	0.000109567	Ns		METAP2 INHIBITOR, A832234	0.924304	1.1233e-05	Ns		ENMD-2076	0.248653	0.00158872	Ns		ENMD-2076	8.12314e-06	0.00569754	UPP1 low specific drugs		METAP2 INHIBITOR, A832234	0.924304	1.1233e-05	Ns
ABT-737	0.71556	-0.00611482	Ns		ABT-737	0.0755811	-0.105973	Ns		ABT-737	0.594964	-0.0148296	Ns		METHOTREXATE	0.531372	0.000884162	Ns		METHOTREXATE	0.000114734	0.00663892	UPP1 low specific drugs		METHOTREXATE	0.0312148	0.00341474	UPP1 low specific drugs		EPZ-5676	5.92058e-13	-0.0144372	UPP1 high specific drugs		EPZ-5676	0.000677014	-0.00269864	UPP1 high specific drugs		METHOTREXATE	0.0312148	0.00341474	UPP1 low specific drugs
zebularine	0.023207	0.00983384	UPP1 low specific drugs		zebularine	0.840457	-0.00907177	Ns		zebularine	0.837869	0.00182885	Ns		MIDOSTAURIN	1.5401e-06	-0.010738	UPP1 high specific drugs		MIDOSTAURIN	0.00101198	-0.0072365	UPP1 high specific drugs		MIDOSTAURIN	2.04882e-05	-0.00904528	UPP1 high specific drugs		ER-27319	0.768305	9.49829e-05	Ns		ER-27319	0.0298128	0.000967641	UPP1 low specific drugs		MIDOSTAURIN	2.04882e-05	-0.00904528	UPP1 high specific drugs
PI-103	0.0285021	-0.163778	UPP1 high specific drugs		PI-103	0.00674067	-0.197453	UPP1 high specific drugs		PI-103	0.947518	0.00130683	Ns		MIM1	0.348534	-0.0012713	Ns		MIM1	0.0207296	-0.00560933	UPP1 high specific drugs		MIM1	0.289942	-0.00155995	Ns		ETP-46464	3.11926e-10	0.00305263	UPP1 low specific drugs		ETP-46464	3.44327e-08	0.00237557	UPP1 low specific drugs		MIM1	0.289942	-0.00155995	Ns
SR-II-138A	0.0122828	0.181365	UPP1 low specific drugs		SR-II-138A	0.00015711	0.279423	UPP1 low specific drugs		SR-II-138A	0.00470942	0.216133	UPP1 low specific drugs		MIRIN	0.693127	0.000408847	Ns		MIRIN	0.385882	-0.00172278	Ns		MIRIN	0.474161	0.00170888	Ns		EVP4593	1.68792e-19	0.0237798	UPP1 low specific drugs		EVP4593	6.51615e-15	0.0290558	UPP1 low specific drugs		MIRIN	0.474161	0.00170888	Ns
parthenolide	1.49487e-20	0.0842986	UPP1 low specific drugs		parthenolide	3.727e-05	0.146896	UPP1 low specific drugs		parthenolide	1.52448e-08	0.167256	UPP1 low specific drugs		MITOMYCIN-C	0.546168	-0.00600023	Ns		MITOMYCIN-C	0.00432836	0.0171357	UPP1 low specific drugs		MITOMYCIN-C	0.193975	0.000942995	Ns		FERb-033	0.927568	0.00127646	Ns		FERb-033	0.958299	-0.000616381	Ns		MITOMYCIN-C	0.193975	0.000942995	Ns
Compound 7d-cis	0.0134113	0.0612949	UPP1 low specific drugs		Compound 7d-cis	0.846594	-0.00739352	Ns		Compound 7d-cis	0.643683	-0.0104109	Ns		MK-1775	0.000351663	0.0114044	UPP1 low specific drugs		MK-1775	8.25634e-06	0.018469	UPP1 low specific drugs		MK-1775	0.00176188	0.0131499	UPP1 low specific drugs		FG-4592	1.13356e-06	-0.0118316	UPP1 high specific drugs		FG-4592	0.00738665	-0.00891264	UPP1 high specific drugs		MK-1775	0.00176188	0.0131499	UPP1 low specific drugs
TG-101348	0.889995	0.0139837	Ns		TG-101348	0.142938	0.0240231	Ns		TG-101348	0.428723	0.029415	Ns		MK-2206	3.8657e-15	0.00456899	UPP1 low specific drugs		MK-2206	7.51798e-06	0.0135059	UPP1 low specific drugs		MK-2206	4.37454e-05	0.0111392	UPP1 low specific drugs		FK-3311	0.142737	-0.000515706	Ns		FK-3311	0.394534	-0.000291868	Ns		MK-2206	4.37454e-05	0.0111392	UPP1 low specific drugs
pevonedistat	0.402066	-0.0724129	Ns		pevonedistat	0.00524952	0.0366871	UPP1 low specific drugs		pevonedistat	0.813283	-0.00771909	Ns		MOTESANIB	0.410901	-0.000660554	Ns		MOTESANIB	0.112329	-0.00145707	Ns		MOTESANIB	0.0570482	-0.00108173	Ns		FK-866	0.0560613	0.00615816	Ns		FK-866	0.458847	0.00334286	Ns		MOTESANIB	0.0570482	-0.00108173	Ns
AZD7545	0.0144207	0.0690459	UPP1 low specific drugs		AZD7545	0.209827	0.0394123	Ns		AZD7545	0.015168	0.0689976	UPP1 low specific drugs		MPS-1-IN-1	0.00183958	0.00467183	UPP1 low specific drugs		MPS-1-IN-1	0.162425	0.00304874	Ns		MPS-1-IN-1	0.650531	-0.000247624	Ns		FK-888	0.0096158	0.00265839	UPP1 low specific drugs		FK-888	0.0543295	0.00127258	Ns		MPS-1-IN-1	0.650531	-0.000247624	Ns
VER-155008	0.00105307	-0.0513065	UPP1 high specific drugs		VER-155008	1.31655e-05	-0.0871011	UPP1 high specific drugs		VER-155008	1.11217e-05	-0.0555527	UPP1 high specific drugs		NAVITOCLAX	9.87771e-11	0.0195237	UPP1 low specific drugs		NAVITOCLAX	0.000613132	0.0107411	UPP1 low specific drugs		NAVITOCLAX	1.2278e-11	0.0203795	UPP1 low specific drugs		FLI-06	0.00678777	0.00394766	UPP1 low specific drugs		FLI-06	0.000230667	0.00784015	UPP1 low specific drugs		NAVITOCLAX	1.2278e-11	0.0203795	UPP1 low specific drugs
ML203	3.66623e-31	0.0794141	UPP1 low specific drugs		ML203	3.03497e-21	0.0765701	UPP1 low specific drugs		ML203	4.48118e-17	0.0600525	UPP1 low specific drugs		NG-25	1.51146e-10	0.00629733	UPP1 low specific drugs		NG-25	1.09192e-07	0.0075571	UPP1 low specific drugs		NG-25	2.54699e-08	0.00566975	UPP1 low specific drugs		FPH1-(BRD-6125)	0.918053	-0.000526132	Ns		FPH1-(BRD-6125)	0.2547	-0.00364451	Ns		NG-25	2.54699e-08	0.00566975	UPP1 low specific drugs
SRT-1720	4.07342e-19	0.0472258	UPP1 low specific drugs		SRT-1720	1.42543e-05	0.0714454	UPP1 low specific drugs		SRT-1720	0.050681	0.0514838	Ns		NILOTINIB	0.615718	3.62614e-06	Ns		NILOTINIB	0.751081	-0.000121626	Ns		NILOTINIB	0.446303	0.000411446	Ns		FR-122047	0.318344	0.00224043	Ns		FR-122047	0.0421272	0.00209745	UPP1 low specific drugs		NILOTINIB	0.446303	0.000411446	Ns
CAY10594	0.698133	0.000640895	Ns		CAY10594	0.229122	-0.0120168	Ns		CAY10594	0.00259428	-0.0177529	UPP1 high specific drugs		NINTEDANIB	0.91888	0.00149806	Ns		NINTEDANIB	0.755052	-0.00317556	Ns		NINTEDANIB	0.000604243	0.010838	UPP1 low specific drugs		FR-139317	1.12945e-14	-0.00500026	UPP1 high specific drugs		FR-139317	0.0015132	-0.00572514	UPP1 high specific drugs		NINTEDANIB	0.000604243	0.010838	UPP1 low specific drugs
Compound 1541A	9.8479e-08	0.0378623	UPP1 low specific drugs		Compound 1541A	0.00688367	0.0432211	UPP1 low specific drugs		Compound 1541A	0.000238285	0.0303783	UPP1 low specific drugs		NPK76-II-72-1	2.32837e-06	0.0112327	UPP1 low specific drugs		NPK76-II-72-1	5.61629e-07	0.012739	UPP1 low specific drugs		NPK76-II-72-1	0.21193	0.0059337	Ns		G-1	0.994389	-0.000241811	Ns		G-1	0.000749406	0.00669831	UPP1 low specific drugs		NPK76-II-72-1	0.21193	0.0059337	Ns
RG-108	0.0010434	0.0565688	UPP1 low specific drugs		RG-108	0.00406301	0.0512443	UPP1 low specific drugs		RG-108	2.00318e-08	0.102402	UPP1 low specific drugs		NSC-207895, XI-006	0.017365	-0.0042225	UPP1 high specific drugs		NSC-207895, XI-006	0.152695	-0.00269565	Ns		NSC-207895, XI-006	0.287505	-0.000770413	Ns		GDC-0068	0.0189992	0.0113248	UPP1 low specific drugs		GDC-0068	0.0564375	0.0109636	Ns		NSC-207895, XI-006	0.287505	-0.000770413	Ns
PAC-1	3.22837e-18	0.1711	UPP1 low specific drugs		PAC-1	4.14624e-10	0.0712437	UPP1 low specific drugs		PAC-1	2.60866e-08	0.149823	UPP1 low specific drugs		NSC-319726	2.43767e-09	0.0275446	UPP1 low specific drugs		NSC-319726	0.4808	0.00352257	Ns		NSC-319726	0.0216022	0.0125038	UPP1 low specific drugs		GDC-0152	0.00141253	-0.0203033	UPP1 high specific drugs		GDC-0152	0.00457176	-0.0211035	UPP1 high specific drugs		NSC-319726	0.0216022	0.0125038	UPP1 low specific drugs
pluripotin	4.43367e-15	-0.0809663	UPP1 high specific drugs		pluripotin	1.51813e-10	-0.331296	UPP1 high specific drugs		pluripotin	7.65731e-06	-0.200417	UPP1 high specific drugs		NSC-87877	0.807586	-0.000108769	Ns		NSC-87877	0.0839668	-0.00034973	Ns		NSC-87877	0.769688	-2.97381e-05	Ns		GDC-0349	0.600412	0.000897477	Ns		GDC-0349	0.0170292	0.00435343	UPP1 low specific drugs		NSC-87877	0.769688	-2.97381e-05	Ns
GMX-1778	8.70893e-05	0.242619	UPP1 low specific drugs		GMX-1778	2.32984e-06	0.264724	UPP1 low specific drugs		GMX-1778	2.87015e-08	0.329903	UPP1 low specific drugs		NUTLIN-3A (-)	3.84618e-08	0.00221601	UPP1 low specific drugs		NUTLIN-3A (-)	0.132991	0.00293592	Ns		NUTLIN-3A (-)	0.00442828	0.00713817	UPP1 low specific drugs		GDC-0879	5.19112e-08	-0.0227845	UPP1 high specific drugs		GDC-0879	0.00327862	-0.0282794	UPP1 high specific drugs		NUTLIN-3A (-)	0.00442828	0.00713817	UPP1 low specific drugs
BMS-536924	4.04778e-09	-0.14008	UPP1 high specific drugs		BMS-536924	1.9871e-08	-0.151897	UPP1 high specific drugs		BMS-536924	0.329634	0.00476745	Ns		NVP-BEZ235	0.00868398	-0.011482	UPP1 high specific drugs		NVP-BEZ235	0.550537	0.0027228	Ns		NVP-BEZ235	0.0604733	-0.0098065	Ns		GDC-0941	2.42671e-16	0.00659098	UPP1 low specific drugs		GDC-0941	9.97203e-10	0.00612252	UPP1 low specific drugs		NVP-BEZ235	0.0604733	-0.0098065	Ns
gemcitabine	0.914746	-0.00299937	Ns		gemcitabine	0.0198362	0.276867	UPP1 low specific drugs		gemcitabine	0.149674	0.116287	Ns		NVP-BHG712	7.36093e-06	0.00555777	UPP1 low specific drugs		NVP-BHG712	0.00190816	0.00447398	UPP1 low specific drugs		NVP-BHG712	8.49771e-10	0.00176462	UPP1 low specific drugs		GDC-0980	4.39827e-05	0.00478618	UPP1 low specific drugs		GDC-0980	2.49439e-11	0.0100652	UPP1 low specific drugs		NVP-BHG712	8.49771e-10	0.00176462	UPP1 low specific drugs
MST-312	0.102053	-0.0336848	Ns		MST-312	0.163213	-0.0322197	Ns		MST-312	0.953685	0.0145005	Ns		OBATOCLAX	1.70301e-05	-0.0143539	UPP1 high specific drugs		OBATOCLAX	0.246435	-0.00456876	Ns		OBATOCLAX	5.45771e-07	-0.0198932	UPP1 high specific drugs		GGTI-298	6.12311e-11	-0.00896325	UPP1 high specific drugs		GGTI-298	0.0337627	-0.00473886	UPP1 high specific drugs		OBATOCLAX	5.45771e-07	-0.0198932	UPP1 high specific drugs
olaparib	0.210728	-0.0355459	Ns		olaparib	0.979838	-0.000177337	Ns		olaparib	0.125125	0.0438938	Ns		OLAPARIB	0.381049	0.000656093	Ns		OLAPARIB	0.132542	0.00134555	Ns		OLAPARIB	0.00094505	0.0028755	UPP1 low specific drugs		GS-39783	3.79934e-06	-0.00629793	UPP1 high specific drugs		GS-39783	1.98382e-05	-0.00678303	UPP1 high specific drugs		OLAPARIB	0.00094505	0.0028755	UPP1 low specific drugs
oligomycin A	2.89783e-16	0.777298	UPP1 low specific drugs		oligomycin A	5.75998e-12	0.734276	UPP1 low specific drugs		oligomycin A	1.68983e-17	0.887214	UPP1 low specific drugs		OSI-027	0.0394417	0.0104998	UPP1 low specific drugs		OSI-027	0.139172	0.010588	Ns		OSI-027	0.896441	0.00591044	Ns		GS-9973	6.2207e-08	-0.0101838	UPP1 high specific drugs		GS-9973	0.0776106	-0.00380778	Ns		OSI-027	0.896441	0.00591044	Ns
indisulam	2.0566e-08	0.0590775	UPP1 low specific drugs		indisulam	0.0013012	-0.136223	UPP1 high specific drugs		indisulam	0.00575656	-0.0906229	UPP1 high specific drugs		OSI-930	2.39397e-13	-0.00307644	UPP1 high specific drugs		OSI-930	0.0403946	-0.000233174	UPP1 high specific drugs		OSI-930	6.56737e-07	-0.00300757	UPP1 high specific drugs		GSK-3-inhibitor-IX	0.0283514	0.00291104	UPP1 low specific drugs		GSK-3-inhibitor-IX	0.267267	0.00236568	Ns		OSI-930	6.56737e-07	-0.00300757	UPP1 high specific drugs
BRD-K02492147	0.155505	-0.00881937	Ns		BRD-K02492147	0.000159324	-0.0179484	UPP1 high specific drugs		BRD-K02492147	0.53734	0.00990677	Ns		OXALIPLATIN	1.02606e-05	0.00490293	UPP1 low specific drugs		OXALIPLATIN	0.00146841	0.00408884	UPP1 low specific drugs		OXALIPLATIN	0.0101141	0.00350998	UPP1 low specific drugs		GSK-J4	0.000662553	0.00131994	UPP1 low specific drugs		GSK-J4	0.00898409	0.00118271	UPP1 low specific drugs		OXALIPLATIN	0.0101141	0.00350998	UPP1 low specific drugs
austocystin D	0.0578948	0.151298	Ns		austocystin D	0.0065484	-0.20495	UPP1 high specific drugs		austocystin D	0.93472	0.00996108	Ns		PAC-1	0.415362	-0.000347942	Ns		PAC-1	0.0583809	-0.00198203	Ns		PAC-1	2.27866e-05	0.00057215	UPP1 low specific drugs		GSK1070916	0.548943	0.00193877	Ns		GSK1070916	0.00821361	0.00348314	UPP1 low specific drugs		PAC-1	2.27866e-05	0.00057215	UPP1 low specific drugs
SJ-172550	0.00453462	-0.0109394	UPP1 high specific drugs		SJ-172550	0.00024445	-0.0143191	UPP1 high specific drugs		SJ-172550	1.65365e-05	-0.0125975	UPP1 high specific drugs		PACLITAXEL	5.2419e-06	0.00303208	UPP1 low specific drugs		PACLITAXEL	9.31946e-07	0.0144203	UPP1 low specific drugs		PACLITAXEL	0.00403122	0.00866245	UPP1 low specific drugs		GSK1292263	1.43024e-11	0.00611872	UPP1 low specific drugs		GSK1292263	1.86568e-07	0.00488807	UPP1 low specific drugs		PACLITAXEL	0.00403122	0.00866245	UPP1 low specific drugs
BRD-K09587429	0.0692494	-0.0089182	Ns		BRD-K09587429	2.80825e-08	-0.0214376	UPP1 high specific drugs		BRD-K09587429	0.493878	-0.00113485	Ns		PALBOCICLIB	0.0303249	0.00313152	UPP1 low specific drugs		PALBOCICLIB	0.0048144	0.0053678	UPP1 low specific drugs		PALBOCICLIB	0.469392	0.000257031	Ns		GSK1838705A	0.00141253	0.00221527	UPP1 low specific drugs		GSK1838705A	0.349745	0.00322565	Ns		PALBOCICLIB	0.469392	0.000257031	Ns
pandacostat	1.27204e-25	0.0255649	UPP1 low specific drugs		pandacostat	1.09502e-10	0.0057943	UPP1 low specific drugs		pandacostat	1.13215e-14	0.0485923	UPP1 low specific drugs		PANOBINOSTAT	0.00493464	0.0148713	UPP1 low specific drugs		PANOBINOSTAT	0.105783	0.00857206	Ns		PANOBINOSTAT	0.0215006	0.0112083	UPP1 low specific drugs		GSK1904529A	0.00776134	-0.00965656	UPP1 high specific drugs		GSK1904529A	0.114313	-0.00572405	Ns		PANOBINOSTAT	0.0215006	0.0112083	UPP1 low specific drugs
tipifarnib-P1	5.85308e-13	0.151296	UPP1 low specific drugs		tipifarnib-P1	5.12849e-14	0.0666106	UPP1 low specific drugs		tipifarnib-P1	0.000580801	0.0928767	UPP1 low specific drugs		PAZOPANIB	0.0964989	-0.00274763	Ns		PAZOPANIB	0.248216	-0.00217234	Ns		PAZOPANIB	0.715659	-0.000837773	Ns		GSK2110183	0.092091	0.00507701	Ns		GSK2110183	0.00453447	0.0112536	UPP1 low specific drugs		PAZOPANIB	0.715659	-0.000837773	Ns
Compound 23 citrate	3.28768e-08	0.0855189	UPP1 low specific drugs		Compound 23 citrate	1.68585e-06	0.082327	UPP1 low specific drugs		Compound 23 citrate	1.5647e-07	0.0891049	UPP1 low specific drugs		PD-0325901	0.688903	0.00141497	Ns		PD-0325901	0.962466	0.000831073	Ns		PD-0325901	0.295132	-0.00402138	Ns		GSK2126458	0.000494336	0.00441056	UPP1 low specific drugs		GSK2126458	5.65941e-08	0.00892485	UPP1 low specific drugs		PD-0325901	0.295132	-0.00402138	Ns
nakiterpiosin	6.02624e-07	0.0421331	UPP1 low specific drugs		nakiterpiosin	0.0671076	0.138761	Ns		nakiterpiosin	0.0378673	0.132483	UPP1 low specific drugs		PD-173074	0.0443698	0.00118796	UPP1 low specific drugs		PD-173074	0.077172	0.00191355	Ns		PD-173074	0.00339704	0.00242333	UPP1 low specific drugs		GSK2656157	0.00328826	0.00594116	UPP1 low specific drugs		GSK2656157	0.000921959	0.00551721	UPP1 low specific drugs		PD-173074	0.00339704	0.00242333	UPP1 low specific drugs
CCT036477	0.00923007	0.0477803	UPP1 low specific drugs		CCT036477	0.53036	-0.0060184	Ns		CCT036477	0.12645	0.0339172	Ns		PD-184352	0.0192395	-0.00619293	UPP1 high specific drugs		PD-184352	0.0936006	-0.00307821	Ns		PD-184352	0.00468321	-0.00752102	UPP1 high specific drugs		GSK2830371	2.12285e-06	-0.0102702	UPP1 high specific drugs		GSK2830371	0.0032328	-0.00841611	UPP1 high specific drugs		PD-184352	0.00468321	-0.00752102	UPP1 high specific drugs
tamatinib	1.17361e-05	-0.0936816	UPP1 high specific drugs		tamatinib	0.000345909	-0.100648	UPP1 high specific drugs		tamatinib	2.49356e-06	-0.0267287	UPP1 high specific drugs		PELITINIB	0.000119874	-0.0117634	UPP1 high specific drugs		PELITINIB	9.17444e-06	-0.01408	UPP1 high specific drugs		PELITINIB	6.07425e-05	-0.0129428	UPP1 high specific drugs		GSK429286A	0.501407	0.000790638	Ns		GSK429286A	0.0375079	0.00406474	UPP1 low specific drugs		PELITINIB	6.07425e-05	-0.0129428	UPP1 high specific drugs
YM-155	5.17846e-13	-0.566174	UPP1 high specific drugs		YM-155	2.03011e-07	-0.496413	UPP1 high specific drugs		YM-155	2.79149e-13	-0.483331	UPP1 high specific drugs		PEMETREXED	0.782671	0.000755565	Ns		PEMETREXED	0.401833	0.00180103	Ns		PEMETREXED	0.694863	-0.000546591	Ns		GSK461364	0.0706981	-0.00589968	Ns		GSK461364	0.380178	0.00409507	Ns		PEMETREXED	0.694863	-0.000546591	Ns
BMS-754807	0.0614219	0.0535431	Ns		BMS-754807	0.0121688	0.0937152	UPP1 low specific drugs		BMS-754807	0.000513174	0.135239	UPP1 low specific drugs		PEVONEDISTAT	0.539949	-0.00331173	Ns		PEVONEDISTAT	0.000434626	0.0215679	UPP1 low specific drugs		PEVONEDISTAT	0.914847	-0.000335962	Ns		GSK650394	0.084885	0.00180971	Ns		GSK650394	0.155465	0.00106973	Ns		PEVONEDISTAT	0.914847	-0.000335962	Ns
BIBR-1532	6.9853e-12	0.0806676	UPP1 low specific drugs		BIBR-1532	2.27291e-10	0.099128	UPP1 low specific drugs		BIBR-1532	2.58899e-16	0.11257	UPP1 low specific drugs		PF-4708671	0.0465046	0.00077811	UPP1 low specific drugs		PF-4708671	0.884288	-7.58358e-05	Ns		PF-4708671	0.189315	0.000370496	Ns		GSK923295	0.0451465	-0.00547581	UPP1 high specific drugs		GSK923295	0.0593145	0.00354347	Ns		PF-4708671	0.189315	0.000370496	Ns
tosedostat	1.84212e-06	-0.128245	UPP1 high specific drugs		tosedostat	3.05805e-05	-0.11635	UPP1 high specific drugs		tosedostat	0.000155725	-0.0945044	UPP1 high specific drugs		PF-562271	0.000992582	-0.0032863	UPP1 high specific drugs		PF-562271	0.0181072	-0.00276807	UPP1 high specific drugs		PF-562271	3.4916e-06	-0.0057735	UPP1 high specific drugs		GTP-14564	3.4888e-16	0.0181406	UPP1 low specific drugs		GTP-14564	9.05624e-08	0.0155307	UPP1 low specific drugs		PF-562271	3.4916e-06	-0.0057735	UPP1 high specific drugs
neratinib	0.463102	0.0341586	Ns		neratinib	0.0144367	-0.0815796	UPP1 high specific drugs		neratinib	0.676907	0.0125155	Ns		PFI-1	0.0936099	0.00335244	Ns		PFI-1	0.0999017	0.00336561	Ns		PFI-1	0.01228	0.00425978	UPP1 low specific drugs		GW-3965	0.0280149	-0.00169718	UPP1 high specific drugs		GW-3965	0.0990068	-0.000889034	Ns		PFI-1	0.01228	0.00425978	UPP1 low specific drugs
BRD1812	0.0710233	0.0497595	Ns		BRD1812	0.179577	0.0507197	Ns		BRD1812	0.0364586	0.0649231	UPP1 low specific drugs		PFI-3	5.60829e-05	-0.000832106	UPP1 high specific drugs		PFI-3	4.49584e-07	-0.000811068	UPP1 high specific drugs		PFI-3	5.32308e-08	-0.000964279	UPP1 high specific drugs		GW-405833	4.42355e-11	-0.0168396	UPP1 high specific drugs		GW-405833	3.12889e-07	-0.0139364	UPP1 high specific drugs		PFI-3	5.32308e-08	-0.000964279	UPP1 high specific drugs
BRD8958	0.000154408	5.18614e-05	UPP1 low specific drugs		BRD8958	0.719562	-0.00144798	Ns		BRD8958	0.763321	0.000358393	Ns		PHA-793887	0.0633251	-0.00570146	Ns		PHA-793887	0.0853822	0.00631595	Ns		PHA-793887	0.14338	-0.00232414	Ns		GW-441756	2.02892e-07	0.00398368	UPP1 low specific drugs		GW-441756	0.00091909	0.00475351	UPP1 low specific drugs		PHA-793887	0.14338	-0.00232414	Ns
serdemetan	2.11191e-05	0.12432	UPP1 low specific drugs		serdemetan	7.04496e-05	0.115364	UPP1 low specific drugs		serdemetan	0.000310207	0.0772087	UPP1 low specific drugs		PHENFORMIN	0.288972	0.00372709	Ns		PHENFORMIN	0.000629057	0.00916185	UPP1 low specific drugs		PHENFORMIN	0.855128	-0.000210694	Ns		GW-583340	0.472362	0.00078229	Ns		GW-583340	0.787712	-0.00173827	Ns		PHENFORMIN	0.855128	-0.000210694	Ns
daporinad	0.0535629	0.277489	Ns		daporinad	0.000167306	0.460618	UPP1 low specific drugs		daporinad	4.43102e-05	0.451207	UPP1 low specific drugs		PI-103	0.131055	-0.0104325	Ns		PI-103	0.14199	-0.00727981	Ns		PI-103	0.00184579	-0.0144297	UPP1 high specific drugs		GW-788388	4.30789e-16	-0.0259202	UPP1 high specific drugs		GW-788388	4.8344e-09	-0.0196499	UPP1 high specific drugs		PI-103	0.00184579	-0.0144297	UPP1 high specific drugs
MK-1775	4.36049e-06	0.0379145	UPP1 low specific drugs		MK-1775	0.100261	-0.0912132	Ns		MK-1775	0.977427	0.0129024	Ns		PIK-93	4.26353e-06	0.0132415	UPP1 low specific drugs		PIK-93	0.000272512	0.0128817	UPP1 low specific drugs		PIK-93	0.273437	0.00374387	Ns		GW-842166	0.149237	-0.00453947	Ns		GW-842166	0.542999	-0.00152288	Ns		PIK-93	0.273437	0.00374387	Ns
tivozanib	0.323679	-0.0120222	Ns		tivozanib	0.16164	-0.0278083	Ns		tivozanib	0.0025239	-0.0389915	UPP1 high specific drugs		PILARALISIB, XL-147	0.936265	0.000658417	Ns		PILARALISIB, XL-147	0.0709683	-0.00374466	Ns		PILARALISIB, XL-147	0.518261	0.00107831	Ns		GW-843682X	0.410901	-0.00106042	Ns		GW-843682X	0.0986507	0.00364565	Ns		PILARALISIB, XL-147	0.518261	0.00107831	Ns
Ko-143	0.00243659	0.0431964	UPP1 low specific drugs		Ko-143	0.00158274	0.0447619	UPP1 low specific drugs		Ko-143	0.0126571	0.0386634	UPP1 low specific drugs		PIPERLONGUMINE	0.00101864	-0.0103851	UPP1 high specific drugs		PIPERLONGUMINE	0.231152	-0.0060434	Ns		PIPERLONGUMINE	0.0481983	-0.0079447	UPP1 high specific drugs		GZD824	0.000650027	-0.00644975	UPP1 high specific drugs		GZD824	0.354254	-0.00401264	Ns		PIPERLONGUMINE	0.0481983	-0.0079447	UPP1 high specific drugs
CR-1-31B	0.251011	0.111024	Ns		CR-1-31B	0.0149686	0.226155	UPP1 low specific drugs		CR-1-31B	0.0359814	0.185885	UPP1 low specific drugs		PLX-4720	0.00739684	-0.00181117	UPP1 high specific drugs		PLX-4720	0.630481	-0.000141126	Ns		PLX-4720	0.221909	-0.00116434	Ns		HA14-1	9.03489e-08	-8.74596e-06	UPP1 high specific drugs		HA14-1	0.00768011	-1.87685e-05	UPP1 high specific drugs		PLX-4720	0.221909	-0.00116434	Ns
BRD-K71781559	7.05653e-13	0.0892457	UPP1 low specific drugs		BRD-K71781559	1.30325e-06	0.0320132	UPP1 low specific drugs		BRD-K71781559	9.61294e-06	0.0404767	UPP1 low specific drugs		PONATINIB	0.000280933	-0.00560076	UPP1 high specific drugs		PONATINIB	0.00201183	-0.00460898	UPP1 high specific drugs		PONATINIB	0.00413901	-0.0040739	UPP1 high specific drugs		HMN-214	0.126466	0.00061377	Ns		HMN-214	7.54872e-06	0.00949893	UPP1 low specific drugs		PONATINIB	0.00413901	-0.0040739	UPP1 high specific drugs
BRD-K04800985	0.0259278	0.00843866	UPP1 low specific drugs		BRD-K04800985	0.0388873	-0.0102603	UPP1 high specific drugs		BRD-K04800985	0.248192	-0.00625318	Ns		QL-X-138	0.892878	-0.00144875	Ns		QL-X-138	0.370323	0.00461187	Ns		QL-X-138	0.0743589	-0.00408238	Ns		I-BET-762	0.00224617	0.00430256	UPP1 low specific drugs		I-BET-762	0.0125028	0.00430818	UPP1 low specific drugs		QL-X-138	0.0743589	-0.00408238	Ns
BRD-K19103580	0.342143	-0.00290574	Ns		BRD-K19103580	6.99354e-05	-0.058819	UPP1 high specific drugs		BRD-K19103580	0.00673827	-0.0252239	UPP1 high specific drugs		QL-XI-92	0.522864	-0.000320129	Ns		QL-XI-92	0.915329	0.000479507	Ns		QL-XI-92	0.700152	6.41337e-05	Ns		I-BET151	7.86191e-06	0.0274645	UPP1 low specific drugs		I-BET151	0.00847085	0.0224788	UPP1 low specific drugs		QL-XI-92	0.700152	6.41337e-05	Ns
BRD-K64610608	2.67913e-13	0.0389642	UPP1 low specific drugs		BRD-K64610608	1.5068e-13	0.0414607	UPP1 low specific drugs		BRD-K64610608	0.0457539	0.0179827	UPP1 low specific drugs		QL-XII-47	0.316831	0.000503564	Ns		QL-XII-47	0.884288	0.000340056	Ns		QL-XII-47	0.00515673	-0.0134565	UPP1 high specific drugs		ICG-001	0.950362	-7.21947e-05	Ns		ICG-001	0.20951	0.000704357	Ns		QL-XII-47	0.00515673	-0.0134565	UPP1 high specific drugs
BRD-K02251932	0.855937	0.00198141	Ns		BRD-K02251932	0.0146475	0.00304293	UPP1 low specific drugs		BRD-K02251932	0.0740692	0.0141312	Ns		QS11	0.937508	-0.000282848	Ns		QS11	0.920171	0.000377396	Ns		QS11	0.68959	-0.000709494	Ns		ICI-162846	5.25003e-07	0.00530131	UPP1 low specific drugs		ICI-162846	0.0467356	0.00124186	UPP1 low specific drugs		QS11	0.68959	-0.000709494	Ns
BRD-K55116708	0.0216429	-0.0517674	UPP1 high specific drugs		BRD-K55116708	0.000813449	-0.0186823	UPP1 high specific drugs		BRD-K55116708	0.0052914	-0.060473	UPP1 high specific drugs		QUIZARTINIB	5.84999e-07	0.00272919	UPP1 low specific drugs		QUIZARTINIB	7.69045e-05	0.00303952	UPP1 low specific drugs		QUIZARTINIB	9.85457e-06	0.00275833	UPP1 low specific drugs		IDRA-21	2.81754e-13	-0.00295883	UPP1 high specific drugs		IDRA-21	0.00317859	-0.00395743	UPP1 high specific drugs		QUIZARTINIB	9.85457e-06	0.00275833	UPP1 low specific drugs
BRD-K16147474	0.011838	-0.00860658	UPP1 high specific drugs		BRD-K16147474	0.000316053	-0.0106625	UPP1 high specific drugs		BRD-K16147474	0.0848809	-0.00298028	Ns		REFAMETINIB	0.00241982	-0.0102859	UPP1 high specific drugs		REFAMETINIB	0.051239	-0.00632204	Ns		REFAMETINIB	0.0239844	-0.0113233	UPP1 high specific drugs		IEM1754	0.281691	-0.0016569	Ns		IEM1754	0.487331	-0.000906934	Ns		REFAMETINIB	0.0239844	-0.0113233	UPP1 high specific drugs
BRD-K33199242	0.00127864	-0.0121773	UPP1 high specific drugs		BRD-K33199242	1.26009e-05	-0.0459471	UPP1 high specific drugs		BRD-K33199242	0.000482184	-0.0361017	UPP1 high specific drugs		RO-3306	0.24631	-0.0011838	Ns		RO-3306	0.652943	-0.00070162	Ns		RO-3306	0.899741	-0.00041601	Ns		IKK-16	8.44033e-12	0.000850932	UPP1 low specific drugs		IKK-16	2.11623e-13	0.00103827	UPP1 low specific drugs		RO-3306	0.899741	-0.00041601	Ns
BRD-K52037352	0.00118224	-0.0207981	UPP1 high specific drugs		BRD-K52037352	0.000410984	-0.0252262	UPP1 high specific drugs		BRD-K52037352	0.000494144	-0.0210805	UPP1 high specific drugs		RTRAIL	0.294455	-0.00229278	Ns		RTRAIL	0.169347	0.00337369	Ns		RTRAIL	0.156003	-0.00299774	Ns		IKK-2-inhibitor-V	0.000999963	-0.00110332	UPP1 high specific drugs		IKK-2-inhibitor-V	0.0151497	-0.0016147	UPP1 high specific drugs		RTRAIL	0.156003	-0.00299774	Ns
BRD-K37390332	0.810816	-0.000965374	Ns		BRD-K37390332	0.871919	0.00154878	Ns		BRD-K37390332	0.86355	0.00141488	Ns		RU-SKI-43	0.0739221	-0.00243753	Ns		RU-SKI-43	0.0640448	-0.0024509	Ns		RU-SKI-43	0.361295	-0.000971274	Ns		INC-280	7.35961e-19	-0.00490015	UPP1 high specific drugs		INC-280	6.51615e-15	-0.00818663	UPP1 high specific drugs		RU-SKI-43	0.361295	-0.000971274	Ns
[truncated: 1,082 more rows]
[truncated: 7 more columns]

## Sheet: Supplementary Figure 1
sFigure 1a									sFigure 1e
[truncated: 897 more rows]

[truncated: 13 more sheets: Supplementary Figure 2, Supplementary Figure 3, Supplementary Figure 4, Supplementary Figure 5, Supplementary Figure 6, Supplementary Figure 7, Supplementary Figure 8, Supplementary Figure 9, Supplementary Figure 10, Supplementary Figure 11, Supplementary Figure 13, Supplementary Figure 15, Supplementary Figure 16]
